# Supplementary material for: Bighorn sheep associations: understanding tradeoffs of sociality and implications for disease transmission
Source: PeerJ. 2023 Aug 8;11:e15625. doi: 10.7717/peerj.15625 (PMC10416771; doi:10.7717/peerj.15625)
Supplement: Supplemental Information 2 [file peerj-11-15625-s002.zip › AllGPSDataCoordOnly.txt]

ANIMALID$	COLLARID$	GROUP$	SEX$	AGE	FIX	MSDATE$	MSTIME$	DOY	HOD	DECDOY	TYPE$	LAT	LONGW	UTME_NAD83	UTMN_NAD83
02-01	106	MG	M	8.500	146.000	2002.11.27	18:02:27	331.000	18.000	331.750	2D	48.826	113.643	306017.000	5411472.233
02-01	106	MG	M	8.500	152.000	2002.11.29	00:02:29	333.000	0.000	333.000	2D	48.836	113.645	305904.000	5412649.046
02-01	106	MG	M	8.500	161.000	2002.11.30	21:02:06	334.000	21.000	334.875	2D	48.834	113.625	307347.000	5412364.265
02-01	106	MG	M	8.500	162.000	2002.12.01	02:01:36	335.000	2.000	335.083	2D	48.846	113.637	306564.000	5413627.658
02-01	106	MG	M	8.500	166.000	2002.12.01	22:02:00	335.000	22.000	335.917	2D	48.829	113.671	303964.000	5411935.658
02-01	106	MG	M	8.500	170.000	2002.12.02	18:03:05	336.000	18.000	336.750	2D	48.807	113.652	305322.000	5409376.536
02-01	106	MG	M	8.500	206.000	2002.12.10	06:02:06	344.000	6.000	344.250	2D	48.840	113.618	307921.000	5412964.307
02-01	106	MG	M	8.500	217.000	2002.12.12	13:02:36	346.000	13.000	346.542	2D	48.803	113.661	304596.000	5408924.454
02-01	106	MG	M	8.500	219.000	2002.12.12	23:01:35	346.000	23.000	346.958	2D	48.806	113.660	304715.000	5409253.032
02-01	106	MG	M	8.500	223.000	2002.12.13	19:02:16	347.000	19.000	347.792	2D	48.807	113.651	305347.000	5409352.274
02-01	106	MG	M	8.500	228.000	2002.12.14	20:01:25	348.000	20.000	348.833	3D	48.807	113.651	305352.000	5409367.681
02-01	106	MG	M	8.500	231.000	2002.12.15	11:03:03	349.000	11.000	349.458	2D	48.803	113.654	305097.000	5408905.853
02-01	106	MG	M	8.500	232.000	2002.12.15	16:02:56	349.000	16.000	349.667	2D	48.804	113.661	304596.000	5409121.439
02-01	106	MG	M	8.500	300.000	2002.12.29	20:03:47	363.000	20.000	363.833	2D	48.825	113.638	306400.000	5411369.917
02-01	106	MG	M	8.500	319.000	2003.01.02	19:02:24	2.000	19.000	2.792	2D	48.803	113.652	305265.000	5408973.449
02-01	106	MG	M	8.500	320.000	2003.01.03	00:02:01	3.000	0.000	3.000	2D	48.804	113.651	305316.000	5409009.499
02-01	106	MG	M	8.500	324.000	2003.01.03	20:02:14	3.000	20.000	3.833	2D	48.806	113.662	304578.000	5409273.393
02-01	106	MG	M	8.500	329.000	2003.01.04	21:01:20	4.000	21.000	4.875	3D	48.805	113.664	304401.000	5409168.311
02-01	106	MG	M	8.500	336.000	2003.01.06	08:01:26	6.000	8.000	6.333	2D	48.809	113.659	304757.000	5409587.640
02-01	106	MG	M	8.500	339.000	2003.01.06	23:00:42	6.000	23.000	6.958	2D	48.795	113.665	304262.000	5408089.301
02-01	106	MG	M	8.500	396.000	2003.01.18	20:02:06	18.000	20.000	18.833	2D	48.809	113.672	303806.000	5409702.189
02-01	106	MG	M	8.500	403.000	2003.01.20	07:02:09	20.000	7.000	20.292	2D	48.806	113.661	304592.000	5409260.679
02-01	106	MG	M	8.500	420.000	2003.01.23	20:03:11	23.000	20.000	23.833	3D	48.804	113.664	304383.000	5409128.890
02-01	106	MG	M	8.500	423.000	2003.01.24	11:02:08	24.000	11.000	24.458	2D	48.804	113.664	304385.000	5409067.605
02-01	106	MG	M	8.500	430.000	2003.01.25	22:01:55	25.000	22.000	25.917	3D	48.806	113.664	304365.000	5409298.654
02-01	106	MG	M	8.500	432.000	2003.01.26	08:01:31	26.000	8.000	26.333	2D	48.805	113.664	304414.000	5409230.193
02-01	106	MG	M	8.500	435.000	2003.01.26	23:01:24	26.000	23.000	26.958	2D	48.803	113.660	304652.000	5409008.188
02-01	106	MG	M	8.500	444.000	2003.01.28	20:03:07	28.000	20.000	28.833	2D	48.803	113.666	304264.000	5409020.670
02-01	106	MG	M	8.500	449.000	2003.01.29	21:03:05	29.000	21.000	29.875	2D	48.803	113.665	304330.000	5408929.336
02-01	106	MG	M	8.500	456.000	2003.01.31	08:01:07	31.000	8.000	31.333	3D	48.803	113.663	304445.000	5408984.284
02-01	106	MG	M	8.500	458.000	2003.01.31	18:01:26	31.000	18.000	31.750	3D	48.805	113.664	304409.000	5409228.150
02-01	106	MG	M	8.500	493.000	2003.02.08	01:03:22	39.000	1.000	39.042	2D	48.803	113.665	304321.000	5408928.533
02-01	106	MG	M	8.500	511.000	2003.02.11	19:01:30	42.000	19.000	42.792	2D	48.806	113.665	304317.000	5409263.621
02-01	106	MG	M	8.500	521.000	2003.02.13	21:02:02	44.000	21.000	44.875	2D	48.805	113.667	304143.000	5409231.878
02-01	106	MG	M	8.500	535.000	2003.02.16	19:01:36	47.000	19.000	47.792	2D	48.803	113.665	304329.000	5409001.709
02-01	106	MG	M	8.500	544.000	2003.02.18	16:01:54	49.000	16.000	49.667	2D	48.807	113.667	304168.000	5409403.510
02-01	106	MG	M	8.500	578.000	2003.02.25	18:02:58	56.000	18.000	56.750	2D	48.804	113.665	304315.000	5409046.681
02-01	106	MG	M	8.500	630.000	2003.03.08	14:02:01	67.000	14.000	67.583	3D	48.806	113.664	304368.000	5409288.548
02-01	106	MG	M	8.500	631.000	2003.03.08	19:01:39	67.000	19.000	67.792	3D	48.806	113.665	304356.000	5409286.736
02-01	106	MG	M	8.500	637.000	2003.03.10	01:03:07	69.000	1.000	69.042	2D	48.806	113.664	304410.000	5409304.866
02-01	106	MG	M	8.500	638.000	2003.03.10	06:02:36	69.000	6.000	69.250	2D	48.805	113.665	304331.000	5409205.260
02-01	106	MG	M	8.500	639.000	2003.03.10	11:01:01	69.000	11.000	69.458	2D	48.805	113.665	304323.000	5409223.352
02-01	106	MG	M	8.500	640.000	2003.03.10	16:01:37	69.000	16.000	69.667	3D	48.804	113.667	304144.000	5409119.466
02-01	106	MG	M	8.500	641.000	2003.03.10	21:01:25	69.000	21.000	69.875	2D	48.804	113.664	304407.000	5409067.946
02-01	106	MG	M	8.500	644.000	2003.03.11	12:01:08	70.000	12.000	70.500	3D	48.803	113.664	304356.000	5409028.570
02-01	106	MG	M	8.500	647.000	2003.03.12	03:00:37	71.000	3.000	71.125	3D	48.804	113.665	304342.000	5409124.772
02-01	106	MG	M	8.500	648.000	2003.03.12	08:01:35	71.000	8.000	71.333	2D	48.804	113.665	304358.000	5409115.289
02-01	106	MG	M	8.500	650.000	2003.03.12	18:01:44	71.000	18.000	71.750	2D	48.804	113.665	304324.000	5409069.739
02-01	106	MG	M	8.500	652.000	2003.03.13	04:01:36	72.000	4.000	72.167	2D	48.803	113.666	304243.000	5408937.928
02-01	106	MG	M	8.500	653.000	2003.03.13	09:01:37	72.000	9.000	72.375	2D	48.803	113.667	304190.000	5408978.733
02-01	106	MG	M	8.500	654.000	2003.03.13	14:01:06	72.000	14.000	72.583	2D	48.803	113.667	304200.000	5408961.701
02-01	106	MG	M	8.500	655.000	2003.03.13	19:01:06	72.000	19.000	72.792	2D	48.802	113.666	304242.000	5408921.282
02-01	106	MG	M	8.500	657.000	2003.03.14	05:01:24	73.000	5.000	73.208	2D	48.803	113.666	304210.000	5408984.732
02-01	106	MG	M	8.500	658.000	2003.03.14	10:01:37	73.000	10.000	73.417	3D	48.803	113.666	304225.000	5408930.765
02-01	106	MG	M	8.500	660.000	2003.03.14	20:01:07	73.000	20.000	73.833	3D	48.804	113.664	304363.000	5409113.998
02-01	106	MG	M	8.500	664.000	2003.03.15	16:00:38	74.000	16.000	74.667	3D	48.805	113.666	304272.000	5409227.375
02-01	106	MG	M	8.500	666.000	2003.03.16	02:01:36	75.000	2.000	75.083	2D	48.805	113.666	304265.000	5409228.718
02-01	106	MG	M	8.500	668.000	2003.03.16	12:01:03	75.000	12.000	75.500	2D	48.805	113.665	304292.000	5409218.874
02-01	106	MG	M	8.500	669.000	2003.03.16	17:01:07	75.000	17.000	75.708	3D	48.805	113.666	304271.000	5409224.066
02-01	106	MG	M	8.500	672.000	2003.03.17	08:01:55	76.000	8.000	76.333	2D	48.804	113.665	304310.000	5409090.260
02-01	106	MG	M	8.500	674.000	2003.03.17	18:01:15	76.000	18.000	76.750	2D	48.805	113.666	304269.000	5409239.704
02-01	106	MG	M	8.500	676.000	2003.03.18	04:01:07	77.000	4.000	77.167	2D	48.806	113.665	304352.000	5409263.498
02-01	106	MG	M	8.500	677.000	2003.03.18	09:01:25	77.000	9.000	77.375	3D	48.805	113.665	304340.000	5409234.986
02-01	106	MG	M	8.500	678.000	2003.03.18	14:01:35	77.000	14.000	77.583	2D	48.806	113.664	304384.000	5409340.298
02-01	106	MG	M	8.500	681.000	2003.03.19	05:01:38	78.000	5.000	78.208	3D	48.805	113.665	304354.000	5409238.969
02-01	106	MG	M	8.500	682.000	2003.03.19	10:01:07	78.000	10.000	78.417	3D	48.806	113.665	304360.000	5409262.130
02-01	106	MG	M	8.500	684.000	2003.03.19	20:03:04	78.000	20.000	78.833	2D	48.806	113.665	304343.000	5409253.804
02-01	106	MG	M	8.500	686.000	2003.03.20	06:01:06	79.000	6.000	79.250	2D	48.806	113.665	304348.000	5409253.650
02-01	106	MG	M	8.500	687.000	2003.03.20	11:01:23	79.000	11.000	79.458	3D	48.806	113.665	304343.000	5409271.613
02-01	106	MG	M	8.500	689.000	2003.03.20	21:01:25	79.000	21.000	79.875	2D	48.812	113.668	304147.000	5410026.307
02-01	106	MG	M	8.500	694.000	2003.03.21	22:03:00	80.000	22.000	80.917	2D	48.804	113.665	304354.000	5409121.001
02-01	106	MG	M	8.500	697.000	2003.03.22	13:02:08	81.000	13.000	81.542	3D	48.805	113.667	304198.000	5409188.772
02-01	106	MG	M	8.500	698.000	2003.03.22	18:00:38	81.000	18.000	81.750	3D	48.806	113.664	304386.000	5409286.819
02-01	106	MG	M	8.500	699.000	2003.03.22	23:01:54	81.000	23.000	81.958	2D	48.804	113.664	304362.000	5409102.934
02-01	106	MG	M	8.500	700.000	2003.03.23	04:01:37	82.000	4.000	82.167	2D	48.804	113.665	304357.000	5409080.834
02-01	106	MG	M	8.500	701.000	2003.03.23	09:00:38	82.000	9.000	82.375	3D	48.804	113.665	304351.000	5409106.629
02-01	106	MG	M	8.500	704.000	2003.03.24	00:03:04	83.000	0.000	83.000	2D	48.804	113.665	304358.000	5409106.397
02-01	106	MG	M	8.500	706.000	2003.03.24	10:01:33	83.000	10.000	83.417	3D	48.804	113.665	304356.000	5409106.449
02-01	106	MG	M	8.500	708.000	2003.03.24	20:01:06	83.000	20.000	83.833	2D	48.804	113.664	304364.000	5409117.306
02-01	106	MG	M	8.500	709.000	2003.03.25	01:01:57	84.000	1.000	84.042	2D	48.804	113.665	304354.000	5409109.860
02-01	106	MG	M	8.500	710.000	2003.03.25	06:02:36	84.000	6.000	84.250	2D	48.803	113.665	304327.000	5409009.541
02-01	106	MG	M	8.500	714.000	2003.03.26	02:01:30	85.000	2.000	85.083	3D	48.804	113.665	304324.000	5409051.930
02-01	106	MG	M	8.500	717.000	2003.03.26	17:01:31	85.000	17.000	85.708	3D	48.805	113.665	304356.000	5409191.048
02-01	106	MG	M	8.500	718.000	2003.03.26	22:01:30	85.000	22.000	85.917	2D	48.805	113.664	304409.000	5409186.949
02-01	106	MG	M	8.500	719.000	2003.03.27	03:02:00	86.000	3.000	86.125	2D	48.806	113.665	304361.000	5409266.550
02-01	106	MG	M	8.500	720.000	2003.03.27	08:01:07	86.000	8.000	86.333	2D	48.806	113.664	304381.000	5409289.222
02-01	106	MG	M	8.500	721.000	2003.03.27	13:02:32	86.000	13.000	86.542	2D	48.805	113.665	304339.000	5409218.340
02-01	106	MG	M	8.500	723.000	2003.03.27	23:01:37	86.000	23.000	86.958	2D	48.806	113.664	304379.000	5409346.035
02-01	106	MG	M	8.500	724.000	2003.03.28	04:02:06	87.000	4.000	87.167	2D	48.805	113.664	304388.000	5409209.949
02-01	106	MG	M	8.500	725.000	2003.03.28	09:01:13	87.000	9.000	87.375	3D	48.806	113.664	304367.000	5409272.987
02-01	106	MG	M	8.500	728.000	2003.03.29	00:02:11	88.000	0.000	88.000	2D	48.804	113.665	304328.000	5409048.467
02-01	106	MG	M	8.500	729.000	2003.03.29	05:02:30	88.000	5.000	88.208	2D	48.804	113.665	304337.000	5409048.159
02-01	106	MG	M	8.500	732.000	2003.03.29	20:02:24	88.000	20.000	88.833	2D	48.803	113.667	304193.000	5408958.623
02-01	106	MG	M	8.500	733.000	2003.03.30	01:01:07	89.000	1.000	89.042	2D	48.803	113.666	304222.000	5409019.913
02-01	106	MG	M	8.500	734.000	2003.03.30	06:01:34	89.000	6.000	89.250	2D	48.802	113.666	304228.000	5408908.407
02-01	106	MG	M	8.500	735.000	2003.03.30	11:02:00	89.000	11.000	89.458	2D	48.803	113.666	304222.000	5408949.814
02-01	106	MG	M	8.500	737.000	2003.03.30	21:02:36	89.000	21.000	89.875	2D	48.804	113.665	304356.000	5409106.475
02-01	106	MG	M	8.500	738.000	2003.03.31	02:00:55	90.000	2.000	90.083	3D	48.804	113.664	304385.000	5409129.924
02-01	106	MG	M	8.500	739.000	2003.03.31	07:01:37	90.000	7.000	90.292	2D	48.804	113.664	304376.000	5409142.484
02-01	106	MG	M	8.500	740.000	2003.03.31	12:03:03	90.000	12.000	90.500	2D	48.804	113.664	304363.000	5409108.440
02-01	106	MG	M	8.500	741.000	2003.03.31	17:01:06	90.000	17.000	90.708	2D	48.804	113.667	304152.000	5409122.517
02-01	106	MG	M	8.500	742.000	2003.03.31	22:01:06	90.000	22.000	90.917	2D	48.804	113.664	304361.000	5409110.740
02-01	106	MG	M	8.500	743.000	2003.04.01	03:03:02	91.000	3.000	91.125	3D	48.804	113.665	304355.000	5409105.389
02-01	106	MG	M	8.500	744.000	2003.04.01	08:02:13	91.000	8.000	91.333	3D	48.804	113.664	304362.000	5409116.272
02-01	106	MG	M	8.500	748.000	2003.04.02	04:01:08	92.000	4.000	92.167	3D	48.804	113.666	304257.000	5409142.204
02-01	106	MG	M	8.500	752.000	2003.04.03	00:01:06	93.000	0.000	93.000	2D	48.806	113.665	304348.000	5409273.656
02-01	106	MG	M	8.500	753.000	2003.04.03	05:01:51	93.000	5.000	93.208	2D	48.805	113.665	304332.000	5409197.454
02-01	106	MG	M	8.500	754.000	2003.04.03	10:02:06	93.000	10.000	93.417	2D	48.805	113.664	304415.000	5409167.822
02-01	106	MG	M	8.500	759.000	2003.04.04	11:02:06	94.000	11.000	94.458	2D	48.806	113.664	304425.000	5409275.428
02-01	106	MG	M	8.500	764.000	2003.04.05	12:01:36	95.000	12.000	95.500	2D	48.806	113.665	304354.000	5409257.864
02-01	106	MG	M	8.500	768.000	2003.04.06	08:03:04	96.000	8.000	96.333	2D	48.804	113.664	304361.000	5409111.852
02-01	106	MG	M	8.500	769.000	2003.04.06	13:02:37	96.000	13.000	96.542	3D	48.804	113.667	304140.000	5409130.735
02-01	106	MG	M	8.500	773.000	2003.04.07	09:01:55	97.000	9.000	97.375	2D	48.805	113.665	304338.000	5409237.286
02-01	106	MG	M	8.500	775.000	2003.04.07	19:02:36	97.000	19.000	97.792	2D	48.804	113.666	304216.000	5409124.724
02-01	106	MG	M	8.500	778.000	2003.04.08	10:00:55	98.000	10.000	98.417	3D	48.804	113.664	304358.000	5409098.591
02-01	106	MG	M	8.500	781.000	2003.04.09	01:02:06	99.000	1.000	99.042	2D	48.812	113.671	303883.000	5409952.118
02-01	106	MG	M	8.500	787.000	2003.04.10	07:01:37	100.000	7.000	100.292	2D	48.809	113.681	303170.000	5409708.994
02-01	106	MG	M	8.500	795.000	2003.04.11	23:01:07	101.000	23.000	101.958	2D	48.810	113.674	303671.000	5409734.773
02-01	106	MG	M	8.500	798.000	2003.04.12	14:00:38	102.000	14.000	102.583	3D	48.809	113.669	304068.000	5409630.697
02-01	106	MG	M	8.500	799.000	2003.04.12	19:01:54	102.000	19.000	102.792	2D	48.810	113.670	303941.000	5409738.647
02-01	106	MG	M	8.500	800.000	2003.04.13	00:01:36	103.000	0.000	103.000	2D	48.808	113.667	304202.000	5409546.970
02-01	106	MG	M	8.500	801.000	2003.04.13	05:00:55	103.000	5.000	103.208	3D	48.808	113.669	304017.000	5409592.410
02-01	106	MG	M	8.500	802.000	2003.04.13	10:00:38	103.000	10.000	103.417	3D	48.809	113.668	304127.000	5409631.946
02-01	106	MG	M	8.500	806.000	2003.04.14	06:02:00	104.000	6.000	104.250	2D	48.809	113.666	304262.000	5409667.275
02-01	106	MG	M	8.500	809.000	2003.04.14	21:00:55	104.000	21.000	104.875	3D	48.810	113.669	304085.000	5409762.522
02-01	106	MG	M	8.500	810.000	2003.04.15	02:00:38	105.000	2.000	105.083	3D	48.810	113.669	304033.000	5409757.656
02-01	106	MG	M	8.500	812.000	2003.04.15	12:01:22	105.000	12.000	105.500	2D	48.809	113.670	303998.000	5409673.207
02-01	106	MG	M	8.500	813.000	2003.04.15	17:00:37	105.000	17.000	105.708	3D	48.808	113.670	303965.000	5409566.401
02-01	106	MG	M	8.500	814.000	2003.04.15	22:01:54	105.000	22.000	105.917	2D	48.809	113.669	304049.000	5409707.023
02-01	106	MG	M	8.500	816.000	2003.04.16	08:00:37	106.000	8.000	106.333	3D	48.809	113.669	304040.000	5409695.106
02-01	106	MG	M	8.500	818.000	2003.04.16	18:01:36	106.000	18.000	106.750	2D	48.807	113.668	304094.000	5409429.450
02-01	106	MG	M	8.500	819.000	2003.04.16	23:01:07	106.000	23.000	106.958	2D	48.808	113.667	304205.000	5409584.708
02-01	106	MG	M	8.500	820.000	2003.04.17	04:02:37	107.000	4.000	107.167	2D	48.808	113.667	304209.000	5409528.929
02-01	106	MG	M	8.500	824.000	2003.04.18	00:02:06	108.000	0.000	108.000	2D	48.809	113.669	304039.000	5409686.240
02-01	106	MG	M	8.500	827.000	2003.04.18	15:00:37	108.000	15.000	108.625	3D	48.809	113.674	303712.000	5409687.681
02-01	106	MG	M	8.500	829.000	2003.04.19	01:01:36	109.000	1.000	109.042	2D	48.811	113.673	303735.000	5409857.140
02-01	106	MG	M	8.500	833.000	2003.04.19	21:01:06	109.000	21.000	109.875	2D	48.808	113.667	304219.000	5409573.079
02-01	106	MG	M	8.500	834.000	2003.04.20	02:01:06	110.000	2.000	110.083	2D	48.809	113.666	304297.000	5409682.763
02-01	106	MG	M	8.500	835.000	2003.04.20	07:01:29	110.000	7.000	110.292	2D	48.809	113.667	304207.000	5409675.899
02-01	106	MG	M	8.500	837.000	2003.04.20	17:01:41	110.000	17.000	110.708	2D	48.808	113.667	304202.000	5409493.543
02-01	106	MG	M	8.500	838.000	2003.04.20	22:02:07	110.000	22.000	110.917	2D	48.808	113.666	304245.000	5409563.287
02-01	106	MG	M	8.500	839.000	2003.04.21	03:00:40	111.000	3.000	111.125	2D	48.809	113.666	304243.000	5409671.304
02-01	106	MG	M	8.500	840.000	2003.04.21	08:01:34	111.000	8.000	111.333	2D	48.808	113.666	304265.000	5409582.598
02-01	106	MG	M	8.500	842.000	2003.04.21	18:01:07	111.000	18.000	111.750	2D	48.809	113.671	303873.000	5409613.046
02-01	106	MG	M	8.500	843.000	2003.04.21	23:01:24	111.000	23.000	111.958	2D	48.809	113.668	304084.000	5409676.863
02-01	106	MG	M	8.500	844.000	2003.04.22	04:01:07	112.000	4.000	112.167	2D	48.810	113.670	303973.000	5409716.370
02-01	106	MG	M	8.500	845.000	2003.04.22	09:01:06	112.000	9.000	112.375	2D	48.809	113.668	304142.000	5409695.973
02-01	106	MG	M	8.500	846.000	2003.04.22	14:02:58	112.000	14.000	112.583	2D	48.808	113.675	303610.000	5409528.814
02-01	106	MG	M	8.500	847.000	2003.04.22	19:02:55	112.000	19.000	112.792	2D	48.810	113.674	303715.000	5409748.811
02-01	106	MG	M	8.500	848.000	2003.04.23	00:00:38	113.000	0.000	113.000	3D	48.810	113.673	303794.000	5409840.602
02-01	106	MG	M	8.500	849.000	2003.04.23	05:01:01	113.000	5.000	113.208	3D	48.810	113.672	303798.000	5409838.250
02-01	106	MG	M	8.500	852.000	2003.04.23	20:01:05	113.000	20.000	113.833	3D	48.809	113.673	303721.000	5409707.403
02-01	106	MG	M	8.500	853.000	2003.04.24	01:00:37	114.000	1.000	114.042	3D	48.810	113.673	303747.000	5409781.071
02-01	106	MG	M	8.500	854.000	2003.04.24	06:01:07	114.000	6.000	114.250	2D	48.810	113.673	303732.000	5409722.602
02-01	106	MG	M	8.500	855.000	2003.04.24	11:01:30	114.000	11.000	114.458	3D	48.809	113.673	303724.000	5409718.440
02-01	106	MG	M	8.500	856.000	2003.04.24	16:01:37	114.000	16.000	114.667	2D	48.809	113.673	303725.000	5409626.035
02-01	106	MG	M	8.500	857.000	2003.04.24	21:01:07	114.000	21.000	114.875	2D	48.809	113.673	303736.000	5409719.113
02-01	106	MG	M	8.500	858.000	2003.04.25	02:03:00	115.000	2.000	115.083	2D	48.809	113.673	303740.000	5409710.093
02-01	106	MG	M	8.500	862.000	2003.04.25	22:01:06	115.000	22.000	115.917	2D	48.810	113.672	303834.000	5409781.337
02-01	106	MG	M	8.500	863.000	2003.04.26	03:01:01	116.000	3.000	116.125	3D	48.810	113.672	303826.000	5409816.101
02-01	106	MG	M	8.500	866.000	2003.04.26	18:01:08	116.000	18.000	116.750	3D	48.809	113.670	304010.000	5409676.130
02-01	106	MG	M	8.500	867.000	2003.04.26	23:01:36	116.000	23.000	116.958	2D	48.809	113.669	304030.000	5409693.217
02-01	106	MG	M	8.500	868.000	2003.04.27	04:01:06	117.000	4.000	117.167	2D	48.809	113.669	304032.000	5409696.475
02-01	106	MG	M	8.500	869.000	2003.04.27	09:01:06	117.000	9.000	117.375	2D	48.809	113.669	304032.000	5409694.277
02-01	106	MG	M	8.500	872.000	2003.04.28	00:01:06	118.000	0.000	118.000	2D	48.808	113.663	304509.000	5409575.175
02-01	106	MG	M	8.500	873.000	2003.04.28	05:01:38	118.000	5.000	118.208	2D	48.808	113.663	304502.000	5409572.072
02-01	106	MG	M	8.500	874.000	2003.04.28	10:02:37	118.000	10.000	118.417	2D	48.809	113.664	304448.000	5409599.562
02-01	106	MG	M	8.500	875.000	2003.04.28	15:01:37	118.000	15.000	118.625	2D	48.808	113.670	303976.000	5409547.094
02-01	106	MG	M	8.500	876.000	2003.04.28	20:01:37	118.000	20.000	118.833	3D	48.809	113.663	304464.000	5409591.217
02-01	106	MG	M	8.500	877.000	2003.04.29	01:01:30	119.000	1.000	119.042	2D	48.808	113.663	304452.000	5409581.625
02-01	106	MG	M	8.500	884.000	2003.04.30	12:03:02	120.000	12.000	120.500	2D	48.805	113.669	304021.000	5409174.970
02-01	106	MG	M	8.500	887.000	2003.05.01	03:02:37	121.000	3.000	121.125	3D	48.809	113.669	304057.000	5409605.468
02-01	106	MG	M	8.500	888.000	2003.05.01	08:01:38	121.000	8.000	121.333	3D	48.809	113.669	304015.000	5409638.108
02-01	106	MG	M	8.500	891.000	2003.05.01	23:01:36	121.000	23.000	121.958	2D	48.810	113.674	303714.000	5409749.948
02-01	106	MG	M	8.500	892.000	2003.05.02	04:02:25	122.000	4.000	122.167	3D	48.810	113.674	303703.000	5409744.752
02-01	106	MG	M	8.500	893.000	2003.05.02	09:01:30	122.000	9.000	122.375	2D	48.810	113.674	303688.000	5409740.848
02-01	106	MG	M	8.500	897.000	2003.05.03	05:01:54	123.000	5.000	123.208	2D	48.809	113.680	303211.000	5409683.067
02-01	106	MG	M	8.500	898.000	2003.05.03	10:01:08	123.000	10.000	123.417	3D	48.809	113.681	303192.000	5409631.424
02-01	106	MG	M	8.500	899.000	2003.05.03	15:01:36	123.000	15.000	123.625	2D	48.807	113.670	303936.000	5409409.398
02-01	106	MG	M	8.500	900.000	2003.05.03	20:01:06	123.000	20.000	123.833	2D	48.808	113.665	304344.000	5409577.598
02-01	106	MG	M	8.500	901.000	2003.05.04	01:02:08	124.000	1.000	124.042	3D	48.808	113.664	304377.000	5409533.068
02-01	106	MG	M	8.500	908.000	2003.05.05	12:02:08	125.000	12.000	125.500	2D	48.808	113.667	304211.000	5409536.658
02-01	106	MG	M	8.500	912.000	2003.05.06	08:03:04	126.000	8.000	126.333	2D	48.808	113.665	304312.000	5409583.175
02-01	106	MG	M	8.500	913.000	2003.05.06	13:03:02	126.000	13.000	126.542	2D	48.798	113.676	303504.000	5408457.550
02-01	106	MG	M	8.500	914.000	2003.05.06	18:02:29	126.000	18.000	126.750	2D	48.804	113.667	304209.000	5409087.141
02-01	106	MG	M	8.500	915.000	2003.05.06	23:03:03	126.000	23.000	126.958	2D	48.810	113.675	303637.000	5409755.992
02-01	106	MG	M	8.500	920.000	2003.05.08	00:01:07	128.000	0.000	128.000	3D	48.808	113.681	303156.000	5409539.226
02-01	106	MG	M	8.500	922.000	2003.05.08	10:00:38	128.000	10.000	128.417	3D	48.808	113.677	303448.000	5409570.113
02-01	106	MG	M	8.500	923.000	2003.05.08	15:01:06	128.000	15.000	128.625	2D	48.807	113.668	304081.000	5409418.799
02-01	106	MG	M	8.500	925.000	2003.05.09	01:01:36	129.000	1.000	129.042	2D	48.808	113.663	304510.000	5409488.353
02-01	106	MG	M	8.500	926.000	2003.05.09	06:02:24	129.000	6.000	129.250	2D	48.805	113.663	304469.000	5409224.931
02-01	106	MG	M	8.500	927.000	2003.05.09	11:02:09	129.000	11.000	129.458	2D	48.795	113.649	305459.000	5408035.256
02-01	106	MG	M	8.500	929.000	2003.05.09	21:01:37	129.000	21.000	129.875	2D	48.804	113.660	304657.000	5409136.005
02-01	106	MG	M	8.500	931.000	2003.05.10	07:03:03	130.000	7.000	130.292	2D	48.805	113.662	304552.000	5409167.489
02-01	106	MG	M	8.500	933.000	2003.05.10	17:01:01	130.000	17.000	130.708	3D	48.802	113.667	304179.000	5408846.701
02-01	106	MG	M	8.500	934.000	2003.05.10	22:02:56	130.000	22.000	130.917	2D	48.807	113.671	303884.000	5409476.907
02-01	106	MG	M	8.500	936.000	2003.05.11	08:00:38	131.000	8.000	131.333	3D	48.808	113.673	303774.000	5409517.478
02-01	106	MG	M	8.500	938.000	2003.05.11	18:01:35	131.000	18.000	131.750	2D	48.807	113.674	303667.000	5409492.295
02-01	106	MG	M	8.500	939.000	2003.05.11	23:01:07	131.000	23.000	131.958	3D	48.813	113.678	303429.000	5410066.002
02-01	106	MG	M	8.500	940.000	2003.05.12	04:01:07	132.000	4.000	132.167	2D	48.812	113.678	303424.000	5410053.931
02-01	106	MG	M	8.500	941.000	2003.05.12	09:01:07	132.000	9.000	132.375	2D	48.812	113.678	303427.000	5410039.353
02-01	106	MG	M	8.500	944.000	2003.05.13	00:01:07	133.000	0.000	133.000	2D	48.809	113.681	303179.000	5409727.604
02-01	106	MG	M	8.500	945.000	2003.05.13	05:00:37	133.000	5.000	133.208	3D	48.809	113.679	303280.000	5409712.921
02-01	106	MG	M	8.500	949.000	2003.05.14	01:03:03	134.000	1.000	134.042	2D	48.803	113.726	299823.000	5409181.363
02-01	106	MG	M	8.500	950.000	2003.05.14	06:01:07	134.000	6.000	134.250	2D	48.803	113.725	299924.000	5409174.399
02-01	106	MG	M	8.500	952.000	2003.05.14	16:01:11	134.000	16.000	134.667	2D	48.799	113.722	300151.000	5408663.248
02-01	106	MG	M	8.500	953.000	2003.05.14	21:01:05	134.000	21.000	134.875	3D	48.795	113.742	298595.000	5408282.869
02-01	106	MG	M	8.500	954.000	2003.05.15	02:01:06	135.000	2.000	135.083	2D	48.794	113.744	298501.000	5408212.796
02-01	106	MG	M	8.500	955.000	2003.05.15	07:01:37	135.000	7.000	135.292	2D	48.794	113.740	298744.000	5408205.149
02-01	106	MG	M	8.500	956.000	2003.05.15	12:01:37	135.000	12.000	135.500	3D	48.793	113.738	298898.000	5408090.544
02-01	106	MG	M	8.500	959.000	2003.05.16	03:03:03	136.000	3.000	136.125	2D	48.796	113.727	299728.000	5408353.426
02-01	106	MG	M	8.500	961.000	2003.05.16	13:03:00	136.000	13.000	136.542	2D	48.790	113.694	302173.000	5407600.877
02-01	106	MG	M	8.500	962.000	2003.05.16	18:01:47	136.000	18.000	136.750	2D	48.788	113.681	303081.000	5407299.518
02-01	106	MG	M	8.500	963.000	2003.05.16	23:01:06	136.000	23.000	136.958	2D	48.789	113.685	302806.000	5407489.463
02-01	106	MG	M	8.500	973.000	2003.05.19	01:01:55	139.000	1.000	139.042	3D	48.779	113.690	302379.000	5406408.429
02-01	106	MG	M	8.500	977.000	2003.05.19	21:02:58	139.000	21.000	139.875	2D	48.783	113.679	303191.000	5406842.709
02-01	106	MG	M	8.500	978.000	2003.05.20	02:02:50	140.000	2.000	140.083	2D	48.783	113.681	303093.000	5406813.890
02-01	106	MG	M	8.500	982.000	2003.05.20	22:01:36	140.000	22.000	140.917	2D	48.786	113.677	303374.000	5407117.833
02-01	106	MG	M	8.500	985.000	2003.05.21	13:01:07	141.000	13.000	141.542	2D	48.786	113.673	303647.000	5407085.949
02-01	106	MG	M	8.500	987.000	2003.05.21	23:01:06	141.000	23.000	141.958	2D	48.783	113.679	303234.000	5406811.148
02-01	106	MG	M	8.500	989.000	2003.05.22	09:02:31	142.000	9.000	142.375	2D	48.787	113.674	303583.000	5407185.045
02-01	106	MG	M	8.500	992.000	2003.05.23	00:01:08	143.000	0.000	143.000	3D	48.779	113.694	302116.000	5406372.082
02-01	106	MG	M	8.500	994.000	2003.05.23	10:01:50	143.000	10.000	143.417	3D	48.777	113.699	301748.000	5406190.379
02-01	106	MG	M	8.500	996.000	2003.05.23	20:01:06	143.000	20.000	143.833	2D	48.778	113.697	301885.000	5406275.669
02-01	106	MG	M	8.500	997.000	2003.05.24	01:02:55	144.000	1.000	144.042	3D	48.778	113.697	301867.000	5406281.851
02-01	106	MG	M	8.500	999.000	2003.05.24	11:02:32	144.000	11.000	144.458	2D	48.776	113.692	302201.000	5406030.771
02-01	106	MG	M	8.500	1000.000	2003.05.24	16:00:39	144.000	16.000	144.667	2D	48.777	113.690	302355.000	5406167.790
02-01	106	MG	M	8.500	1004.000	2003.05.25	12:02:31	145.000	12.000	145.500	2D	48.782	113.680	303130.000	5406655.676
02-01	106	MG	M	8.500	1006.000	2003.05.25	22:01:25	145.000	22.000	145.917	2D	48.783	113.678	303278.000	5406827.407
02-01	106	MG	M	8.500	1008.000	2003.05.26	08:01:30	146.000	8.000	146.333	2D	48.782	113.676	303411.000	5406729.239
02-01	106	MG	M	8.500	1010.000	2003.05.26	18:02:26	146.000	18.000	146.750	2D	48.790	113.675	303565.000	5407592.972
02-01	106	MG	M	8.500	1013.000	2003.05.27	09:00:55	147.000	9.000	147.375	3D	48.808	113.685	302860.000	5409593.057
02-01	106	MG	M	8.500	1016.000	2003.05.28	00:01:31	148.000	0.000	148.000	3D	48.810	113.692	302349.000	5409845.941
02-01	106	MG	M	8.500	1018.000	2003.05.28	10:00:51	148.000	10.000	148.417	2D	48.808	113.686	302767.000	5409600.794
02-01	106	MG	M	8.500	1020.000	2003.05.28	20:01:36	148.000	20.000	148.833	2D	48.808	113.676	303520.000	5409609.869
02-01	106	MG	M	8.500	1021.000	2003.05.29	01:02:07	149.000	1.000	149.042	2D	48.809	113.678	303378.000	5409661.613
02-01	106	MG	M	8.500	1022.000	2003.05.29	06:01:07	149.000	6.000	149.250	3D	48.807	113.680	303257.000	5409456.666
02-01	106	MG	M	8.500	1023.000	2003.05.29	11:00:41	149.000	11.000	149.458	2D	48.807	113.689	302600.000	5409527.690
02-01	106	MG	M	8.500	1025.000	2003.05.29	21:02:36	149.000	21.000	149.875	2D	48.809	113.688	302680.000	5409688.428
02-01	106	MG	M	8.500	1027.000	2003.05.30	07:02:18	150.000	7.000	150.292	2D	48.808	113.689	302611.000	5409626.324
02-01	106	MG	M	8.500	1031.000	2003.05.31	03:01:28	151.000	3.000	151.125	2D	48.808	113.686	302831.000	5409611.903
02-01	106	MG	M	8.500	1032.000	2003.05.31	08:00:38	151.000	8.000	151.333	3D	48.808	113.687	302757.000	5409594.463
02-01	106	MG	M	8.500	1034.000	2003.05.31	18:01:19	151.000	18.000	151.750	2D	48.808	113.682	303065.000	5409562.466
02-01	106	MG	M	8.500	1037.000	2003.06.01	09:01:01	152.000	9.000	152.375	3D	48.807	113.683	303041.000	5409523.256
02-01	106	MG	M	8.500	1038.000	2003.06.01	14:01:37	152.000	14.000	152.583	3D	48.802	113.706	301290.000	5408950.929
02-01	106	MG	M	8.500	1040.000	2003.06.02	00:01:37	153.000	0.000	153.000	3D	48.795	113.727	299768.000	5408299.715
02-01	106	MG	M	8.500	1042.000	2003.06.02	10:03:03	153.000	10.000	153.417	2D	48.789	113.710	300987.000	5407579.549
02-01	106	MG	M	8.500	1045.000	2003.06.03	01:00:44	154.000	1.000	154.042	3D	48.792	113.687	302689.000	5407787.396
02-01	106	MG	M	8.500	1052.000	2003.06.04	12:02:46	155.000	12.000	155.500	2D	48.807	113.646	305746.000	5409411.831
02-01	106	MG	M	8.500	1054.000	2003.06.04	22:01:07	155.000	22.000	155.917	2D	48.845	113.595	309641.000	5413517.385
02-01	106	MG	M	8.500	1062.000	2003.06.06	14:01:40	157.000	14.000	157.583	2D	48.861	113.599	309358.000	5415228.475
02-01	106	MG	M	8.500	1066.000	2003.06.07	10:02:06	158.000	10.000	158.417	2D	48.861	113.595	309674.000	5415226.569
02-01	106	MG	M	8.500	1069.000	2003.06.08	01:02:57	159.000	1.000	159.042	2D	48.864	113.616	308172.000	5415579.599
02-01	106	MG	M	8.500	1070.000	2003.06.08	06:00:41	159.000	6.000	159.250	2D	48.857	113.622	307666.000	5414868.158
02-01	106	MG	M	8.500	1071.000	2003.06.08	11:01:06	159.000	11.000	159.458	2D	48.848	113.627	307286.000	5413907.573
02-01	106	MG	M	8.500	1076.000	2003.06.09	12:01:06	160.000	12.000	160.500	2D	48.804	113.655	305052.000	5409038.747
02-01	106	MG	M	8.500	1081.000	2003.06.10	13:00:37	161.000	13.000	161.542	3D	48.791	113.682	303011.000	5407707.036
02-01	106	MG	M	8.500	1082.000	2003.06.10	18:03:02	161.000	18.000	161.750	2D	48.791	113.681	303077.000	5407685.787
02-01	106	MG	M	8.500	1083.000	2003.06.10	23:01:53	161.000	23.000	161.958	2D	48.791	113.682	303012.000	5407712.568
02-01	106	MG	M	8.500	1085.000	2003.06.11	09:02:36	162.000	9.000	162.375	2D	48.791	113.681	303064.000	5407667.332
02-01	106	MG	M	8.500	1086.000	2003.06.11	14:02:07	162.000	14.000	162.583	3D	48.791	113.681	303080.000	5407693.489
02-01	106	MG	M	8.500	1088.000	2003.06.12	00:02:24	163.000	0.000	163.000	2D	48.791	113.684	302902.000	5407649.686
02-01	106	MG	M	8.500	1095.000	2003.06.13	11:00:37	164.000	11.000	164.458	3D	48.776	113.705	301289.000	5406142.107
02-01	106	MG	M	8.500	1099.000	2003.06.14	07:01:15	165.000	7.000	165.292	3D	48.776	113.704	301368.000	5406123.728
02-01	106	MG	M	8.500	1102.000	2003.06.14	22:01:06	165.000	22.000	165.917	2D	48.779	113.701	301573.000	5406380.204
02-01	106	MG	M	8.500	1103.000	2003.06.15	03:03:03	166.000	3.000	166.125	2D	48.778	113.701	301543.000	5406268.886
02-01	106	MG	M	8.500	1107.000	2003.06.15	23:00:38	166.000	23.000	166.958	3D	48.771	113.718	300334.000	5405537.339
02-01	106	MG	M	8.500	1108.000	2003.06.16	04:01:36	167.000	4.000	167.167	2D	48.771	113.718	300293.000	5405546.614
02-01	106	MG	M	8.500	1109.000	2003.06.16	09:01:23	167.000	9.000	167.375	2D	48.777	113.710	300881.000	5406172.221
02-01	106	MG	M	8.500	1111.000	2003.06.16	19:01:36	167.000	19.000	167.792	2D	48.777	113.705	301314.000	5406233.600
02-01	106	MG	M	8.500	1112.000	2003.06.17	00:01:06	168.000	0.000	168.000	2D	48.768	113.726	299695.000	5405238.590
02-01	106	MG	M	8.500	1114.000	2003.06.17	10:01:07	168.000	10.000	168.417	2D	48.769	113.724	299825.000	5405369.715
02-01	106	MG	M	8.500	1116.000	2003.06.17	20:01:07	168.000	20.000	168.833	2D	48.782	113.703	301465.000	5406745.727
02-01	106	MG	M	8.500	1117.000	2003.06.18	01:02:37	169.000	1.000	169.042	3D	48.783	113.696	301938.000	5406861.369
02-01	106	MG	M	8.500	1119.000	2003.06.18	11:01:07	169.000	11.000	169.458	2D	48.781	113.725	299830.000	5406707.196
02-01	106	MG	M	8.500	1122.000	2003.06.19	02:02:04	170.000	2.000	170.083	3D	48.776	113.738	298867.000	5406144.143
02-01	106	MG	M	8.500	1123.000	2003.06.19	07:01:30	170.000	7.000	170.292	2D	48.778	113.741	298668.000	5406353.827
02-01	106	MG	M	8.500	1124.000	2003.06.19	12:02:07	170.000	12.000	170.500	2D	48.778	113.741	298616.000	5406354.593
02-01	106	MG	M	8.500	1128.000	2003.06.20	08:01:06	171.000	8.000	171.333	2D	48.791	113.706	301247.000	5407698.272
02-01	106	MG	M	8.500	1129.000	2003.06.20	13:02:40	171.000	13.000	171.542	2D	48.791	113.701	301647.000	5407695.195
02-01	106	MG	M	8.500	1131.000	2003.06.20	23:01:29	171.000	23.000	171.958	2D	48.790	113.710	300983.000	5407690.981
02-01	106	MG	M	8.500	1133.000	2003.06.21	09:01:06	172.000	9.000	172.375	2D	48.794	113.705	301326.000	5408076.064
02-01	106	MG	M	8.500	1136.000	2003.06.22	00:01:24	173.000	0.000	173.000	2D	48.790	113.709	301049.000	5407696.409
02-01	106	MG	M	8.500	1137.000	2003.06.22	05:01:58	173.000	5.000	173.208	2D	48.790	113.707	301207.000	5407670.759
02-01	106	MG	M	8.500	1138.000	2003.06.22	10:01:07	173.000	10.000	173.417	3D	48.789	113.702	301514.000	5407571.914
02-01	106	MG	M	8.500	1140.000	2003.06.22	20:01:55	173.000	20.000	173.833	3D	48.788	113.678	303283.000	5407320.219
02-01	106	MG	M	8.500	1141.000	2003.06.23	01:01:08	174.000	1.000	174.042	2D	48.793	113.686	302727.000	5407926.272
02-01	106	MG	M	8.500	1144.000	2003.06.23	16:02:22	174.000	16.000	174.667	2D	48.794	113.692	302334.000	5408038.091
02-01	106	MG	M	8.500	1145.000	2003.06.23	21:02:07	174.000	21.000	174.875	2D	48.789	113.691	302369.000	5407521.593
02-01	106	MG	M	8.500	1148.000	2003.06.24	12:03:03	175.000	12.000	175.500	2D	48.789	113.689	302511.000	5407546.619
02-01	106	MG	M	8.500	1149.000	2003.06.24	17:02:56	175.000	17.000	175.708	2D	48.791	113.687	302663.000	5407658.108
02-01	106	MG	M	8.500	1150.000	2003.06.24	22:01:31	175.000	22.000	175.917	2D	48.790	113.693	302206.000	5407611.934
02-01	106	MG	M	8.500	1152.000	2003.06.25	08:00:55	176.000	8.000	176.333	3D	48.789	113.699	301762.000	5407565.355
02-01	106	MG	M	8.500	1154.000	2003.06.25	18:01:41	176.000	18.000	176.750	2D	48.787	113.710	300952.000	5407294.770
02-01	106	MG	M	8.500	1155.000	2003.06.25	23:01:00	176.000	23.000	176.958	3D	48.783	113.714	300654.000	5406904.776
02-01	106	MG	M	8.500	1157.000	2003.06.26	09:00:37	177.000	9.000	177.375	3D	48.781	113.731	299377.000	5406704.519
02-01	106	MG	M	8.500	1159.000	2003.06.26	19:00:38	177.000	19.000	177.792	3D	48.778	113.738	298847.000	5406408.612
02-01	106	MG	M	8.500	1162.000	2003.06.27	10:01:05	178.000	10.000	178.417	2D	48.777	113.736	298991.000	5406305.495
02-01	106	MG	M	8.500	1167.000	2003.06.28	11:01:53	179.000	11.000	179.458	2D	48.779	113.730	299440.000	5406438.498
02-01	106	MG	M	8.500	1172.000	2003.06.29	12:01:57	180.000	12.000	180.500	3D	48.798	113.742	298632.000	5408617.626
02-01	106	MG	M	8.500	1173.000	2003.06.29	17:02:37	180.000	17.000	180.708	3D	48.800	113.744	298531.000	5408802.683
02-01	106	MG	M	8.500	1174.000	2003.06.29	22:01:26	180.000	22.000	180.917	3D	48.803	113.731	299486.000	5409128.904
02-01	106	MG	M	8.500	1176.000	2003.06.30	08:01:06	181.000	8.000	181.333	2D	48.800	113.733	299337.000	5408779.229
02-01	106	MG	M	8.500	1179.000	2003.06.30	23:00:59	181.000	23.000	181.958	2D	48.799	113.727	299780.000	5408693.220
02-01	106	MG	M	8.500	1181.000	2003.07.01	09:01:13	182.000	9.000	182.375	3D	48.797	113.736	299116.000	5408513.411
02-01	106	MG	M	8.500	1182.000	2003.07.01	14:01:06	182.000	14.000	182.583	2D	48.797	113.733	299287.000	5408541.745
02-01	106	MG	M	8.500	1184.000	2003.07.02	00:00:55	183.000	0.000	183.000	3D	48.796	113.736	299113.000	5408432.276
02-01	106	MG	M	8.500	1187.000	2003.07.02	15:01:54	183.000	15.000	183.625	2D	48.796	113.740	298787.000	5408423.973
02-01	106	MG	M	8.500	1188.000	2003.07.02	20:01:01	183.000	20.000	183.833	3D	48.796	113.743	298588.000	5408405.552
02-01	106	MG	M	8.500	1190.000	2003.07.03	06:02:13	184.000	6.000	184.250	2D	48.797	113.742	298613.000	5408462.527
02-01	106	MG	M	8.500	1191.000	2003.07.03	11:02:01	184.000	11.000	184.458	2D	48.797	113.739	298831.000	5408460.229
02-01	106	MG	M	8.500	1192.000	2003.07.03	16:01:07	184.000	16.000	184.667	2D	48.800	113.740	298826.000	5408786.490
02-01	106	MG	M	8.500	1194.000	2003.07.04	02:01:49	185.000	2.000	185.083	2D	48.796	113.743	298559.000	5408403.250
02-01	106	MG	M	8.500	1198.000	2003.07.04	22:00:56	185.000	22.000	185.917	3D	48.805	113.725	299951.000	5409404.923
02-01	106	MG	M	8.500	1199.000	2003.07.05	03:01:06	186.000	3.000	186.125	2D	48.802	113.723	300057.000	5408984.904
02-01	106	MG	M	8.500	1203.000	2003.07.05	23:01:44	186.000	23.000	186.958	2D	48.797	113.729	299613.000	5408462.167
02-01	106	MG	M	8.500	1208.000	2003.07.07	00:02:08	188.000	0.000	188.000	3D	48.807	113.717	300546.000	5409539.420
02-01	106	MG	M	8.500	1210.000	2003.07.07	10:01:07	188.000	10.000	188.417	2D	48.799	113.734	299262.000	5408731.851
02-01	106	MG	M	8.500	1212.000	2003.07.07	20:02:59	188.000	20.000	188.833	2D	48.798	113.736	299098.000	5408645.380
02-01	106	MG	M	8.500	1213.000	2003.07.08	01:02:36	189.000	1.000	189.042	2D	48.801	113.735	299178.000	5408931.849
02-01	106	MG	M	8.500	1215.000	2003.07.08	11:01:48	189.000	11.000	189.458	2D	48.806	113.729	299664.000	5409479.727
02-01	106	MG	M	8.500	1217.000	2003.07.08	21:01:07	189.000	21.000	189.875	2D	48.776	113.738	298849.000	5406140.331
02-01	106	MG	M	8.500	1218.000	2003.07.09	02:02:30	190.000	2.000	190.083	2D	48.776	113.738	298841.000	5406186.244
02-01	106	MG	M	8.500	1220.000	2003.07.09	12:00:37	190.000	12.000	190.500	3D	48.777	113.736	298983.000	5406322.457
02-01	106	MG	M	8.500	1223.000	2003.07.10	03:02:37	191.000	3.000	191.125	3D	48.768	113.724	299821.000	5405201.808
02-01	106	MG	M	8.500	1224.000	2003.07.10	08:01:07	191.000	8.000	191.333	2D	48.771	113.722	299986.000	5405616.572
02-01	106	MG	M	8.500	1229.000	2003.07.11	09:00:59	192.000	9.000	192.375	2D	48.798	113.736	299061.000	5408672.316
02-01	106	MG	M	8.500	1231.000	2003.07.11	19:01:07	192.000	19.000	192.792	2D	48.807	113.732	299438.000	5409619.176
02-01	106	MG	M	8.500	1233.000	2003.07.12	05:01:09	193.000	5.000	193.208	2D	48.807	113.729	299637.000	5409551.939
02-01	106	MG	M	8.500	1236.000	2003.07.12	20:01:54	193.000	20.000	193.833	2D	48.806	113.731	299449.000	5409477.442
02-01	106	MG	M	8.500	1239.000	2003.07.13	11:00:45	194.000	11.000	194.458	2D	48.804	113.732	299404.000	5409275.391
02-01	106	MG	M	8.500	1240.000	2003.07.13	16:01:01	194.000	16.000	194.667	3D	48.802	113.730	299547.000	5409044.365
02-01	106	MG	M	8.500	1243.000	2003.07.14	07:02:13	195.000	7.000	195.292	2D	48.806	113.728	299693.000	5409435.301
02-01	106	MG	M	8.500	1245.000	2003.07.14	17:02:54	195.000	17.000	195.708	2D	48.805	113.728	299667.000	5409327.168
02-01	106	MG	M	8.500	1246.000	2003.07.14	22:01:06	195.000	22.000	195.917	2D	48.804	113.724	299970.000	5409240.646
02-01	106	MG	M	8.500	1250.000	2003.07.15	18:01:01	196.000	18.000	196.750	3D	48.806	113.729	299664.000	5409517.568
02-01	106	MG	M	8.500	1251.000	2003.07.15	23:01:07	196.000	23.000	196.958	2D	48.808	113.734	299301.000	5409696.430
02-01	106	MG	M	8.500	1260.000	2003.07.17	20:02:14	198.000	20.000	198.833	2D	48.803	113.721	300188.000	5409121.541
02-01	106	MG	M	8.500	1263.000	2003.07.18	11:02:01	199.000	11.000	199.458	2D	48.807	113.729	299604.000	5409544.232
02-01	106	MG	M	8.500	1266.000	2003.07.19	02:01:38	200.000	2.000	200.083	2D	48.807	113.731	299472.000	5409580.095
02-01	106	MG	M	8.500	1271.000	2003.07.20	03:02:47	201.000	3.000	201.125	2D	48.804	113.720	300281.000	5409277.354
02-01	106	MG	M	8.500	1272.000	2003.07.20	08:01:06	201.000	8.000	201.333	2D	48.807	113.730	299596.000	5409635.766
02-01	106	MG	M	8.500	1274.000	2003.07.20	18:01:10	201.000	18.000	201.750	3D	48.804	113.719	300330.000	5409264.481
02-01	106	MG	M	8.500	1277.000	2003.07.21	09:02:07	202.000	9.000	202.375	2D	48.802	113.737	299061.000	5409064.047
02-01	106	MG	M	8.500	1282.000	2003.07.22	10:01:25	203.000	10.000	203.417	3D	48.802	113.747	298255.000	5409039.644
02-01	106	MG	M	8.500	1287.000	2003.07.23	11:00:56	204.000	11.000	204.458	3D	48.797	113.737	298990.000	5408461.190
02-01	106	MG	M	8.500	1288.000	2003.07.23	16:01:19	204.000	16.000	204.667	2D	48.800	113.730	299543.000	5408758.486
02-01	106	MG	M	8.500	1290.000	2003.07.24	02:01:06	205.000	2.000	205.083	2D	48.798	113.721	300218.000	5408600.761
02-01	106	MG	M	8.500	1295.000	2003.07.25	03:02:06	206.000	3.000	206.125	2D	48.800	113.735	299193.000	5408788.871
02-01	106	MG	M	8.500	1298.000	2003.07.25	18:02:16	206.000	18.000	206.750	2D	48.805	113.721	300205.000	5409364.659
02-01	106	MG	M	8.500	1301.000	2003.07.26	09:01:08	207.000	9.000	207.375	2D	48.803	113.731	299466.000	5409163.012
02-01	106	MG	M	8.500	1306.000	2003.07.27	10:01:06	208.000	10.000	208.417	2D	48.779	113.741	298670.000	5406552.960
02-01	106	MG	M	8.500	1307.000	2003.07.27	15:01:37	208.000	15.000	208.625	2D	48.779	113.729	299556.000	5406484.404
02-01	106	MG	M	8.500	1308.000	2003.07.27	20:01:07	208.000	20.000	208.833	3D	48.780	113.713	300684.000	5406521.979
02-01	106	MG	M	8.500	1309.000	2003.07.28	01:01:25	209.000	1.000	209.042	3D	48.779	113.711	300858.000	5406476.849
02-01	106	MG	M	8.500	1310.000	2003.07.28	06:01:44	209.000	6.000	209.250	2D	48.768	113.726	299684.000	5405206.700
02-01	106	MG	M	8.500	1312.000	2003.07.28	16:01:36	209.000	16.000	209.667	2D	48.772	113.726	299741.000	5405662.057
02-01	106	MG	M	8.500	1313.000	2003.07.28	21:02:36	209.000	21.000	209.875	2D	48.773	113.721	300118.000	5405827.728
02-01	106	MG	M	8.500	1315.000	2003.07.29	07:02:07	210.000	7.000	210.292	2D	48.772	113.722	300010.000	5405655.770
02-01	106	MG	M	8.500	1316.000	2003.07.29	12:01:24	210.000	12.000	210.500	2D	48.775	113.725	299800.000	5406027.176
02-01	106	MG	M	8.500	1317.000	2003.07.29	17:00:37	210.000	17.000	210.708	3D	48.775	113.725	299781.000	5405995.575
02-01	106	MG	M	8.500	1320.000	2003.07.30	08:01:42	211.000	8.000	211.333	2D	48.775	113.725	299766.000	5405967.178
02-01	106	MG	M	8.500	1322.000	2003.07.30	18:01:07	211.000	18.000	211.750	3D	48.775	113.726	299759.000	5406015.285
02-01	106	MG	M	8.500	1323.000	2003.07.30	23:01:06	211.000	23.000	211.958	2D	48.771	113.724	299851.000	5405584.652
02-01	106	MG	M	8.500	1332.000	2003.08.01	20:02:40	213.000	20.000	213.833	2D	48.767	113.722	299985.000	5405112.484
02-01	106	MG	M	8.500	1333.000	2003.08.02	01:01:52	214.000	1.000	214.042	3D	48.772	113.715	300504.000	5405702.682
02-01	106	MG	M	8.500	1336.000	2003.08.02	16:03:03	214.000	16.000	214.667	2D	48.781	113.704	301337.000	5406643.411
02-01	106	MG	M	8.500	1338.000	2003.08.03	02:01:07	215.000	2.000	215.083	2D	48.782	113.702	301509.000	5406733.021
02-01	106	MG	M	8.500	1339.000	2003.08.03	07:01:42	215.000	7.000	215.292	2D	48.780	113.737	298940.000	5406599.997
02-01	106	MG	M	8.500	1341.000	2003.08.03	17:02:31	215.000	17.000	215.708	2D	48.778	113.745	298326.000	5406461.878
02-01	106	MG	M	8.500	1343.000	2003.08.04	03:01:09	216.000	3.000	216.125	3D	48.776	113.745	298326.000	5406227.046
02-01	106	MG	M	8.500	1345.000	2003.08.04	13:01:36	216.000	13.000	216.542	2D	48.776	113.745	298305.000	5406157.688
02-01	106	MG	M	8.500	1347.000	2003.08.04	23:01:06	216.000	23.000	216.958	2D	48.778	113.738	298883.000	5406402.871
02-01	106	MG	M	8.500	1348.000	2003.08.05	04:01:49	217.000	4.000	217.167	2D	48.778	113.741	298626.000	5406360.918
02-01	106	MG	M	8.500	1350.000	2003.08.05	14:01:36	217.000	14.000	217.583	2D	48.776	113.738	298821.000	5406112.385
02-01	106	MG	M	8.500	1355.000	2003.08.06	15:02:27	218.000	15.000	218.625	2D	48.801	113.756	297610.000	5408996.219
02-01	106	MG	M	8.500	1356.000	2003.08.06	20:01:07	218.000	20.000	218.833	3D	48.800	113.745	298456.000	5408868.815
02-01	106	MG	M	8.500	1360.000	2003.08.07	16:01:02	219.000	16.000	219.667	3D	48.804	113.727	299805.000	5409291.047
02-01	106	MG	M	8.500	1361.000	2003.08.07	21:00:55	219.000	21.000	219.875	3D	48.805	113.719	300369.000	5409307.601
02-01	106	MG	M	8.500	1362.000	2003.08.08	02:01:24	220.000	2.000	220.083	2D	48.805	113.718	300415.000	5409371.603
02-01	106	MG	M	8.500	1364.000	2003.08.08	12:02:22	220.000	12.000	220.500	2D	48.828	113.730	299620.000	5411986.421
02-01	106	MG	M	8.500	1365.000	2003.08.08	17:00:59	220.000	17.000	220.708	3D	48.825	113.735	299295.000	5411663.105
02-01	106	MG	M	8.500	1366.000	2003.08.08	22:01:36	220.000	22.000	220.917	2D	48.833	113.735	299328.000	5412495.477
02-01	106	MG	M	8.500	1367.000	2003.08.09	03:01:37	221.000	3.000	221.125	2D	48.829	113.734	299378.000	5412010.706
02-01	106	MG	M	8.500	1373.000	2003.08.10	09:00:38	222.000	9.000	222.375	3D	48.824	113.694	302252.000	5411438.504
02-01	106	MG	M	8.500	1376.000	2003.08.11	00:01:09	223.000	0.000	223.000	2D	48.817	113.696	302123.000	5410590.640
02-01	106	MG	M	8.500	1377.000	2003.08.11	05:01:32	223.000	5.000	223.208	3D	48.814	113.696	302048.000	5410250.523
02-01	106	MG	M	8.500	1378.000	2003.08.11	10:03:01	223.000	10.000	223.417	2D	48.811	113.694	302189.000	5409940.627
02-01	106	MG	M	8.500	1379.000	2003.08.11	15:02:38	223.000	15.000	223.625	2D	48.813	113.692	302410.000	5410204.338
02-01	106	MG	M	8.500	1381.000	2003.08.12	01:02:26	224.000	1.000	224.042	2D	48.817	113.692	302364.000	5410598.786
02-01	106	MG	M	8.500	1385.000	2003.08.12	21:03:02	224.000	21.000	224.875	2D	48.807	113.729	299658.000	5409547.841
02-01	106	MG	M	8.500	1386.000	2003.08.13	02:01:25	225.000	2.000	225.083	3D	48.805	113.726	299859.000	5409381.483
02-01	106	MG	M	8.500	1387.000	2003.08.13	07:01:34	225.000	7.000	225.292	2D	48.806	113.728	299714.000	5409500.192
02-01	106	MG	M	8.500	1390.000	2003.08.13	22:01:36	225.000	22.000	225.917	2D	48.806	113.730	299593.000	5409490.061
02-01	106	MG	M	8.500	1391.000	2003.08.14	03:02:05	226.000	3.000	226.125	2D	48.806	113.726	299864.000	5409453.648
02-01	106	MG	M	8.500	1392.000	2003.08.14	08:01:54	226.000	8.000	226.333	2D	48.805	113.728	299673.000	5409404.838
02-01	106	MG	M	8.500	1395.000	2003.08.14	23:01:37	226.000	23.000	226.958	3D	48.797	113.735	299122.000	5408505.393
02-01	106	MG	M	8.500	1396.000	2003.08.15	04:00:37	227.000	4.000	227.167	3D	48.797	113.735	299131.000	5408480.599
02-01	106	MG	M	8.500	1401.000	2003.08.16	05:01:00	228.000	5.000	228.208	3D	48.809	113.725	299916.000	5409806.780
02-01	106	MG	M	8.500	1410.000	2003.08.18	02:02:04	230.000	2.000	230.083	2D	48.779	113.713	300718.000	5406433.977
02-01	106	MG	M	8.500	1415.000	2003.08.19	03:01:33	231.000	3.000	231.125	2D	48.772	113.717	300355.000	5405651.241
02-01	106	MG	M	8.500	1416.000	2003.08.19	08:02:55	231.000	8.000	231.333	2D	48.778	113.720	300149.000	5406332.989
02-01	106	MG	M	8.500	1418.000	2003.08.19	18:00:37	231.000	18.000	231.750	3D	48.777	113.718	300351.000	5406195.577
02-01	106	MG	M	8.500	1425.000	2003.08.21	05:02:07	233.000	5.000	233.208	2D	48.783	113.698	301803.000	5406806.062
02-01	106	MG	M	8.500	1435.000	2003.08.23	07:01:38	235.000	7.000	235.292	3D	48.780	113.698	301780.000	5406538.671
02-01	106	MG	M	8.500	1437.000	2003.08.23	17:02:10	235.000	17.000	235.708	2D	48.773	113.710	300902.000	5405757.481
02-01	106	MG	M	8.500	1440.000	2003.08.24	08:01:36	236.000	8.000	236.333	2D	48.769	113.717	300351.000	5405277.454
02-01	106	MG	M	8.500	1443.000	2003.08.24	23:02:01	236.000	23.000	236.958	2D	48.766	113.716	300435.000	5405028.496
02-01	106	MG	M	8.500	1444.000	2003.08.25	04:02:06	237.000	4.000	237.167	2D	48.765	113.720	300107.000	5404933.391
02-01	106	MG	M	8.500	1445.000	2003.08.25	09:02:06	237.000	9.000	237.375	2D	48.778	113.713	300657.000	5406304.842
02-01	106	MG	M	8.500	1446.000	2003.08.25	14:02:23	237.000	14.000	237.583	2D	48.776	113.718	300319.000	5406133.273
02-01	106	MG	M	8.500	1455.000	2003.08.27	11:01:37	239.000	11.000	239.458	2D	48.775	113.715	300504.000	5405990.887
02-01	106	MG	M	8.500	1456.000	2003.08.27	16:02:31	239.000	16.000	239.667	3D	48.775	113.719	300222.000	5406044.355
02-01	106	MG	M	8.500	1465.000	2003.08.29	13:01:30	241.000	13.000	241.542	2D	48.776	113.718	300293.000	5406097.488
02-01	106	MG	M	8.500	1468.000	2003.08.30	04:01:30	242.000	4.000	242.167	2D	48.775	113.720	300170.000	5405971.647
02-01	106	MG	M	8.500	1470.000	2003.08.30	14:02:55	242.000	14.000	242.583	2D	48.773	113.720	300132.000	5405774.939
02-01	106	MG	M	8.500	1474.000	2003.08.31	10:01:37	243.000	10.000	243.417	2D	48.751	113.713	300555.000	5403319.345
02-01	106	MG	M	8.500	1489.000	2003.09.03	13:01:06	246.000	13.000	246.542	2D	48.753	113.708	300971.000	5403509.279
02-01	106	MG	M	8.500	1497.000	2003.09.05	05:03:03	248.000	5.000	248.208	2D	48.756	113.713	300576.000	5403854.982
02-01	106	MG	M	8.500	1501.000	2003.09.06	01:01:31	249.000	1.000	249.042	2D	48.750	113.707	301028.000	5403178.973
02-01	106	MG	M	8.500	1513.000	2003.09.08	13:02:06	251.000	13.000	251.542	2D	48.757	113.711	300790.000	5403943.081
02-01	106	MG	M	8.500	1527.000	2003.09.11	11:01:59	254.000	11.000	254.458	2D	48.773	113.717	300359.000	5405779.057
02-01	106	MG	M	8.500	1528.000	2003.09.11	16:00:57	254.000	16.000	254.667	2D	48.779	113.713	300708.000	5406409.839
02-01	106	MG	M	8.500	1530.000	2003.09.12	02:00:39	255.000	2.000	255.083	3D	48.781	113.710	300935.000	5406597.630
02-01	106	MG	M	8.500	1537.000	2003.09.13	13:03:05	256.000	13.000	256.542	2D	48.783	113.704	301348.000	5406922.358
02-01	106	MG	M	8.500	1540.000	2003.09.14	04:01:37	257.000	4.000	257.167	2D	48.779	113.715	300554.000	5406469.878
02-01	106	MG	M	8.500	1545.000	2003.09.15	05:01:32	258.000	5.000	258.208	2D	48.782	113.708	301101.000	5406751.954
02-01	106	MG	M	8.500	1546.000	2003.09.15	10:01:06	258.000	10.000	258.417	2D	48.783	113.710	300946.000	5406857.631
02-01	106	MG	M	8.500	1547.000	2003.09.15	15:01:24	258.000	15.000	258.625	2D	48.784	113.701	301579.000	5406958.652
02-01	106	MG	M	8.500	1548.000	2003.09.15	20:02:00	258.000	20.000	258.833	2D	48.785	113.692	302299.000	5407102.327
02-01	106	MG	M	8.500	1549.000	2003.09.16	01:01:07	259.000	1.000	259.042	3D	48.785	113.691	302370.000	5406996.313
02-01	106	MG	M	8.500	1550.000	2003.09.16	06:02:08	259.000	6.000	259.250	2D	48.783	113.691	302306.000	5406887.298
02-01	106	MG	M	8.500	1551.000	2003.09.16	11:01:07	259.000	11.000	259.458	2D	48.782	113.697	301864.000	5406746.027
02-01	106	MG	M	8.500	1555.000	2003.09.17	07:01:30	260.000	7.000	260.292	2D	48.787	113.681	303071.000	5407203.055
02-01	106	MG	M	8.500	1558.000	2003.09.17	22:03:00	260.000	22.000	260.917	2D	48.779	113.679	303214.000	5406390.089
02-01	106	MG	M	8.500	1565.000	2003.09.19	09:02:36	262.000	9.000	262.375	2D	48.788	113.702	301565.000	5407372.043
02-01	106	MG	M	8.500	1568.000	2003.09.20	00:01:36	263.000	0.000	263.000	2D	48.781	113.710	300949.000	5406633.864
02-01	106	MG	M	8.500	1572.000	2003.09.20	20:02:36	263.000	20.000	263.833	2D	48.785	113.702	301560.000	5407096.221
02-01	106	MG	M	8.500	1574.000	2003.09.21	06:02:06	264.000	6.000	264.250	2D	48.783	113.706	301254.000	5406893.415
02-01	106	MG	M	8.500	1577.000	2003.09.21	21:01:54	264.000	21.000	264.875	2D	48.781	113.710	300935.000	5406607.633
02-01	106	MG	M	8.500	1580.000	2003.09.22	12:03:04	265.000	12.000	265.500	2D	48.783	113.703	301427.000	5406830.520
02-01	106	MG	M	8.500	1585.000	2003.09.23	13:02:52	266.000	13.000	266.542	2D	48.815	113.677	303462.000	5410344.151
02-01	106	MG	M	8.500	1586.000	2003.09.23	18:01:31	266.000	18.000	266.750	3D	48.804	113.673	303745.000	5409097.864
02-01	106	MG	M	8.500	1588.000	2003.09.24	04:02:06	267.000	4.000	267.167	2D	48.811	113.669	304082.000	5409916.187
02-01	106	MG	M	8.500	1590.000	2003.09.24	14:01:07	267.000	14.000	267.583	2D	48.813	113.663	304491.000	5410039.860
02-01	106	MG	M	8.500	1593.000	2003.09.25	05:02:37	268.000	5.000	268.208	3D	48.826	113.658	304957.000	5411532.548
02-01	106	MG	M	8.500	1604.000	2003.09.27	12:03:02	270.000	12.000	270.500	2D	48.831	113.645	305900.000	5412004.871
02-01	106	MG	M	8.500	1605.000	2003.09.27	17:01:12	270.000	17.000	270.708	2D	48.830	113.650	305494.000	5411931.089
02-01	106	MG	M	8.500	1609.000	2003.09.28	13:02:05	271.000	13.000	271.542	2D	48.830	113.650	305544.000	5411962.746
02-01	106	MG	M	8.500	1615.000	2003.09.29	19:02:06	272.000	19.000	272.792	2D	48.798	113.739	298827.000	5408590.559
02-01	106	MG	M	8.500	1616.000	2003.09.30	00:03:03	273.000	0.000	273.000	2D	48.798	113.740	298806.000	5408654.783
02-01	106	MG	M	8.500	1619.000	2003.09.30	15:01:36	273.000	15.000	273.625	2D	48.805	113.729	299604.000	5409409.563
02-01	106	MG	M	8.500	1622.000	2003.10.01	06:01:59	274.000	6.000	274.250	2D	48.805	113.731	299479.000	5409345.052
02-01	106	MG	M	8.500	1626.000	2003.10.02	02:01:36	275.000	2.000	275.083	2D	48.797	113.739	298850.000	5408458.430
02-01	106	MG	M	8.500	1631.000	2003.10.03	03:02:51	276.000	3.000	276.125	2D	48.797	113.739	298857.000	5408514.929
02-01	106	MG	M	8.500	1636.000	2003.10.04	04:01:36	277.000	4.000	277.167	2D	48.799	113.739	298830.000	5408685.058
02-01	106	MG	M	8.500	1637.000	2003.10.04	09:02:30	277.000	9.000	277.375	2D	48.797	113.745	298403.000	5408532.393
02-01	106	MG	M	8.500	1638.000	2003.10.04	14:01:37	277.000	14.000	277.583	3D	48.796	113.746	298337.000	5408463.565
02-01	106	MG	M	8.500	1646.000	2003.10.06	06:02:36	279.000	6.000	279.250	2D	48.797	113.740	298818.000	5408566.424
02-01	106	MG	M	8.500	1648.000	2003.10.06	16:01:36	279.000	16.000	279.667	2D	48.797	113.736	299061.000	5408449.710
02-01	106	MG	M	8.500	1650.000	2003.10.07	02:01:35	280.000	2.000	280.083	2D	48.796	113.743	298575.000	5408439.398
02-01	106	MG	M	8.500	1660.000	2003.10.09	04:01:36	282.000	4.000	282.167	2D	48.780	113.705	301254.000	5406547.337
02-01	106	MG	M	8.500	1668.000	2003.10.10	20:01:13	283.000	20.000	283.833	2D	48.785	113.699	301739.000	5407069.856
02-01	106	MG	M	8.500	1679.000	2003.10.13	03:01:39	286.000	3.000	286.125	2D	48.785	113.682	302975.000	5407033.937
02-01	106	MG	M	8.500	1683.000	2003.10.13	23:02:41	286.000	23.000	286.958	2D	48.785	113.679	303224.000	5407019.610
02-01	106	MG	M	8.500	1687.000	2003.10.14	19:01:36	287.000	19.000	287.792	2D	48.786	113.676	303448.000	5407149.705
02-01	106	MG	M	8.500	1688.000	2003.10.15	00:03:03	288.000	0.000	288.000	2D	48.785	113.674	303569.000	5406956.292
02-01	106	MG	M	8.500	1690.000	2003.10.15	10:03:02	288.000	10.000	288.417	2D	48.783	113.683	302946.000	5406790.142
02-01	106	MG	M	8.500	1698.000	2003.10.17	02:02:46	290.000	2.000	290.083	2D	48.785	113.676	303443.000	5406975.181
02-01	106	MG	M	8.500	1699.000	2003.10.17	07:01:30	290.000	7.000	290.292	2D	48.787	113.671	303829.000	5407208.664
02-01	106	MG	M	8.500	1701.000	2003.10.17	17:01:36	290.000	17.000	290.708	2D	48.782	113.694	302101.000	5406673.083
02-01	106	MG	M	8.500	1705.000	2003.10.18	13:01:08	291.000	13.000	291.542	3D	48.783	113.694	302076.000	5406887.625
02-01	106	MG	M	8.500	1707.000	2003.10.18	23:02:07	291.000	23.000	291.958	3D	48.784	113.688	302545.000	5406922.260
02-01	106	MG	M	8.500	1708.000	2003.10.19	04:01:37	292.000	4.000	292.167	2D	48.784	113.688	302537.000	5406931.437
02-01	106	MG	M	8.500	1709.000	2003.10.19	09:02:07	292.000	9.000	292.375	2D	48.784	113.695	302071.000	5406913.397
02-01	106	MG	M	8.500	1712.000	2003.10.20	00:01:30	293.000	0.000	293.000	2D	48.786	113.699	301778.000	5407185.308
02-01	106	MG	M	8.500	1714.000	2003.10.20	10:01:24	293.000	10.000	293.417	2D	48.784	113.693	302175.000	5406983.165
02-01	106	MG	M	8.500	1717.000	2003.10.21	01:01:06	294.000	1.000	294.042	2D	48.784	113.688	302518.000	5406910.968
02-01	106	MG	M	8.500	1718.000	2003.10.21	06:02:06	294.000	6.000	294.250	2D	48.784	113.689	302513.000	5406915.570
02-01	106	MG	M	8.500	1722.000	2003.10.22	02:01:08	295.000	2.000	295.083	3D	48.784	113.688	302526.000	5406927.355
02-01	106	MG	M	8.500	1734.000	2003.10.24	14:01:41	297.000	14.000	297.583	2D	48.784	113.696	301967.000	5406970.492
02-01	106	MG	M	8.500	1739.000	2003.10.25	15:02:51	298.000	15.000	298.625	2D	48.785	113.693	302214.000	5407028.546
02-01	106	MG	M	8.500	1745.000	2003.10.26	21:02:28	299.000	21.000	299.875	2D	48.783	113.701	301604.000	5406911.033
02-01	106	MG	M	8.500	1746.000	2003.10.27	02:02:26	300.000	2.000	300.083	2D	48.784	113.701	301587.000	5406940.582
02-01	106	MG	M	8.500	1751.000	2003.10.28	03:02:19	301.000	3.000	301.125	2D	48.784	113.703	301467.000	5406921.466
02-01	106	MG	M	8.500	1753.000	2003.10.28	13:01:56	301.000	13.000	301.542	2D	48.808	113.661	304651.000	5409490.065
02-01	106	MG	M	8.500	1755.000	2003.10.28	23:01:07	301.000	23.000	301.958	3D	48.810	113.657	304912.000	5409681.276
02-01	106	MG	M	8.500	1756.000	2003.10.29	04:00:55	302.000	4.000	302.167	3D	48.809	113.657	304918.000	5409674.376
02-03	118	MG	M	2.500	106.000	2002.11.22	18:01:08	326.000	18.000	326.750	3D	48.813	113.664	304441.000	5410055.609
02-03	118	MG	M	2.500	107.000	2002.11.22	23:01:36	326.000	23.000	326.958	2D	48.814	113.662	304596.000	5410153.907
02-03	118	MG	M	2.500	108.000	2002.11.23	04:00:56	327.000	4.000	327.167	2D	48.813	113.663	304516.000	5410067.582
02-03	118	MG	M	2.500	109.000	2002.11.23	09:01:31	327.000	9.000	327.375	2D	48.813	113.664	304439.000	5410063.715
02-03	118	MG	M	2.500	110.000	2002.11.23	14:00:38	327.000	14.000	327.583	3D	48.810	113.665	304313.000	5409820.170
02-03	118	MG	M	2.500	111.000	2002.11.23	19:00:51	327.000	19.000	327.792	3D	48.808	113.661	304616.000	5409488.738
02-03	118	MG	M	2.500	112.000	2002.11.24	00:00:26	328.000	0.000	328.000	3D	48.808	113.662	304570.000	5409482.894
02-03	118	MG	M	2.500	114.000	2002.11.24	10:00:37	328.000	10.000	328.417	3D	48.809	113.666	304266.000	5409612.290
02-03	118	MG	M	2.500	115.000	2002.11.24	15:00:38	328.000	15.000	328.625	3D	48.811	113.667	304224.000	5409894.307
02-03	118	MG	M	2.500	116.000	2002.11.24	20:00:38	328.000	20.000	328.833	3D	48.811	113.670	303943.000	5409859.175
02-03	118	MG	M	2.500	117.000	2002.11.25	01:01:06	329.000	1.000	329.042	2D	48.811	113.671	303884.000	5409869.152
02-03	118	MG	M	2.500	118.000	2002.11.25	06:02:25	329.000	6.000	329.250	2D	48.811	113.672	303829.000	5409869.322
02-03	118	MG	M	2.500	119.000	2002.11.25	11:00:38	329.000	11.000	329.458	3D	48.810	113.669	304035.000	5409804.542
02-03	118	MG	M	2.500	122.000	2002.11.26	02:01:35	330.000	2.000	330.083	2D	48.813	113.664	304414.000	5410149.589
02-03	118	MG	M	2.500	123.000	2002.11.26	07:01:08	330.000	7.000	330.292	3D	48.815	113.662	304556.000	5410296.397
02-03	118	MG	M	2.500	124.000	2002.11.26	12:01:01	330.000	12.000	330.500	3D	48.820	113.658	304866.000	5410894.171
02-03	118	MG	M	2.500	126.000	2002.11.26	22:00:37	330.000	22.000	330.917	3D	48.829	113.659	304840.000	5411812.147
02-03	118	MG	M	2.500	127.000	2002.11.27	03:02:53	331.000	3.000	331.125	2D	48.831	113.658	304913.000	5412036.842
02-03	118	MG	M	2.500	128.000	2002.11.27	08:01:06	331.000	8.000	331.333	2D	48.830	113.658	304906.000	5412006.244
02-03	118	MG	M	2.500	129.000	2002.11.27	13:00:37	331.000	13.000	331.542	3D	48.830	113.660	304821.000	5411990.775
02-03	118	MG	M	2.500	130.000	2002.11.27	18:01:06	331.000	18.000	331.750	2D	48.827	113.672	303887.000	5411705.990
02-03	118	MG	M	2.500	131.000	2002.11.27	23:00:38	331.000	23.000	331.958	3D	48.828	113.670	304012.000	5411749.918
02-03	118	MG	M	2.500	132.000	2002.11.28	04:03:03	332.000	4.000	332.167	2D	48.823	113.668	304150.000	5411198.003
02-03	118	MG	M	2.500	133.000	2002.11.28	09:01:01	332.000	9.000	332.375	3D	48.831	113.655	305180.000	5412045.748
02-03	118	MG	M	2.500	134.000	2002.11.28	14:00:38	332.000	14.000	332.583	3D	48.836	113.627	307243.000	5412583.382
02-03	118	MG	M	2.500	135.000	2002.11.28	19:00:38	332.000	19.000	332.792	3D	48.839	113.630	307061.000	5412888.365
02-03	118	MG	M	2.500	136.000	2002.11.29	00:00:38	333.000	0.000	333.000	3D	48.839	113.630	307045.000	5412900.467
02-03	118	MG	M	2.500	137.000	2002.11.29	05:01:37	333.000	5.000	333.208	2D	48.834	113.618	307895.000	5412345.147
02-03	118	MG	M	2.500	138.000	2002.11.29	10:00:55	333.000	10.000	333.417	3D	48.831	113.634	306699.000	5412070.300
02-03	118	MG	M	2.500	139.000	2002.11.29	15:00:38	333.000	15.000	333.625	3D	48.827	113.638	306410.000	5411629.943
02-03	118	MG	M	2.500	140.000	2002.11.29	20:00:38	333.000	20.000	333.833	3D	48.830	113.643	306051.000	5411974.035
02-03	118	MG	M	2.500	141.000	2002.11.30	01:01:06	334.000	1.000	334.042	2D	48.832	113.646	305797.000	5412136.214
02-03	118	MG	M	2.500	143.000	2002.11.30	11:00:38	334.000	11.000	334.458	3D	48.831	113.636	306535.000	5411970.705
02-03	118	MG	M	2.500	144.000	2002.11.30	16:01:30	334.000	16.000	334.667	2D	48.817	113.642	306058.000	5410503.987
02-03	118	MG	M	2.500	145.000	2002.11.30	21:01:06	334.000	21.000	334.875	2D	48.814	113.643	305994.000	5410184.629
02-03	118	MG	M	2.500	146.000	2002.12.01	02:00:38	335.000	2.000	335.083	3D	48.818	113.643	305957.000	5410586.853
02-03	118	MG	M	2.500	147.000	2002.12.01	07:01:07	335.000	7.000	335.292	2D	48.817	113.642	306092.000	5410469.670
02-03	118	MG	M	2.500	148.000	2002.12.01	12:00:38	335.000	12.000	335.500	3D	48.834	113.624	307422.000	5412371.791
02-03	118	MG	M	2.500	149.000	2002.12.01	17:00:38	335.000	17.000	335.708	3D	48.834	113.620	307769.000	5412365.632
02-03	118	MG	M	2.500	150.000	2002.12.01	22:03:03	335.000	22.000	335.917	2D	48.833	113.617	307936.000	5412139.966
02-03	118	MG	M	2.500	151.000	2002.12.02	03:00:38	336.000	3.000	336.125	3D	48.834	113.618	307902.000	5412273.778
02-03	118	MG	M	2.500	152.000	2002.12.02	08:00:56	336.000	8.000	336.333	3D	48.835	113.619	307818.000	5412428.682
02-03	118	MG	M	2.500	153.000	2002.12.02	13:00:37	336.000	13.000	336.542	3D	48.838	113.618	307920.000	5412770.038
02-03	118	MG	M	2.500	154.000	2002.12.02	18:01:06	336.000	18.000	336.750	2D	48.835	113.622	307578.000	5412452.648
02-03	118	MG	M	2.500	155.000	2002.12.02	23:00:37	336.000	23.000	336.958	3D	48.835	113.621	307647.000	5412449.930
02-03	118	MG	M	2.500	157.000	2002.12.03	09:01:07	337.000	9.000	337.375	2D	48.833	113.621	307654.000	5412216.355
02-03	118	MG	M	2.500	158.000	2002.12.03	14:01:06	337.000	14.000	337.583	2D	48.835	113.626	307270.000	5412482.318
02-03	118	MG	M	2.500	159.000	2002.12.03	19:00:37	337.000	19.000	337.792	3D	48.837	113.624	307492.000	5412694.883
02-03	118	MG	M	2.500	160.000	2002.12.04	00:01:06	338.000	0.000	338.000	2D	48.837	113.628	307161.000	5412717.650
02-03	118	MG	M	2.500	161.000	2002.12.04	05:01:01	338.000	5.000	338.208	3D	48.838	113.628	307179.000	5412738.940
02-03	118	MG	M	2.500	162.000	2002.12.04	10:02:06	338.000	10.000	338.417	2D	48.831	113.634	306691.000	5412017.936
02-03	118	MG	M	2.500	163.000	2002.12.04	15:00:37	338.000	15.000	338.625	3D	48.833	113.645	305881.000	5412238.341
02-03	118	MG	M	2.500	164.000	2002.12.04	20:00:37	338.000	20.000	338.833	3D	48.833	113.645	305879.000	5412276.372
02-03	118	MG	M	2.500	166.000	2002.12.05	06:01:06	339.000	6.000	339.250	2D	48.833	113.646	305805.000	5412287.824
02-03	118	MG	M	2.500	167.000	2002.12.05	11:01:01	339.000	11.000	339.458	3D	48.828	113.652	305367.000	5411750.246
02-03	118	MG	M	2.500	168.000	2002.12.05	16:00:55	339.000	16.000	339.667	3D	48.809	113.666	304262.000	5409607.184
02-03	118	MG	M	2.500	169.000	2002.12.05	21:01:06	339.000	21.000	339.875	2D	48.807	113.653	305207.000	5409357.386
02-03	118	MG	M	2.500	170.000	2002.12.06	02:01:07	340.000	2.000	340.083	3D	48.807	113.653	305195.000	5409394.980
02-03	118	MG	M	2.500	172.000	2002.12.06	12:00:38	340.000	12.000	340.500	3D	48.804	113.662	304522.000	5409112.779
02-03	118	MG	M	2.500	173.000	2002.12.06	17:01:23	340.000	17.000	340.708	2D	48.805	113.661	304624.000	5409221.517
02-03	118	MG	M	2.500	174.000	2002.12.06	22:00:38	340.000	22.000	340.917	3D	48.805	113.660	304681.000	5409201.817
02-03	118	MG	M	2.500	175.000	2002.12.07	03:01:02	341.000	3.000	341.125	3D	48.808	113.662	304546.000	5409498.749
02-03	118	MG	M	2.500	176.000	2002.12.07	08:01:54	341.000	8.000	341.333	2D	48.806	113.660	304670.000	5409256.495
02-03	118	MG	M	2.500	177.000	2002.12.07	13:01:06	341.000	13.000	341.542	2D	48.809	113.655	305058.000	5409617.186
02-03	118	MG	M	2.500	178.000	2002.12.07	18:00:38	341.000	18.000	341.750	3D	48.808	113.661	304632.000	5409478.605
02-03	118	MG	M	2.500	179.000	2002.12.07	23:00:38	341.000	23.000	341.958	3D	48.807	113.661	304630.000	5409475.676
02-03	118	MG	M	2.500	181.000	2002.12.08	09:01:07	342.000	9.000	342.375	3D	48.810	113.666	304293.000	5409734.295
02-03	118	MG	M	2.500	182.000	2002.12.08	14:01:06	342.000	14.000	342.583	2D	48.809	113.672	303833.000	5409624.462
02-03	118	MG	M	2.500	183.000	2002.12.08	19:01:06	342.000	19.000	342.792	2D	48.810	113.682	303089.000	5409801.876
02-03	118	MG	M	2.500	184.000	2002.12.09	00:00:55	343.000	0.000	343.000	3D	48.810	113.682	303086.000	5409795.091
02-03	118	MG	M	2.500	186.000	2002.12.09	10:01:06	343.000	10.000	343.417	2D	48.819	113.700	301835.000	5410882.395
02-03	118	MG	M	2.500	187.000	2002.12.09	15:00:44	343.000	15.000	343.625	2D	48.829	113.705	301501.000	5412000.663
02-03	118	MG	M	2.500	188.000	2002.12.09	20:01:07	343.000	20.000	343.833	2D	48.827	113.703	301620.000	5411764.856
02-03	118	MG	M	2.500	189.000	2002.12.10	01:00:38	344.000	1.000	344.042	3D	48.829	113.704	301531.000	5411999.699
02-03	118	MG	M	2.500	190.000	2002.12.10	06:02:30	344.000	6.000	344.250	2D	48.829	113.703	301615.000	5411967.801
02-03	118	MG	M	2.500	191.000	2002.12.10	11:01:25	344.000	11.000	344.458	2D	48.824	113.703	301589.000	5411424.535
02-03	118	MG	M	2.500	192.000	2002.12.10	16:01:01	344.000	16.000	344.667	3D	48.825	113.703	301595.000	5411479.848
02-03	118	MG	M	2.500	193.000	2002.12.10	21:00:37	344.000	21.000	344.875	3D	48.824	113.702	301650.000	5411416.593
02-03	118	MG	M	2.500	194.000	2002.12.11	02:02:06	345.000	2.000	345.083	2D	48.824	113.703	301643.000	5411399.124
02-03	118	MG	M	2.500	195.000	2002.12.11	07:01:37	345.000	7.000	345.292	2D	48.824	113.702	301652.000	5411411.730
02-03	118	MG	M	2.500	196.000	2002.12.11	12:00:38	345.000	12.000	345.500	3D	48.816	113.694	302268.000	5410522.844
02-03	118	MG	M	2.500	197.000	2002.12.11	17:00:38	345.000	17.000	345.708	3D	48.817	113.694	302245.000	5410621.583
02-03	118	MG	M	2.500	198.000	2002.12.11	22:01:30	345.000	22.000	345.917	2D	48.816	113.693	302284.000	5410511.944
02-03	118	MG	M	2.500	201.000	2002.12.12	13:01:36	346.000	13.000	346.542	2D	48.817	113.694	302229.000	5410585.445
02-03	118	MG	M	2.500	202.000	2002.12.12	18:00:38	346.000	18.000	346.750	3D	48.816	113.693	302310.000	5410506.549
02-03	118	MG	M	2.500	205.000	2002.12.13	09:02:32	347.000	9.000	347.375	3D	48.815	113.690	302506.000	5410342.377
02-03	118	MG	M	2.500	206.000	2002.12.13	14:00:37	347.000	14.000	347.583	3D	48.818	113.697	302045.000	5410722.159
02-03	118	MG	M	2.500	207.000	2002.12.13	19:01:07	347.000	19.000	347.792	2D	48.815	113.690	302553.000	5410332.354
02-03	118	MG	M	2.500	208.000	2002.12.14	00:01:07	348.000	0.000	348.000	2D	48.813	113.690	302529.000	5410195.100
02-03	118	MG	M	2.500	210.000	2002.12.14	10:00:47	348.000	10.000	348.417	3D	48.812	113.688	302631.000	5410067.087
02-03	118	MG	M	2.500	211.000	2002.12.14	15:00:38	348.000	15.000	348.625	3D	48.809	113.687	302707.000	5409734.455
02-03	118	MG	M	2.500	212.000	2002.12.14	20:01:06	348.000	20.000	348.833	2D	48.814	113.689	302601.000	5410307.518
02-03	118	MG	M	2.500	213.000	2002.12.15	01:00:38	349.000	1.000	349.042	3D	48.814	113.689	302596.000	5410258.754
02-03	118	MG	M	2.500	215.000	2002.12.15	11:00:37	349.000	11.000	349.458	3D	48.815	113.693	302305.000	5410389.767
02-03	118	MG	M	2.500	216.000	2002.12.15	16:00:58	349.000	16.000	349.667	3D	48.813	113.690	302488.000	5410138.582
02-03	118	MG	M	2.500	217.000	2002.12.15	21:01:07	349.000	21.000	349.875	2D	48.811	113.685	302907.000	5409953.303
02-03	118	MG	M	2.500	218.000	2002.12.16	02:02:36	350.000	2.000	350.083	2D	48.811	113.685	302909.000	5409942.100
02-03	118	MG	M	2.500	220.000	2002.12.16	12:01:24	350.000	12.000	350.500	2D	48.813	113.693	302283.000	5410201.388
02-03	118	MG	M	2.500	221.000	2002.12.16	17:00:37	350.000	17.000	350.708	3D	48.814	113.694	302257.000	5410278.299
02-03	118	MG	M	2.500	222.000	2002.12.16	22:00:38	350.000	22.000	350.917	3D	48.813	113.693	302334.000	5410220.375
02-03	118	MG	M	2.500	224.000	2002.12.17	08:01:03	351.000	8.000	351.333	2D	48.814	113.695	302186.000	5410325.341
02-03	118	MG	M	2.500	225.000	2002.12.17	13:00:37	351.000	13.000	351.542	3D	48.818	113.697	302034.000	5410670.802
02-03	118	MG	M	2.500	226.000	2002.12.17	18:00:38	351.000	18.000	351.750	3D	48.824	113.700	301806.000	5411432.635
02-03	118	MG	M	2.500	227.000	2002.12.17	23:00:38	351.000	23.000	351.958	3D	48.824	113.698	301947.000	5411394.787
02-03	118	MG	M	2.500	229.000	2002.12.18	09:02:02	352.000	9.000	352.375	3D	48.821	113.694	302270.000	5411011.091
02-03	118	MG	M	2.500	230.000	2002.12.18	14:02:06	352.000	14.000	352.583	2D	48.815	113.695	302154.000	5410407.267
02-03	118	MG	M	2.500	231.000	2002.12.18	19:00:41	352.000	19.000	352.792	3D	48.815	113.694	302262.000	5410412.097
02-03	118	MG	M	2.500	232.000	2002.12.19	00:02:41	353.000	0.000	353.000	2D	48.808	113.688	302658.000	5409560.129
02-03	118	MG	M	2.500	233.000	2002.12.19	05:01:07	353.000	5.000	353.208	2D	48.810	113.685	302860.000	5409850.670
02-03	118	MG	M	2.500	236.000	2002.12.19	20:01:07	353.000	20.000	353.833	3D	48.808	113.684	302957.000	5409616.895
02-03	118	MG	M	2.500	237.000	2002.12.20	01:01:06	354.000	1.000	354.042	2D	48.809	113.681	303130.000	5409647.097
02-03	118	MG	M	2.500	239.000	2002.12.20	11:00:38	354.000	11.000	354.458	3D	48.809	113.674	303673.000	5409693.750
02-03	118	MG	M	2.500	240.000	2002.12.20	16:01:37	354.000	16.000	354.667	3D	48.809	113.668	304110.000	5409663.025
02-03	118	MG	M	2.500	241.000	2002.12.20	21:00:37	354.000	21.000	354.875	3D	48.810	113.670	303985.000	5409756.234
02-03	118	MG	M	2.500	242.000	2002.12.21	02:02:21	355.000	2.000	355.083	2D	48.811	113.672	303826.000	5409869.425
02-03	118	MG	M	2.500	244.000	2002.12.21	12:02:31	355.000	12.000	355.500	3D	48.811	113.675	303636.000	5409894.225
02-03	118	MG	M	2.500	246.000	2002.12.21	22:00:37	355.000	22.000	355.917	3D	48.812	113.685	302865.000	5409974.926
02-03	118	MG	M	2.500	247.000	2002.12.22	03:02:06	356.000	3.000	356.125	2D	48.812	113.688	302664.000	5409996.816
02-03	118	MG	M	2.500	248.000	2002.12.22	08:00:38	356.000	8.000	356.333	3D	48.811	113.688	302688.000	5409928.538
02-03	118	MG	M	2.500	249.000	2002.12.22	13:01:01	356.000	13.000	356.542	3D	48.812	113.690	302539.000	5410015.598
02-03	118	MG	M	2.500	250.000	2002.12.22	18:01:06	356.000	18.000	356.750	2D	48.812	113.687	302766.000	5409998.459
02-03	118	MG	M	2.500	251.000	2002.12.22	23:00:38	356.000	23.000	356.958	3D	48.810	113.685	302904.000	5409866.152
02-03	118	MG	M	2.500	253.000	2002.12.23	09:00:55	357.000	9.000	357.375	3D	48.811	113.683	303012.000	5409892.161
02-03	118	MG	M	2.500	254.000	2002.12.23	14:01:30	357.000	14.000	357.583	2D	48.829	113.694	302303.000	5411906.449
02-03	118	MG	M	2.500	255.000	2002.12.23	19:00:37	357.000	19.000	357.792	3D	48.827	113.695	302171.000	5411700.994
02-03	118	MG	M	2.500	256.000	2002.12.24	00:01:47	358.000	0.000	358.000	2D	48.827	113.695	302177.000	5411712.909
02-03	118	MG	M	2.500	257.000	2002.12.24	05:01:06	358.000	5.000	358.208	2D	48.825	113.691	302466.000	5411443.604
02-03	118	MG	M	2.500	258.000	2002.12.24	10:00:38	358.000	10.000	358.417	3D	48.823	113.692	302447.000	5411301.833
02-03	118	MG	M	2.500	259.000	2002.12.24	15:00:53	358.000	15.000	358.625	2D	48.826	113.697	302038.000	5411657.554
02-03	118	MG	M	2.500	260.000	2002.12.24	20:01:36	358.000	20.000	358.833	2D	48.816	113.695	302188.000	5410539.361
02-03	118	MG	M	2.500	263.000	2002.12.25	11:00:38	359.000	11.000	359.458	3D	48.817	113.694	302280.000	5410632.052
02-03	118	MG	M	2.500	264.000	2002.12.25	16:01:31	359.000	16.000	359.667	2D	48.814	113.689	302592.000	5410282.465
02-03	118	MG	M	2.500	265.000	2002.12.25	21:01:06	359.000	21.000	359.875	2D	48.814	113.689	302585.000	5410257.029
02-03	118	MG	M	2.500	266.000	2002.12.26	02:02:09	360.000	2.000	360.083	2D	48.814	113.688	302661.000	5410297.396
02-03	118	MG	M	2.500	268.000	2002.12.26	12:00:38	360.000	12.000	360.500	3D	48.813	113.689	302605.000	5410160.841
02-03	118	MG	M	2.500	269.000	2002.12.26	17:02:06	360.000	17.000	360.708	2D	48.815	113.692	302393.000	5410344.923
02-03	118	MG	M	2.500	273.000	2002.12.27	13:01:06	361.000	13.000	361.542	2D	48.815	113.693	302317.000	5410434.761
02-03	118	MG	M	2.500	275.000	2002.12.27	23:01:07	361.000	23.000	361.958	2D	48.815	113.691	302454.000	5410332.989
02-03	118	MG	M	2.500	277.000	2002.12.28	09:01:07	362.000	9.000	362.375	2D	48.815	113.692	302354.000	5410370.333
02-03	118	MG	M	2.500	279.000	2002.12.28	19:00:38	362.000	19.000	362.792	3D	48.813	113.680	303274.000	5410187.528
02-03	118	MG	M	2.500	280.000	2002.12.29	00:00:38	363.000	0.000	363.000	3D	48.813	113.679	303364.000	5410154.745
02-03	118	MG	M	2.500	281.000	2002.12.29	05:01:06	363.000	5.000	363.208	2D	48.813	113.679	303364.000	5410149.286
02-03	118	MG	M	2.500	282.000	2002.12.29	10:01:33	363.000	10.000	363.417	2D	48.810	113.679	303314.000	5409748.870
02-03	118	MG	M	2.500	284.000	2002.12.29	20:02:07	363.000	20.000	363.833	2D	48.810	113.678	303362.000	5409782.803
02-03	118	MG	M	2.500	285.000	2002.12.30	01:01:06	364.000	1.000	364.042	2D	48.809	113.678	303383.000	5409663.533
02-03	118	MG	M	2.500	286.000	2002.12.30	06:02:39	364.000	6.000	364.250	2D	48.812	113.677	303503.000	5409959.801
02-03	118	MG	M	2.500	287.000	2002.12.30	11:01:06	364.000	11.000	364.458	2D	48.806	113.665	304301.000	5409316.366
02-03	118	MG	M	2.500	288.000	2002.12.30	16:01:11	364.000	16.000	364.667	2D	48.805	113.664	304404.000	5409234.872
02-03	118	MG	M	2.500	289.000	2002.12.30	21:00:37	364.000	21.000	364.875	3D	48.806	113.663	304459.000	5409270.901
02-03	118	MG	M	2.500	290.000	2002.12.31	02:02:29	365.000	2.000	365.083	2D	48.805	113.662	304512.000	5409178.339
02-03	118	MG	M	2.500	291.000	2002.12.31	07:01:06	365.000	7.000	365.292	2D	48.805	113.663	304477.000	5409190.604
02-03	118	MG	M	2.500	292.000	2002.12.31	12:02:24	365.000	12.000	365.500	2D	48.805	113.666	304256.000	5409184.744
02-03	118	MG	M	2.500	293.000	2002.12.31	17:01:06	365.000	17.000	365.708	2D	48.805	113.666	304239.000	5409245.892
02-03	118	MG	M	2.500	294.000	2002.12.31	22:00:38	365.000	22.000	365.917	3D	48.804	113.664	304405.000	5409139.566
02-03	118	MG	M	2.500	295.000	2003.01.01	03:03:03	1.000	3.000	1.125	2D	48.804	113.664	304397.000	5409143.964
02-03	118	MG	M	2.500	296.000	2003.01.01	08:00:38	1.000	8.000	1.333	3D	48.804	113.665	304335.000	5409140.261
02-03	118	MG	M	2.500	297.000	2003.01.01	13:01:06	1.000	13.000	1.542	2D	48.805	113.662	304525.000	5409241.315
02-03	118	MG	M	2.500	298.000	2003.01.01	18:01:07	1.000	18.000	1.750	2D	48.805	113.662	304555.000	5409245.956
02-03	118	MG	M	2.500	299.000	2003.01.01	23:00:37	1.000	23.000	1.958	3D	48.805	113.662	304565.000	5409240.375
02-03	118	MG	M	2.500	301.000	2003.01.02	09:01:07	2.000	9.000	2.375	3D	48.805	113.662	304524.000	5409243.899
02-03	118	MG	M	2.500	302.000	2003.01.02	14:00:58	2.000	14.000	2.583	2D	48.804	113.666	304216.000	5409040.825
02-03	118	MG	M	2.500	303.000	2003.01.02	19:01:06	2.000	19.000	2.792	2D	48.804	113.664	304374.000	5409106.713
02-03	118	MG	M	2.500	304.000	2003.01.03	00:00:37	3.000	0.000	3.000	3D	48.804	113.664	304396.000	5409143.245
02-03	118	MG	M	2.500	305.000	2003.01.03	05:00:39	3.000	5.000	3.208	3D	48.804	113.664	304404.000	5409134.285
02-03	118	MG	M	2.500	306.000	2003.01.03	10:01:06	3.000	10.000	3.417	2D	48.804	113.664	304400.000	5409138.756
02-03	118	MG	M	2.500	307.000	2003.01.03	15:01:36	3.000	15.000	3.625	2D	48.804	113.665	304322.000	5409092.862
02-03	118	MG	M	2.500	308.000	2003.01.03	20:01:06	3.000	20.000	3.833	2D	48.804	113.664	304404.000	5409141.058
02-03	118	MG	M	2.500	309.000	2003.01.04	01:01:06	4.000	1.000	4.042	2D	48.804	113.664	304392.000	5409135.020
02-03	118	MG	M	2.500	310.000	2003.01.04	06:01:01	4.000	6.000	4.250	3D	48.804	113.664	304398.000	5409135.494
02-03	118	MG	M	2.500	311.000	2003.01.04	11:03:00	4.000	11.000	4.458	2D	48.805	113.663	304456.000	5409184.531
02-03	118	MG	M	2.500	313.000	2003.01.04	21:00:37	4.000	21.000	4.875	3D	48.804	113.664	304405.000	5409138.349
02-03	118	MG	M	2.500	314.000	2003.01.05	02:01:07	5.000	2.000	5.083	2D	48.804	113.664	304403.000	5409131.765
02-03	118	MG	M	2.500	315.000	2003.01.05	07:01:06	5.000	7.000	5.292	2D	48.804	113.664	304398.000	5409137.727
02-03	118	MG	M	2.500	319.000	2003.01.06	03:01:07	6.000	3.000	6.125	2D	48.806	113.656	305005.000	5409271.071
02-03	118	MG	M	2.500	320.000	2003.01.06	08:01:07	6.000	8.000	6.333	2D	48.806	113.657	304918.000	5409344.192
02-03	118	MG	M	2.500	321.000	2003.01.06	13:00:55	6.000	13.000	6.542	3D	48.807	113.662	304521.000	5409409.954
02-03	118	MG	M	2.500	322.000	2003.01.06	18:00:55	6.000	18.000	6.750	3D	48.816	113.648	305606.000	5410393.414
02-03	118	MG	M	2.500	323.000	2003.01.06	23:01:07	6.000	23.000	6.958	2D	48.814	113.651	305418.000	5410155.376
02-03	118	MG	M	2.500	325.000	2003.01.07	09:00:38	7.000	9.000	7.375	3D	48.809	113.669	304033.000	5409662.738
02-03	118	MG	M	2.500	326.000	2003.01.07	14:00:38	7.000	14.000	7.583	3D	48.807	113.671	303917.000	5409421.214
02-03	118	MG	M	2.500	327.000	2003.01.07	19:01:06	7.000	19.000	7.792	2D	48.805	113.659	304729.000	5409179.985
02-03	118	MG	M	2.500	328.000	2003.01.08	00:01:01	8.000	0.000	8.000	3D	48.805	113.660	304687.000	5409225.644
02-03	118	MG	M	2.500	330.000	2003.01.08	10:00:37	8.000	10.000	8.417	3D	48.807	113.666	304233.000	5409408.783
02-03	118	MG	M	2.500	331.000	2003.01.08	15:01:07	8.000	15.000	8.625	2D	48.808	113.661	304646.000	5409503.383
02-03	118	MG	M	2.500	332.000	2003.01.08	20:01:07	8.000	20.000	8.833	3D	48.808	113.656	304995.000	5409505.219
02-03	118	MG	M	2.500	333.000	2003.01.09	01:01:36	9.000	1.000	9.042	2D	48.808	113.656	304978.000	5409518.939
02-03	118	MG	M	2.500	334.000	2003.01.09	06:01:07	9.000	6.000	9.250	3D	48.808	113.657	304909.000	5409496.100
02-03	118	MG	M	2.500	335.000	2003.01.09	11:01:06	9.000	11.000	9.458	2D	48.806	113.664	304423.000	5409359.606
02-03	118	MG	M	2.500	336.000	2003.01.09	16:01:07	9.000	16.000	9.667	2D	48.805	113.657	304927.000	5409194.878
02-03	118	MG	M	2.500	337.000	2003.01.09	21:01:06	9.000	21.000	9.875	2D	48.807	113.656	304967.000	5409388.343
02-03	118	MG	M	2.500	338.000	2003.01.10	02:01:24	10.000	2.000	10.083	2D	48.806	113.657	304894.000	5409342.140
02-03	118	MG	M	2.500	339.000	2003.01.10	07:00:39	10.000	7.000	10.292	3D	48.806	113.658	304834.000	5409262.585
02-03	118	MG	M	2.500	340.000	2003.01.10	12:00:38	10.000	12.000	10.500	3D	48.807	113.658	304850.000	5409365.939
02-04	043	A	F	4.500	129.000	2002.11.23	14:01:26	327.000	14.000	327.583	3D	48.805	113.655	305026.000	5409205.574
02-04	043	A	F	4.500	130.000	2002.11.23	19:01:07	327.000	19.000	327.792	3D	48.808	113.652	305274.000	5409553.458
02-04	043	A	F	4.500	131.000	2002.11.24	00:00:46	328.000	0.000	328.000	3D	48.811	113.658	304835.000	5409871.902
02-04	043	A	F	4.500	132.000	2002.11.24	05:03:15	328.000	5.000	328.208	2D	48.812	113.652	305309.000	5409998.599
02-04	043	A	F	4.500	133.000	2002.11.24	10:01:37	328.000	10.000	328.417	3D	48.811	113.657	304967.000	5409802.634
02-04	043	A	F	4.500	134.000	2002.11.24	15:00:46	328.000	15.000	328.625	2D	48.812	113.657	304914.000	5409934.239
02-04	043	A	F	4.500	135.000	2002.11.24	20:00:40	328.000	20.000	328.833	3D	48.811	113.657	304964.000	5409806.324
02-04	043	A	F	4.500	136.000	2002.11.25	01:01:54	329.000	1.000	329.042	2D	48.810	113.655	305102.000	5409699.457
02-04	043	A	F	4.500	137.000	2002.11.25	06:00:38	329.000	6.000	329.250	3D	48.810	113.655	305062.000	5409704.524
02-04	043	A	F	4.500	138.000	2002.11.25	11:00:38	329.000	11.000	329.458	3D	48.809	113.659	304792.000	5409615.580
02-04	043	A	F	4.500	140.000	2002.11.25	21:01:07	329.000	21.000	329.875	3D	48.808	113.655	305033.000	5409491.086
02-04	043	A	F	4.500	141.000	2002.11.26	02:01:01	330.000	2.000	330.083	3D	48.808	113.657	304938.000	5409522.889
02-04	043	A	F	4.500	142.000	2002.11.26	07:01:07	330.000	7.000	330.292	2D	48.807	113.656	305005.000	5409440.200
02-04	043	A	F	4.500	143.000	2002.11.26	12:00:55	330.000	12.000	330.500	3D	48.810	113.658	304852.000	5409705.184
02-04	043	A	F	4.500	144.000	2002.11.26	17:00:37	330.000	17.000	330.708	3D	48.809	113.661	304653.000	5409675.059
02-04	043	A	F	4.500	145.000	2002.11.26	22:00:38	330.000	22.000	330.917	3D	48.809	113.657	304938.000	5409611.025
02-04	043	A	F	4.500	146.000	2002.11.27	03:01:07	331.000	3.000	331.125	3D	48.809	113.653	305213.000	5409565.058
02-04	043	A	F	4.500	147.000	2002.11.27	08:01:06	331.000	8.000	331.333	2D	48.809	113.653	305202.000	5409648.323
02-04	043	A	F	4.500	148.000	2002.11.27	13:01:07	331.000	13.000	331.542	2D	48.810	113.658	304856.000	5409802.310
02-04	043	A	F	4.500	149.000	2002.11.27	18:00:37	331.000	18.000	331.750	3D	48.809	113.662	304544.000	5409642.272
02-04	043	A	F	4.500	150.000	2002.11.27	23:02:01	331.000	23.000	331.958	2D	48.810	113.663	304512.000	5409754.659
02-04	043	A	F	4.500	152.000	2002.11.28	09:01:07	332.000	9.000	332.375	2D	48.810	113.664	304447.000	5409731.124
02-04	043	A	F	4.500	153.000	2002.11.28	14:02:24	332.000	14.000	332.583	2D	48.809	113.660	304743.000	5409663.235
02-04	043	A	F	4.500	154.000	2002.11.28	19:00:37	332.000	19.000	332.792	3D	48.808	113.658	304847.000	5409551.681
02-04	043	A	F	4.500	155.000	2002.11.29	00:00:37	333.000	0.000	333.000	3D	48.809	113.659	304815.000	5409574.814
02-04	043	A	F	4.500	157.000	2002.11.29	10:01:01	333.000	10.000	333.417	3D	48.805	113.653	305212.000	5409218.222
02-04	043	A	F	4.500	158.000	2002.11.29	15:01:54	333.000	15.000	333.625	2D	48.812	113.659	304786.000	5409951.504
02-04	043	A	F	4.500	159.000	2002.11.29	20:01:06	333.000	20.000	333.833	2D	48.811	113.668	304092.000	5409847.299
02-04	043	A	F	4.500	160.000	2002.11.30	01:01:25	334.000	1.000	334.042	2D	48.807	113.669	304035.000	5409439.528
02-04	043	A	F	4.500	162.000	2002.11.30	11:00:40	334.000	11.000	334.458	2D	48.808	113.670	303952.000	5409578.679
02-04	043	A	F	4.500	163.000	2002.11.30	16:01:48	334.000	16.000	334.667	2D	48.808	113.664	304378.000	5409565.399
02-04	043	A	F	4.500	164.000	2002.11.30	21:00:55	334.000	21.000	334.875	3D	48.807	113.656	304963.000	5409419.754
02-04	043	A	F	4.500	165.000	2002.12.01	02:01:06	335.000	2.000	335.083	2D	48.805	113.657	304911.000	5409227.164
02-04	043	A	F	4.500	167.000	2002.12.01	12:01:04	335.000	12.000	335.500	3D	48.774	113.643	305831.000	5405699.026
02-04	043	A	F	4.500	168.000	2002.12.01	17:01:07	335.000	17.000	335.708	3D	48.769	113.646	305583.000	5405150.461
02-04	043	A	F	4.500	169.000	2002.12.01	22:00:38	335.000	22.000	335.917	3D	48.761	113.639	306030.000	5404215.017
02-04	043	A	F	4.500	170.000	2002.12.02	03:02:00	336.000	3.000	336.125	2D	48.760	113.638	306107.000	5404139.575
02-04	043	A	F	4.500	171.000	2002.12.02	08:01:25	336.000	8.000	336.333	2D	48.760	113.638	306099.000	5404113.349
02-04	043	A	F	4.500	172.000	2002.12.02	13:01:11	336.000	13.000	336.542	3D	48.760	113.637	306209.000	5404095.860
02-04	043	A	F	4.500	173.000	2002.12.02	18:01:02	336.000	18.000	336.750	3D	48.758	113.636	306273.000	5403948.638
02-04	043	A	F	4.500	174.000	2002.12.02	23:01:08	336.000	23.000	336.958	3D	48.758	113.636	306270.000	5403953.994
02-04	043	A	F	4.500	177.000	2002.12.03	14:01:37	337.000	14.000	337.583	2D	48.758	113.639	306027.000	5403859.820
02-04	043	A	F	4.500	179.000	2002.12.04	00:01:06	338.000	0.000	338.000	2D	48.758	113.637	306215.000	5403963.569
02-04	043	A	F	4.500	180.000	2002.12.04	05:01:07	338.000	5.000	338.208	2D	48.759	113.637	306200.000	5404028.636
02-04	043	A	F	4.500	181.000	2002.12.04	10:01:06	338.000	10.000	338.417	2D	48.758	113.637	306218.000	5403966.251
02-04	043	A	F	4.500	182.000	2002.12.04	15:02:05	338.000	15.000	338.625	2D	48.781	113.644	305802.000	5406450.750
02-04	043	A	F	4.500	183.000	2002.12.04	20:00:37	338.000	20.000	338.833	3D	48.780	113.643	305856.000	5406371.845
02-04	043	A	F	4.500	186.000	2002.12.05	11:01:07	339.000	11.000	339.458	3D	48.778	113.645	305680.000	5406179.768
02-04	043	A	F	4.500	189.000	2002.12.06	02:00:55	340.000	2.000	340.083	3D	48.781	113.645	305666.000	5406465.259
02-04	043	A	F	4.500	191.000	2002.12.06	12:01:31	340.000	12.000	340.500	2D	48.781	113.645	305684.000	5406475.211
02-04	043	A	F	4.500	192.000	2002.12.06	17:01:34	340.000	17.000	340.708	2D	48.780	113.645	305665.000	5406423.105
02-04	043	A	F	4.500	193.000	2002.12.06	22:02:07	340.000	22.000	340.917	2D	48.781	113.646	305644.000	5406499.506
02-04	043	A	F	4.500	194.000	2002.12.07	03:00:37	341.000	3.000	341.125	3D	48.780	113.646	305646.000	5406359.912
02-04	043	A	F	4.500	197.000	2002.12.07	18:00:37	341.000	18.000	341.750	3D	48.762	113.639	306084.000	5404393.965
02-04	043	A	F	4.500	198.000	2002.12.07	23:01:06	341.000	23.000	341.958	2D	48.762	113.639	306083.000	5404406.030
02-04	043	A	F	4.500	200.000	2002.12.08	09:01:24	342.000	9.000	342.375	2D	48.760	113.640	305957.000	5404089.337
02-04	043	A	F	4.500	201.000	2002.12.08	14:01:30	342.000	14.000	342.583	2D	48.757	113.640	305989.000	5403822.619
02-04	043	A	F	4.500	202.000	2002.12.08	19:01:02	342.000	19.000	342.792	3D	48.761	113.638	306103.000	5404188.215
02-04	043	A	F	4.500	203.000	2002.12.09	00:01:07	343.000	0.000	343.000	2D	48.758	113.637	306217.000	5403945.904
02-04	043	A	F	4.500	205.000	2002.12.09	10:02:11	343.000	10.000	343.417	2D	48.751	113.645	305578.000	5403165.761
02-04	043	A	F	4.500	206.000	2002.12.09	15:01:25	343.000	15.000	343.625	3D	48.758	113.648	305386.000	5403980.099
02-04	043	A	F	4.500	207.000	2002.12.09	20:01:36	343.000	20.000	343.833	2D	48.763	113.657	304749.000	5404565.152
02-04	043	A	F	4.500	209.000	2002.12.10	06:02:06	344.000	6.000	344.250	2D	48.766	113.659	304649.000	5404828.798
02-04	043	A	F	4.500	210.000	2002.12.10	11:01:06	344.000	11.000	344.458	2D	48.768	113.667	304013.000	5405080.385
02-04	043	A	F	4.500	211.000	2002.12.10	16:01:11	344.000	16.000	344.667	2D	48.785	113.652	305167.000	5406945.756
02-04	043	A	F	4.500	212.000	2002.12.10	21:01:39	344.000	21.000	344.875	3D	48.778	113.644	305747.000	5406131.252
02-04	043	A	F	4.500	213.000	2002.12.11	02:00:37	345.000	2.000	345.083	3D	48.779	113.648	305476.000	5406294.807
02-04	043	A	F	4.500	215.000	2002.12.11	12:01:07	345.000	12.000	345.500	2D	48.781	113.643	305862.000	5406435.952
02-04	043	A	F	4.500	216.000	2002.12.11	17:01:07	345.000	17.000	345.708	3D	48.782	113.642	305905.000	5406540.297
02-04	043	A	F	4.500	217.000	2002.12.11	22:01:42	345.000	22.000	345.917	3D	48.781	113.641	305985.000	5406522.178
02-04	043	A	F	4.500	220.000	2002.12.12	13:01:28	346.000	13.000	346.542	3D	48.783	113.640	306103.000	5406703.681
02-04	043	A	F	4.500	221.000	2002.12.12	18:01:06	346.000	18.000	346.750	2D	48.784	113.642	305943.000	5406854.689
02-04	043	A	F	4.500	222.000	2002.12.12	23:01:07	346.000	23.000	346.958	2D	48.784	113.642	305943.000	5406861.017
02-04	043	A	F	4.500	223.000	2002.12.13	04:00:38	347.000	4.000	347.167	3D	48.784	113.643	305840.000	5406836.677
02-04	043	A	F	4.500	224.000	2002.12.13	09:02:49	347.000	9.000	347.375	2D	48.785	113.644	305804.000	5406881.751
02-04	043	A	F	4.500	225.000	2002.12.13	14:00:37	347.000	14.000	347.583	3D	48.804	113.659	304757.000	5409065.942
02-04	043	A	F	4.500	226.000	2002.12.13	19:01:04	347.000	19.000	347.792	2D	48.804	113.650	305420.000	5409084.342
02-04	043	A	F	4.500	227.000	2002.12.14	00:01:06	348.000	0.000	348.000	2D	48.804	113.650	305423.000	5409094.700
02-04	043	A	F	4.500	229.000	2002.12.14	10:01:07	348.000	10.000	348.417	2D	48.804	113.651	305376.000	5409050.029
02-04	043	A	F	4.500	230.000	2002.12.14	15:02:15	348.000	15.000	348.625	2D	48.803	113.652	305272.000	5408953.828
02-04	043	A	F	4.500	231.000	2002.12.14	20:01:06	348.000	20.000	348.833	2D	48.805	113.654	305152.000	5409214.426
02-04	043	A	F	4.500	232.000	2002.12.15	01:00:38	349.000	1.000	349.042	3D	48.805	113.653	305191.000	5409160.648
02-04	043	A	F	4.500	233.000	2002.12.15	06:01:36	349.000	6.000	349.250	2D	48.806	113.653	305208.000	5409272.674
02-04	043	A	F	4.500	234.000	2002.12.15	11:01:06	349.000	11.000	349.458	2D	48.804	113.658	304849.000	5409135.502
02-04	043	A	F	4.500	235.000	2002.12.15	16:02:00	349.000	16.000	349.667	2D	48.802	113.662	304498.000	5408909.965
02-04	043	A	F	4.500	237.000	2002.12.16	02:01:06	350.000	2.000	350.083	2D	48.805	113.662	304510.000	5409163.052
02-04	043	A	F	4.500	239.000	2002.12.16	12:01:24	350.000	12.000	350.500	2D	48.804	113.659	304768.000	5409100.855
02-04	043	A	F	4.500	240.000	2002.12.16	17:01:06	350.000	17.000	350.708	2D	48.804	113.658	304866.000	5409118.664
02-04	043	A	F	4.500	241.000	2002.12.16	22:01:24	350.000	22.000	350.917	2D	48.805	113.651	305373.000	5409179.014
02-04	043	A	F	4.500	244.000	2002.12.17	13:01:08	351.000	13.000	351.542	3D	48.803	113.660	304703.000	5409011.659
02-04	043	A	F	4.500	245.000	2002.12.17	18:00:38	351.000	18.000	351.750	3D	48.805	113.660	304665.000	5409185.219
02-04	043	A	F	4.500	246.000	2002.12.17	23:01:07	351.000	23.000	351.958	2D	48.805	113.660	304684.000	5409144.966
02-04	043	A	F	4.500	248.000	2002.12.18	09:02:06	352.000	9.000	352.375	2D	48.802	113.662	304518.000	5408867.670
02-04	043	A	F	4.500	250.000	2002.12.18	19:01:06	352.000	19.000	352.792	2D	48.785	113.646	305654.000	5406944.494
02-04	043	A	F	4.500	251.000	2002.12.19	00:01:06	353.000	0.000	353.000	2D	48.785	113.647	305593.000	5406899.873
02-04	043	A	F	4.500	253.000	2002.12.19	10:02:24	353.000	10.000	353.417	2D	48.785	113.649	305412.000	5406952.596
02-04	043	A	F	4.500	254.000	2002.12.19	15:01:08	353.000	15.000	353.625	3D	48.782	113.653	305081.000	5406614.471
02-04	043	A	F	4.500	255.000	2002.12.19	20:01:06	353.000	20.000	353.833	2D	48.781	113.651	305231.000	5406456.793
02-04	043	A	F	4.500	256.000	2002.12.20	01:01:06	354.000	1.000	354.042	2D	48.781	113.650	305340.000	5406530.780
02-04	043	A	F	4.500	258.000	2002.12.20	11:01:36	354.000	11.000	354.458	2D	48.775	113.643	305800.000	5405839.001
02-04	043	A	F	4.500	259.000	2002.12.20	16:01:06	354.000	16.000	354.667	2D	48.763	113.640	306004.000	5404435.006
02-04	043	A	F	4.500	260.000	2002.12.20	21:01:07	354.000	21.000	354.875	2D	48.760	113.637	306186.000	5404142.520
02-04	043	A	F	4.500	261.000	2002.12.21	02:01:56	355.000	2.000	355.083	2D	48.758	113.637	306169.000	5403953.237
02-04	043	A	F	4.500	263.000	2002.12.21	12:01:20	355.000	12.000	355.500	2D	48.759	113.638	306098.000	5404072.445
02-04	043	A	F	4.500	265.000	2002.12.21	22:01:07	355.000	22.000	355.917	2D	48.757	113.635	306352.000	5403807.913
02-04	043	A	F	4.500	268.000	2002.12.22	13:00:43	356.000	13.000	356.542	3D	48.748	113.648	305385.000	5402869.326
02-04	043	A	F	4.500	269.000	2002.12.22	18:01:06	356.000	18.000	356.750	2D	48.749	113.646	305492.000	5402938.627
02-04	043	A	F	4.500	270.000	2002.12.22	23:01:06	356.000	23.000	356.958	2D	48.749	113.646	305487.000	5402924.107
02-04	043	A	F	4.500	271.000	2002.12.23	04:01:40	357.000	4.000	357.167	2D	48.749	113.648	305370.000	5402900.589
02-04	043	A	F	4.500	272.000	2002.12.23	09:01:36	357.000	9.000	357.375	2D	48.749	113.647	305402.000	5402885.339
02-04	043	A	F	4.500	274.000	2002.12.23	19:01:06	357.000	19.000	357.792	2D	48.750	113.646	305501.000	5403061.607
02-04	043	A	F	4.500	275.000	2002.12.24	00:01:06	358.000	0.000	358.000	2D	48.751	113.646	305481.000	5403136.186
02-04	043	A	F	4.500	276.000	2002.12.24	05:01:36	358.000	5.000	358.208	2D	48.752	113.648	305386.000	5403305.859
02-04	043	A	F	4.500	277.000	2002.12.24	10:01:06	358.000	10.000	358.417	2D	48.748	113.647	305433.000	5402840.391
02-04	043	A	F	4.500	279.000	2002.12.24	20:00:37	358.000	20.000	358.833	3D	48.748	113.651	305125.000	5402795.369
02-04	043	A	F	4.500	280.000	2002.12.25	01:01:44	359.000	1.000	359.042	3D	48.748	113.651	305135.000	5402834.629
02-04	043	A	F	4.500	282.000	2002.12.25	11:02:30	359.000	11.000	359.458	2D	48.748	113.654	304913.000	5402875.864
02-04	043	A	F	4.500	283.000	2002.12.25	16:01:06	359.000	16.000	359.667	2D	48.748	113.652	305069.000	5402852.743
02-04	043	A	F	4.500	284.000	2002.12.25	21:01:31	359.000	21.000	359.875	2D	48.748	113.651	305099.000	5402834.663
02-04	043	A	F	4.500	288.000	2002.12.26	17:01:30	360.000	17.000	360.708	2D	48.747	113.651	305113.000	5402724.217
02-04	043	A	F	4.500	291.000	2002.12.27	08:01:27	361.000	8.000	361.333	2D	48.749	113.652	305094.000	5402917.171
02-04	043	A	F	4.500	292.000	2002.12.27	13:01:39	361.000	13.000	361.542	3D	48.748	113.651	305116.000	5402772.764
02-04	043	A	F	4.500	293.000	2002.12.27	18:01:54	361.000	18.000	361.750	2D	48.748	113.651	305115.000	5402815.094
02-04	043	A	F	4.500	295.000	2002.12.28	04:02:35	362.000	4.000	362.167	2D	48.748	113.650	305173.000	5402812.298
02-04	043	A	F	4.500	298.000	2002.12.28	19:00:37	362.000	19.000	362.792	3D	48.750	113.646	305497.000	5403050.956
02-04	043	A	F	4.500	299.000	2002.12.29	00:00:38	363.000	0.000	363.000	3D	48.750	113.646	305516.000	5403059.851
02-04	043	A	F	4.500	301.000	2002.12.29	10:01:06	363.000	10.000	363.417	2D	48.750	113.647	305462.000	5403016.100
02-04	043	A	F	4.500	302.000	2002.12.29	15:02:37	363.000	15.000	363.625	3D	48.749	113.647	305411.000	5402976.832
02-04	043	A	F	4.500	303.000	2002.12.29	20:01:06	363.000	20.000	363.833	2D	48.749	113.647	305421.000	5402931.753
02-04	043	A	F	4.500	304.000	2002.12.30	01:01:06	364.000	1.000	364.042	2D	48.749	113.648	305366.000	5402985.848
02-04	043	A	F	4.500	305.000	2002.12.30	06:01:06	364.000	6.000	364.250	2D	48.749	113.647	305415.000	5402934.824
02-04	043	A	F	4.500	307.000	2002.12.30	16:01:06	364.000	16.000	364.667	2D	48.751	113.645	305606.000	5403194.151
02-04	043	A	F	4.500	308.000	2002.12.30	21:00:37	364.000	21.000	364.875	3D	48.751	113.645	305573.000	5403145.665
02-04	043	A	F	4.500	311.000	2002.12.31	12:00:38	365.000	12.000	365.500	3D	48.749	113.646	305478.000	5402935.427
02-04	043	A	F	4.500	312.000	2002.12.31	17:03:00	365.000	17.000	365.708	2D	48.751	113.643	305721.000	5403145.889
02-04	043	A	F	4.500	313.000	2002.12.31	22:00:38	365.000	22.000	365.917	3D	48.751	113.643	305709.000	5403095.887
02-04	043	A	F	4.500	315.000	2003.01.01	08:00:42	1.000	8.000	1.333	3D	48.751	113.643	305705.000	5403086.135
02-04	043	A	F	4.500	317.000	2003.01.01	18:02:36	1.000	18.000	1.750	2D	48.751	113.645	305604.000	5403200.671
02-04	043	A	F	4.500	318.000	2003.01.01	23:01:06	1.000	23.000	1.958	2D	48.751	113.646	305542.000	5403155.895
02-04	043	A	F	4.500	319.000	2003.01.02	04:01:24	2.000	4.000	2.167	2D	48.750	113.645	305566.000	5403076.699
02-04	043	A	F	4.500	320.000	2003.01.02	09:01:07	2.000	9.000	2.375	2D	48.751	113.645	305575.000	5403181.454
02-04	043	A	F	4.500	323.000	2003.01.03	00:01:30	3.000	0.000	3.000	2D	48.753	113.644	305635.000	5403405.597
02-04	043	A	F	4.500	327.000	2003.01.03	20:03:04	3.000	20.000	3.833	2D	48.758	113.634	306407.000	5403895.931
02-04	043	A	F	4.500	328.000	2003.01.04	01:02:08	4.000	1.000	4.042	3D	48.759	113.634	306427.000	5404052.358
02-04	043	A	F	4.500	329.000	2003.01.04	06:02:10	4.000	6.000	4.250	2D	48.760	113.636	306312.000	5404114.883
02-04	043	A	F	4.500	330.000	2003.01.04	11:01:31	4.000	11.000	4.458	2D	48.758	113.646	305523.000	5403890.744
02-04	043	A	F	4.500	332.000	2003.01.04	21:01:06	4.000	21.000	4.875	2D	48.776	113.637	306260.000	5405873.653
02-04	043	A	F	4.500	335.000	2003.01.05	12:01:37	5.000	12.000	5.500	3D	48.773	113.645	305656.000	5405559.775
02-04	043	A	F	4.500	337.000	2003.01.05	22:01:06	5.000	22.000	5.917	2D	48.780	113.646	305636.000	5406393.512
02-04	043	A	F	4.500	338.000	2003.01.06	03:01:06	6.000	3.000	6.125	2D	48.780	113.648	305503.000	5406387.473
02-04	043	A	F	4.500	339.000	2003.01.06	08:01:07	6.000	8.000	6.333	2D	48.779	113.648	305479.000	5406268.007
02-04	043	A	F	4.500	340.000	2003.01.06	13:01:07	6.000	13.000	6.542	2D	48.780	113.653	305138.000	5406406.164
02-04	043	A	F	4.500	341.000	2003.01.06	18:01:08	6.000	18.000	6.750	2D	48.766	113.644	305726.000	5404807.658
02-04	043	A	F	4.500	342.000	2003.01.06	23:01:07	6.000	23.000	6.958	2D	48.761	113.648	305407.000	5404319.866
02-04	043	A	F	4.500	343.000	2003.01.07	04:01:07	7.000	4.000	7.167	2D	48.760	113.649	305362.000	5404177.910
02-04	043	A	F	4.500	344.000	2003.01.07	09:01:24	7.000	9.000	7.375	2D	48.765	113.640	306041.000	5404719.626
02-04	043	A	F	4.500	345.000	2003.01.07	14:01:24	7.000	14.000	7.583	2D	48.754	113.658	304672.000	5403561.736
02-04	043	A	F	4.500	346.000	2003.01.07	19:01:07	7.000	19.000	7.792	2D	48.750	113.655	304832.000	5403058.952
02-04	043	A	F	4.500	347.000	2003.01.08	00:00:54	8.000	0.000	8.000	3D	48.749	113.657	304707.000	5402974.511
02-04	043	A	F	4.500	349.000	2003.01.08	10:01:06	8.000	10.000	8.417	2D	48.747	113.654	304893.000	5402715.304
02-04	043	A	F	4.500	350.000	2003.01.08	15:01:06	8.000	15.000	8.625	2D	48.748	113.654	304894.000	5402826.243
02-04	043	A	F	4.500	351.000	2003.01.08	20:00:37	8.000	20.000	8.833	3D	48.749	113.652	305051.000	5402981.317
02-04	043	A	F	4.500	353.000	2003.01.09	06:00:38	9.000	6.000	9.250	3D	48.750	113.653	304981.000	5403023.823
02-04	043	A	F	4.500	354.000	2003.01.09	11:01:06	9.000	11.000	9.458	2D	48.751	113.653	304961.000	5403156.052
02-04	043	A	F	4.500	355.000	2003.01.09	16:01:37	9.000	16.000	9.667	3D	48.753	113.651	305189.000	5403410.755
02-04	043	A	F	4.500	356.000	2003.01.09	21:00:38	9.000	21.000	9.875	3D	48.756	113.649	305278.000	5403709.562
02-04	043	A	F	4.500	358.000	2003.01.10	07:01:06	10.000	7.000	10.292	2D	48.758	113.647	305432.000	5403989.051
02-04	043	A	F	4.500	359.000	2003.01.10	12:01:03	10.000	12.000	10.500	2D	48.753	113.654	304946.000	5403371.482
02-04	043	A	F	4.500	360.000	2003.01.10	17:01:25	10.000	17.000	10.708	2D	48.751	113.651	305177.000	5403204.067
02-04	043	A	F	4.500	361.000	2003.01.10	22:01:07	10.000	22.000	10.917	2D	48.751	113.653	305003.000	5403195.219
02-04	043	A	F	4.500	362.000	2003.01.11	03:02:21	11.000	3.000	11.125	2D	48.754	113.653	305001.000	5403498.971
02-04	043	A	F	4.500	363.000	2003.01.11	08:01:07	11.000	8.000	11.333	2D	48.748	113.648	305357.000	5402857.725
02-04	043	A	F	4.500	365.000	2003.01.11	18:02:25	11.000	18.000	11.750	3D	48.754	113.656	304752.000	5403515.543
02-04	043	A	F	4.500	366.000	2003.01.11	23:00:38	11.000	23.000	11.958	3D	48.751	113.650	305231.000	5403212.986
02-04	043	A	F	4.500	368.000	2003.01.12	09:01:06	12.000	9.000	12.375	2D	48.752	113.650	305228.000	5403276.296
02-04	043	A	F	4.500	369.000	2003.01.12	14:01:56	12.000	14.000	12.583	2D	48.754	113.639	306040.000	5403503.589
02-04	043	A	F	4.500	370.000	2003.01.12	19:01:01	12.000	19.000	12.792	3D	48.757	113.638	306110.000	5403794.619
02-04	043	A	F	4.500	372.000	2003.01.13	05:01:49	13.000	5.000	13.208	2D	48.758	113.635	306310.000	5403908.970
02-04	043	A	F	4.500	373.000	2003.01.13	10:00:38	13.000	10.000	13.417	3D	48.767	113.641	305923.000	5404869.497
02-04	043	A	F	4.500	374.000	2003.01.13	15:00:37	13.000	15.000	13.625	3D	48.777	113.640	306078.000	5405989.025
02-04	043	A	F	4.500	375.000	2003.01.13	20:01:30	13.000	20.000	13.833	2D	48.782	113.648	305462.000	5406663.533
02-04	043	A	F	4.500	377.000	2003.01.14	06:00:37	14.000	6.000	14.250	3D	48.783	113.650	305360.000	5406678.746
02-04	043	A	F	4.500	378.000	2003.01.14	11:01:06	14.000	11.000	14.458	2D	48.784	113.651	305260.000	5406841.150
02-04	043	A	F	4.500	379.000	2003.01.14	16:01:06	14.000	16.000	14.667	2D	48.807	113.658	304816.000	5409381.040
02-04	043	A	F	4.500	380.000	2003.01.14	21:01:07	14.000	21.000	14.875	2D	48.807	113.656	305025.000	5409383.767
02-04	043	A	F	4.500	382.000	2003.01.15	07:00:37	15.000	7.000	15.292	3D	48.806	113.659	304783.000	5409246.337
02-04	043	A	F	4.500	383.000	2003.01.15	12:01:03	15.000	12.000	15.500	2D	48.806	113.664	304374.000	5409354.665
02-04	043	A	F	4.500	384.000	2003.01.15	17:01:06	15.000	17.000	15.708	2D	48.808	113.664	304385.000	5409582.064
02-04	043	A	F	4.500	385.000	2003.01.15	22:00:55	15.000	22.000	15.917	3D	48.807	113.662	304581.000	5409448.118
02-04	043	A	F	4.500	387.000	2003.01.16	08:01:31	16.000	8.000	16.333	2D	48.806	113.657	304920.000	5409318.200
02-04	043	A	F	4.500	389.000	2003.01.16	18:02:27	16.000	18.000	16.750	2D	48.806	113.657	304909.000	5409277.536
02-04	043	A	F	4.500	390.000	2003.01.16	23:01:06	16.000	23.000	16.958	2D	48.806	113.657	304938.000	5409247.915
02-04	043	A	F	4.500	392.000	2003.01.17	09:00:51	17.000	9.000	17.375	3D	48.806	113.655	305084.000	5409252.273
02-04	043	A	F	4.500	393.000	2003.01.17	14:00:40	17.000	14.000	17.583	2D	48.801	113.654	305151.000	5408789.916
02-04	043	A	F	4.500	394.000	2003.01.17	19:01:06	17.000	19.000	17.792	2D	48.805	113.654	305151.000	5409179.960
02-04	043	A	F	4.500	397.000	2003.01.18	10:02:49	18.000	10.000	18.417	3D	48.805	113.655	305038.000	5409205.586
02-04	043	A	F	4.500	398.000	2003.01.18	15:01:26	18.000	15.000	18.625	2D	48.807	113.658	304863.000	5409437.923
02-04	043	A	F	4.500	399.000	2003.01.18	20:00:37	18.000	20.000	18.833	3D	48.806	113.654	305106.000	5409325.297
02-04	043	A	F	4.500	401.000	2003.01.19	06:02:06	19.000	6.000	19.250	2D	48.806	113.656	304995.000	5409316.252
02-04	043	A	F	4.500	402.000	2003.01.19	11:01:08	19.000	11.000	19.458	2D	48.806	113.655	305031.000	5409289.395
02-04	043	A	F	4.500	403.000	2003.01.19	16:02:31	19.000	16.000	19.667	3D	48.806	113.658	304814.000	5409249.904
02-04	043	A	F	4.500	404.000	2003.01.19	21:01:06	19.000	21.000	19.875	2D	48.806	113.659	304780.000	5409255.659
02-04	043	A	F	4.500	406.000	2003.01.20	07:01:45	20.000	7.000	20.292	2D	48.805	113.660	304701.000	5409144.148
02-04	043	A	F	4.500	407.000	2003.01.20	12:01:06	20.000	12.000	20.500	2D	48.803	113.663	304446.000	5409020.735
02-04	043	A	F	4.500	408.000	2003.01.20	17:02:42	20.000	17.000	20.708	2D	48.804	113.652	305270.000	5409014.329
02-04	043	A	F	4.500	409.000	2003.01.20	22:00:38	20.000	22.000	20.917	3D	48.803	113.652	305306.000	5408944.095
02-04	043	A	F	4.500	410.000	2003.01.21	03:02:23	21.000	3.000	21.125	2D	48.804	113.654	305156.000	5409040.882
02-04	043	A	F	4.500	411.000	2003.01.21	08:01:07	21.000	8.000	21.333	3D	48.804	113.652	305242.000	5409115.902
02-04	043	A	F	4.500	412.000	2003.01.21	13:03:03	21.000	13.000	21.542	2D	48.804	113.657	304900.000	5409087.329
02-04	043	A	F	4.500	413.000	2003.01.21	18:01:06	21.000	18.000	21.750	2D	48.805	113.664	304409.000	5409154.450
02-04	043	A	F	4.500	414.000	2003.01.21	23:00:38	21.000	23.000	21.958	3D	48.805	113.664	304407.000	5409155.194
02-04	043	A	F	4.500	416.000	2003.01.22	09:01:07	22.000	9.000	22.375	3D	48.805	113.665	304316.000	5409165.749
02-04	043	A	F	4.500	418.000	2003.01.22	19:00:38	22.000	19.000	22.792	3D	48.805	113.663	304491.000	5409221.138
02-04	043	A	F	4.500	419.000	2003.01.23	00:01:06	23.000	0.000	23.000	2D	48.805	113.663	304493.000	5409209.068
02-04	043	A	F	4.500	420.000	2003.01.23	05:01:24	23.000	5.000	23.208	2D	48.805	113.663	304496.000	5409214.740
02-04	043	A	F	4.500	421.000	2003.01.23	10:01:31	23.000	10.000	23.417	2D	48.805	113.662	304509.000	5409202.142
02-04	043	A	F	4.500	422.000	2003.01.23	15:02:26	23.000	15.000	23.625	2D	48.805	113.663	304436.000	5409233.849
02-04	043	A	F	4.500	423.000	2003.01.23	20:00:38	23.000	20.000	23.833	3D	48.805	113.655	305033.000	5409173.820
02-04	043	A	F	4.500	426.000	2003.01.24	11:01:55	24.000	11.000	24.458	2D	48.804	113.656	304991.000	5409055.123
02-04	043	A	F	4.500	427.000	2003.01.24	16:01:36	24.000	16.000	24.667	2D	48.803	113.652	305284.000	5408934.273
02-04	043	A	F	4.500	428.000	2003.01.24	21:01:06	24.000	21.000	24.875	2D	48.805	113.651	305350.000	5409121.930
02-04	043	A	F	4.500	430.000	2003.01.25	07:01:07	25.000	7.000	25.292	2D	48.805	113.650	305391.000	5409172.241
02-04	043	A	F	4.500	431.000	2003.01.25	12:01:01	25.000	12.000	25.500	2D	48.805	113.654	305148.000	5409143.892
02-04	043	A	F	4.500	433.000	2003.01.25	22:00:55	25.000	22.000	25.917	3D	48.805	113.650	305400.000	5409122.527
02-04	043	A	F	4.500	434.000	2003.01.26	03:01:06	26.000	3.000	26.125	2D	48.805	113.651	305382.000	5409146.866
02-04	043	A	F	4.500	435.000	2003.01.26	08:00:38	26.000	8.000	26.333	3D	48.805	113.651	305383.000	5409167.082
02-04	043	A	F	4.500	436.000	2003.01.26	13:02:30	26.000	13.000	26.542	2D	48.805	113.660	304662.000	5409148.623
02-04	043	A	F	4.500	437.000	2003.01.26	18:01:06	26.000	18.000	26.750	2D	48.805	113.655	305025.000	5409191.567
02-04	043	A	F	4.500	438.000	2003.01.26	23:01:23	26.000	23.000	26.958	2D	48.805	113.656	305019.000	5409194.683
02-04	043	A	F	4.500	439.000	2003.01.27	04:03:02	27.000	4.000	27.167	2D	48.805	113.656	305019.000	5409194.998
02-04	043	A	F	4.500	440.000	2003.01.27	09:01:06	27.000	9.000	27.375	2D	48.805	113.655	305026.000	5409179.515
02-04	043	A	F	4.500	441.000	2003.01.27	14:01:30	27.000	14.000	27.583	2D	48.805	113.661	304633.000	5409218.976
02-04	043	A	F	4.500	442.000	2003.01.27	19:00:38	27.000	19.000	27.792	3D	48.805	113.663	304508.000	5409231.786
02-04	043	A	F	4.500	445.000	2003.01.28	10:00:54	28.000	10.000	28.417	3D	48.806	113.662	304534.000	5409284.859
02-04	043	A	F	4.500	446.000	2003.01.28	15:00:38	28.000	15.000	28.625	3D	48.802	113.668	304061.000	5408918.403
02-04	043	A	F	4.500	447.000	2003.01.28	20:00:38	28.000	20.000	28.833	3D	48.803	113.665	304289.000	5409003.643
02-04	043	A	F	4.500	448.000	2003.01.29	01:00:37	29.000	1.000	29.042	3D	48.804	113.665	304310.000	5409045.217
02-04	043	A	F	4.500	449.000	2003.01.29	06:00:37	29.000	6.000	29.250	3D	48.804	113.665	304309.000	5409041.244
02-04	043	A	F	4.500	450.000	2003.01.29	11:01:56	29.000	11.000	29.458	3D	48.803	113.668	304116.000	5409028.649
02-04	043	A	F	4.500	451.000	2003.01.29	16:00:41	29.000	16.000	29.667	3D	48.803	113.666	304277.000	5409020.336
02-04	043	A	F	4.500	452.000	2003.01.29	21:01:07	29.000	21.000	29.875	2D	48.804	113.665	304318.000	5409051.497
02-04	043	A	F	4.500	453.000	2003.01.30	02:00:51	30.000	2.000	30.083	2D	48.804	113.665	304305.000	5409089.793
02-04	043	A	F	4.500	454.000	2003.01.30	07:01:07	30.000	7.000	30.292	3D	48.804	113.665	304320.000	5409047.758
02-04	043	A	F	4.500	455.000	2003.01.30	12:01:36	30.000	12.000	30.500	2D	48.804	113.665	304342.000	5409091.374
02-04	043	A	F	4.500	456.000	2003.01.30	17:01:06	30.000	17.000	30.708	2D	48.806	113.657	304879.000	5409257.108
02-04	043	A	F	4.500	457.000	2003.01.30	22:00:37	30.000	22.000	30.917	3D	48.806	113.653	305179.000	5409280.447
02-04	043	A	F	4.500	458.000	2003.01.31	03:01:59	31.000	3.000	31.125	2D	48.806	113.653	305185.000	5409297.958
02-04	043	A	F	4.500	459.000	2003.01.31	08:01:07	31.000	8.000	31.333	2D	48.806	113.653	305179.000	5409289.814
02-04	043	A	F	4.500	460.000	2003.01.31	13:00:46	31.000	13.000	31.542	3D	48.803	113.653	305206.000	5408903.392
02-04	043	A	F	4.500	461.000	2003.01.31	18:00:37	31.000	18.000	31.750	3D	48.805	113.653	305192.000	5409188.201
02-04	043	A	F	4.500	462.000	2003.01.31	23:01:11	31.000	23.000	31.958	3D	48.805	113.653	305196.000	5409176.277
02-04	043	A	F	4.500	464.000	2003.02.01	09:01:06	32.000	9.000	32.375	2D	48.804	113.652	305273.000	5409080.440
02-04	043	A	F	4.500	465.000	2003.02.01	14:02:58	32.000	14.000	32.583	2D	48.804	113.660	304689.000	5409027.598
02-04	043	A	F	4.500	466.000	2003.02.01	19:00:37	32.000	19.000	32.792	3D	48.803	113.652	305294.000	5408960.954
02-04	043	A	F	4.500	467.000	2003.02.02	00:01:06	33.000	0.000	33.000	2D	48.803	113.651	305346.000	5408932.688
02-04	043	A	F	4.500	468.000	2003.02.02	05:01:06	33.000	5.000	33.208	2D	48.803	113.651	305317.000	5408907.869
02-04	043	A	F	4.500	469.000	2003.02.02	10:00:38	33.000	10.000	33.417	3D	48.802	113.652	305268.000	5408859.147
02-04	043	A	F	4.500	470.000	2003.02.02	15:01:07	33.000	15.000	33.625	3D	48.801	113.655	305011.000	5408688.391
02-04	043	A	F	4.500	471.000	2003.02.02	20:00:38	33.000	20.000	33.833	3D	48.803	113.651	305363.000	5408897.014
02-04	043	A	F	4.500	472.000	2003.02.03	01:03:03	34.000	1.000	34.042	2D	48.803	113.651	305355.000	5408907.640
02-04	043	A	F	4.500	473.000	2003.02.03	06:02:26	34.000	6.000	34.250	2D	48.803	113.651	305346.000	5408919.648
02-04	043	A	F	4.500	474.000	2003.02.03	11:01:26	34.000	11.000	34.458	3D	48.803	113.655	305021.000	5408953.481
02-04	043	A	F	4.500	475.000	2003.02.03	16:02:01	34.000	16.000	34.667	2D	48.803	113.654	305158.000	5408966.263
02-04	043	A	F	4.500	476.000	2003.02.03	21:00:46	34.000	21.000	34.875	3D	48.803	113.652	305285.000	5408934.023
02-04	043	A	F	4.500	477.000	2003.02.04	02:01:07	35.000	2.000	35.083	2D	48.803	113.652	305266.000	5408924.427
02-04	043	A	F	4.500	478.000	2003.02.04	07:01:06	35.000	7.000	35.292	2D	48.803	113.652	305291.000	5408947.280
02-04	043	A	F	4.500	479.000	2003.02.04	12:02:30	35.000	12.000	35.500	2D	48.800	113.656	304975.000	5408593.189
02-04	043	A	F	4.500	481.000	2003.02.04	22:01:55	35.000	22.000	35.917	2D	48.803	113.650	305384.000	5408958.824
02-04	043	A	F	4.500	482.000	2003.02.05	03:01:17	36.000	3.000	36.125	2D	48.803	113.651	305379.000	5408962.117
02-04	043	A	F	4.500	483.000	2003.02.05	08:00:37	36.000	8.000	36.333	3D	48.803	113.651	305382.000	5408954.356
02-04	043	A	F	4.500	484.000	2003.02.05	13:02:53	36.000	13.000	36.542	2D	48.801	113.657	304878.000	5408717.756
02-04	043	A	F	4.500	485.000	2003.02.05	18:02:57	36.000	18.000	36.750	2D	48.803	113.653	305200.000	5408902.263
02-04	043	A	F	4.500	486.000	2003.02.05	23:01:06	36.000	23.000	36.958	2D	48.804	113.653	305165.000	5409040.799
02-04	043	A	F	4.500	487.000	2003.02.06	04:01:07	37.000	4.000	37.167	3D	48.803	113.653	305227.000	5408926.900
02-04	043	A	F	4.500	488.000	2003.02.06	09:01:07	37.000	9.000	37.375	2D	48.802	113.653	305167.000	5408854.574
02-04	043	A	F	4.500	489.000	2003.02.06	14:01:36	37.000	14.000	37.583	2D	48.801	113.658	304794.000	5408695.538
02-04	043	A	F	4.500	490.000	2003.02.06	19:01:37	37.000	19.000	37.792	2D	48.803	113.651	305338.000	5408974.364
02-04	043	A	F	4.500	492.000	2003.02.07	05:01:30	38.000	5.000	38.208	2D	48.803	113.651	305330.000	5408966.292
02-04	043	A	F	4.500	493.000	2003.02.07	10:01:36	38.000	10.000	38.417	2D	48.804	113.652	305287.000	5409045.132
02-04	043	A	F	4.500	494.000	2003.02.07	15:03:03	38.000	15.000	38.625	2D	48.801	113.657	304865.000	5408720.443
02-04	043	A	F	4.500	495.000	2003.02.07	20:01:07	38.000	20.000	38.833	2D	48.802	113.652	305289.000	5408863.536
02-04	043	A	F	4.500	496.000	2003.02.08	01:01:06	39.000	1.000	39.042	2D	48.803	113.651	305364.000	5408912.893
02-04	043	A	F	4.500	497.000	2003.02.08	06:00:37	39.000	6.000	39.250	3D	48.803	113.651	305344.000	5408918.275
02-04	043	A	F	4.500	499.000	2003.02.08	16:01:09	39.000	16.000	39.667	3D	48.804	113.658	304856.000	5409053.482
02-04	043	A	F	4.500	500.000	2003.02.08	21:01:06	39.000	21.000	39.875	2D	48.803	113.651	305313.000	5408985.444
02-04	043	A	F	4.500	502.000	2003.02.09	07:01:30	40.000	7.000	40.292	2D	48.803	113.651	305325.000	5408974.466
02-04	043	A	F	4.500	503.000	2003.02.09	12:01:26	40.000	12.000	40.500	3D	48.794	113.656	304947.000	5407967.995
02-04	043	A	F	4.500	504.000	2003.02.09	17:01:30	40.000	17.000	40.708	2D	48.803	113.652	305293.000	5408915.150
02-04	043	A	F	4.500	505.000	2003.02.09	22:00:38	40.000	22.000	40.917	3D	48.803	113.651	305341.000	5408900.147
02-04	043	A	F	4.500	506.000	2003.02.10	03:01:06	41.000	3.000	41.125	2D	48.803	113.651	305333.000	5408900.738
02-04	043	A	F	4.500	508.000	2003.02.10	13:01:05	41.000	13.000	41.542	2D	48.803	113.659	304732.000	5408919.059
02-04	043	A	F	4.500	509.000	2003.02.10	18:01:23	41.000	18.000	41.750	2D	48.803	113.653	305217.000	5408921.016
02-04	043	A	F	4.500	510.000	2003.02.10	23:01:05	41.000	23.000	41.958	2D	48.803	113.653	305210.000	5408936.083
02-04	043	A	F	4.500	511.000	2003.02.11	04:00:38	42.000	4.000	42.167	3D	48.803	113.651	305324.000	5408887.827
02-04	043	A	F	4.500	512.000	2003.02.11	09:01:30	42.000	9.000	42.375	2D	48.802	113.653	305199.000	5408840.642
02-04	043	A	F	4.500	513.000	2003.02.11	14:01:37	42.000	14.000	42.583	2D	48.782	113.651	305241.000	5406636.829
02-04	043	A	F	4.500	514.000	2003.02.11	19:01:01	42.000	19.000	42.792	3D	48.781	113.645	305672.000	5406521.242
02-04	043	A	F	4.500	515.000	2003.02.12	00:02:03	43.000	0.000	43.000	2D	48.772	113.659	304653.000	5405532.277
02-04	043	A	F	4.500	516.000	2003.02.12	05:01:06	43.000	5.000	43.208	2D	48.780	113.657	304840.000	5406435.054
02-04	043	A	F	4.500	517.000	2003.02.12	10:01:07	43.000	10.000	43.417	2D	48.782	113.652	305200.000	5406613.335
02-04	043	A	F	4.500	518.000	2003.02.12	15:00:38	43.000	15.000	43.625	3D	48.773	113.639	306100.000	5405570.062
02-04	043	A	F	4.500	519.000	2003.02.12	20:00:38	43.000	20.000	43.833	3D	48.768	113.641	305940.000	5405037.924
02-04	043	A	F	4.500	520.000	2003.02.13	01:01:28	44.000	1.000	44.042	2D	48.766	113.643	305809.000	5404855.087
02-04	043	A	F	4.500	521.000	2003.02.13	06:00:38	44.000	6.000	44.250	3D	48.765	113.645	305653.000	5404742.188
02-04	043	A	F	4.500	522.000	2003.02.13	11:01:02	44.000	11.000	44.458	2D	48.765	113.642	305849.000	5404744.089
02-04	043	A	F	4.500	523.000	2003.02.13	16:01:54	44.000	16.000	44.667	2D	48.764	113.642	305884.000	5404586.068
02-04	043	A	F	4.500	524.000	2003.02.13	21:00:37	44.000	21.000	44.875	3D	48.762	113.644	305703.000	5404341.416
02-04	043	A	F	4.500	525.000	2003.02.14	02:02:32	45.000	2.000	45.083	2D	48.761	113.646	305547.000	5404317.230
02-04	043	A	F	4.500	526.000	2003.02.14	07:01:55	45.000	7.000	45.292	2D	48.758	113.652	305086.000	5403897.962
02-04	043	A	F	4.500	527.000	2003.02.14	12:01:06	45.000	12.000	45.500	2D	48.757	113.656	304764.000	5403857.989
02-04	043	A	F	4.500	529.000	2003.02.14	22:01:06	45.000	22.000	45.917	2D	48.763	113.654	304955.000	5404449.792
02-04	043	A	F	4.500	531.000	2003.02.15	08:00:38	46.000	8.000	46.333	3D	48.763	113.654	304948.000	5404466.177
02-04	043	A	F	4.500	532.000	2003.02.15	13:01:24	46.000	13.000	46.542	2D	48.763	113.657	304779.000	5404475.731
02-04	043	A	F	4.500	533.000	2003.02.15	18:01:07	46.000	18.000	46.750	2D	48.769	113.658	304708.000	5405124.431
02-04	043	A	F	4.500	536.000	2003.02.16	09:01:07	47.000	9.000	47.375	2D	48.767	113.656	304816.000	5404961.738
02-04	043	A	F	4.500	537.000	2003.02.16	14:01:31	47.000	14.000	47.583	3D	48.766	113.655	304884.000	5404858.102
02-04	043	A	F	4.500	538.000	2003.02.16	19:01:07	47.000	19.000	47.792	2D	48.768	113.657	304802.000	5405047.592
02-04	043	A	F	4.500	539.000	2003.02.17	00:01:30	48.000	0.000	48.000	2D	48.769	113.657	304778.000	5405232.487
02-04	043	A	F	4.500	540.000	2003.02.17	05:00:58	48.000	5.000	48.208	2D	48.770	113.658	304719.000	5405258.696
02-04	043	A	F	4.500	542.000	2003.02.17	15:01:53	48.000	15.000	48.625	2D	48.762	113.656	304850.000	5404371.447
02-04	043	A	F	4.500	543.000	2003.02.17	20:01:01	48.000	20.000	48.833	3D	48.762	113.654	304964.000	5404348.225
02-04	043	A	F	4.500	544.000	2003.02.18	01:01:06	49.000	1.000	49.042	2D	48.763	113.654	304992.000	5404496.368
02-04	043	A	F	4.500	545.000	2003.02.18	06:01:24	49.000	6.000	49.250	2D	48.761	113.654	304935.000	5404310.716
02-04	043	A	F	4.500	546.000	2003.02.18	11:01:34	49.000	11.000	49.458	2D	48.762	113.654	304962.000	5404426.400
02-04	043	A	F	4.500	548.000	2003.02.18	21:01:27	49.000	21.000	49.875	2D	48.768	113.657	304784.000	5405039.300
02-04	043	A	F	4.500	550.000	2003.02.19	07:00:40	50.000	7.000	50.292	3D	48.769	113.657	304786.000	5405217.400
02-04	043	A	F	4.500	551.000	2003.02.19	12:02:31	50.000	12.000	50.500	3D	48.769	113.657	304786.000	5405139.183
02-04	043	A	F	4.500	552.000	2003.02.19	17:01:07	50.000	17.000	50.708	2D	48.763	113.644	305692.000	5404427.693
02-04	043	A	F	4.500	553.000	2003.02.19	22:02:33	50.000	22.000	50.917	2D	48.763	113.648	305439.000	5404490.239
02-04	043	A	F	4.500	554.000	2003.02.20	03:01:08	51.000	3.000	51.125	2D	48.763	113.647	305517.000	5404526.359
02-04	043	A	F	4.500	555.000	2003.02.20	08:00:37	51.000	8.000	51.333	3D	48.763	113.647	305466.000	5404529.046
02-04	043	A	F	4.500	556.000	2003.02.20	13:01:01	51.000	13.000	51.542	3D	48.765	113.645	305658.000	5404677.714
02-04	043	A	F	4.500	557.000	2003.02.20	18:01:01	51.000	18.000	51.750	3D	48.770	113.641	305943.000	5405279.200
02-04	043	A	F	4.500	559.000	2003.02.21	04:02:31	52.000	4.000	52.167	2D	48.771	113.641	305994.000	5405410.064
02-04	043	A	F	4.500	561.000	2003.02.21	14:00:38	52.000	14.000	52.583	3D	48.773	113.640	306041.000	5405537.945
02-04	043	A	F	4.500	562.000	2003.02.21	19:00:37	52.000	19.000	52.792	3D	48.777	113.635	306389.000	5406002.271
02-04	043	A	F	4.500	565.000	2003.02.22	10:00:37	53.000	10.000	53.417	3D	48.776	113.635	306415.000	5405956.107
02-04	043	A	F	4.500	566.000	2003.02.22	15:01:55	53.000	15.000	53.625	2D	48.770	113.638	306206.000	5405238.587
02-04	043	A	F	4.500	567.000	2003.02.22	20:01:03	53.000	20.000	53.833	3D	48.769	113.634	306498.000	5405144.111
02-04	043	A	F	4.500	569.000	2003.02.23	06:01:07	54.000	6.000	54.250	2D	48.769	113.632	306622.000	5405122.686
02-04	043	A	F	4.500	570.000	2003.02.23	11:01:33	54.000	11.000	54.458	2D	48.749	113.643	305724.000	5402911.528
02-04	043	A	F	4.500	572.000	2003.02.23	21:01:32	54.000	21.000	54.875	2D	48.772	113.641	305982.000	5405429.824
02-04	043	A	F	4.500	573.000	2003.02.24	02:00:38	55.000	2.000	55.083	3D	48.772	113.641	305993.000	5405418.221
02-04	043	A	F	4.500	575.000	2003.02.24	12:01:06	55.000	12.000	55.500	2D	48.771	113.633	306563.000	5405322.021
02-04	043	A	F	4.500	576.000	2003.02.24	17:01:07	55.000	17.000	55.708	2D	48.768	113.636	306346.000	5404989.819
02-04	043	A	F	4.500	577.000	2003.02.24	22:01:07	55.000	22.000	55.917	3D	48.763	113.647	305448.000	5404487.484
02-04	043	A	F	4.500	578.000	2003.02.25	03:00:38	56.000	3.000	56.125	3D	48.761	113.645	305640.000	5404240.465
02-04	043	A	F	4.500	579.000	2003.02.25	08:01:06	56.000	8.000	56.333	2D	48.761	113.645	305638.000	5404244.403
02-04	043	A	F	4.500	580.000	2003.02.25	13:01:37	56.000	13.000	56.542	2D	48.761	113.645	305636.000	5404236.821
02-04	043	A	F	4.500	581.000	2003.02.25	18:01:01	56.000	18.000	56.750	2D	48.763	113.655	304891.000	5404491.746
02-04	043	A	F	4.500	582.000	2003.02.25	23:01:37	56.000	23.000	56.958	2D	48.771	113.652	305120.000	5405357.303
02-04	043	A	F	4.500	583.000	2003.02.26	04:01:01	57.000	4.000	57.167	3D	48.769	113.656	304856.000	5405125.695
02-04	043	A	F	4.500	584.000	2003.02.26	09:01:01	57.000	9.000	57.375	3D	48.767	113.653	305034.000	5404896.497
02-04	043	A	F	4.500	585.000	2003.02.26	14:00:37	57.000	14.000	57.583	3D	48.764	113.656	304860.000	5404635.825
02-04	043	A	F	4.500	586.000	2003.02.26	19:01:06	57.000	19.000	57.792	2D	48.766	113.656	304862.000	5404869.678
02-04	043	A	F	4.500	587.000	2003.02.27	00:01:24	58.000	0.000	58.000	2D	48.768	113.656	304809.000	5405051.124
02-04	043	A	F	4.500	590.000	2003.02.27	15:01:02	58.000	15.000	58.625	3D	48.766	113.656	304832.000	5404837.776
02-04	043	A	F	4.500	591.000	2003.02.27	20:01:06	58.000	20.000	58.833	2D	48.763	113.658	304685.000	5404540.789
02-04	043	A	F	4.500	595.000	2003.02.28	16:02:59	59.000	16.000	59.667	2D	48.767	113.657	304740.000	5404919.645
02-04	043	A	F	4.500	596.000	2003.02.28	21:01:06	59.000	21.000	59.875	2D	48.768	113.657	304797.000	5405037.512
02-04	043	A	F	4.500	597.000	2003.03.01	02:01:06	60.000	2.000	60.083	2D	48.768	113.656	304811.000	5405038.928
02-04	043	A	F	4.500	599.000	2003.03.01	12:01:07	60.000	12.000	60.500	2D	48.767	113.657	304774.000	5404946.533
02-04	043	A	F	4.500	600.000	2003.03.01	17:02:36	60.000	17.000	60.708	2D	48.768	113.658	304725.000	5405025.675
02-04	043	A	F	4.500	602.000	2003.03.02	03:01:30	61.000	3.000	61.125	2D	48.768	113.658	304665.000	5405075.387
02-04	043	A	F	4.500	603.000	2003.03.02	08:01:36	61.000	8.000	61.333	2D	48.767	113.658	304678.000	5404927.617
02-04	043	A	F	4.500	604.000	2003.03.02	13:02:25	61.000	13.000	61.542	2D	48.768	113.658	304720.000	5405090.279
02-04	043	A	F	4.500	605.000	2003.03.02	18:01:26	61.000	18.000	61.750	3D	48.762	113.656	304827.000	5404421.866
02-04	043	A	F	4.500	607.000	2003.03.03	04:01:06	62.000	4.000	62.167	2D	48.763	113.655	304873.000	5404503.731
02-04	043	A	F	4.500	608.000	2003.03.03	09:03:02	62.000	9.000	62.375	2D	48.762	113.654	304957.000	5404384.729
02-04	043	A	F	4.500	610.000	2003.03.03	19:01:07	62.000	19.000	62.792	2D	48.777	113.655	304974.000	5406105.316
02-04	043	A	F	4.500	611.000	2003.03.04	00:01:55	63.000	0.000	63.000	2D	48.778	113.655	304957.000	5406202.823
02-04	043	A	F	4.500	613.000	2003.03.04	10:02:37	63.000	10.000	63.417	3D	48.776	113.654	305001.000	5405918.995
02-04	043	A	F	4.500	614.000	2003.03.04	15:00:42	63.000	15.000	63.625	3D	48.763	113.656	304789.000	5404552.172
02-04	043	A	F	4.500	615.000	2003.03.04	20:00:38	63.000	20.000	63.833	3D	48.761	113.646	305524.000	5404206.085
02-04	043	A	F	4.500	616.000	2003.03.05	01:02:01	64.000	1.000	64.042	2D	48.760	113.646	305524.000	5404199.077
02-04	043	A	F	4.500	617.000	2003.03.05	06:00:37	64.000	6.000	64.250	3D	48.760	113.646	305525.000	5404193.828
02-04	043	A	F	4.500	619.000	2003.03.05	16:01:54	64.000	16.000	64.667	2D	48.760	113.647	305444.000	5404152.561
02-04	043	A	F	4.500	620.000	2003.03.05	21:02:15	64.000	21.000	64.875	2D	48.762	113.646	305523.000	5404378.597
02-04	043	A	F	4.500	621.000	2003.03.06	02:02:53	65.000	2.000	65.083	3D	48.762	113.648	305413.000	5404336.372
02-04	043	A	F	4.500	622.000	2003.03.06	07:01:07	65.000	7.000	65.292	2D	48.762	113.648	305408.000	5404335.191
02-04	043	A	F	4.500	623.000	2003.03.06	12:00:55	65.000	12.000	65.500	3D	48.762	113.648	305415.000	5404354.980
02-04	043	A	F	4.500	624.000	2003.03.06	17:02:01	65.000	17.000	65.708	3D	48.761	113.646	305553.000	5404275.644
02-04	043	A	F	4.500	625.000	2003.03.06	22:02:07	65.000	22.000	65.917	2D	48.761	113.645	305655.000	5404264.972
02-04	043	A	F	4.500	626.000	2003.03.07	03:01:07	66.000	3.000	66.125	2D	48.761	113.645	305626.000	5404212.551
02-04	043	A	F	4.500	627.000	2003.03.07	08:01:30	66.000	8.000	66.333	2D	48.760	113.645	305644.000	5404200.458
02-04	043	A	F	4.500	628.000	2003.03.07	13:00:38	66.000	13.000	66.542	3D	48.761	113.645	305643.000	5404246.809
02-04	043	A	F	4.500	629.000	2003.03.07	18:01:07	66.000	18.000	66.750	2D	48.761	113.647	305463.000	5404257.059
02-04	043	A	F	4.500	630.000	2003.03.07	23:01:27	66.000	23.000	66.958	2D	48.761	113.647	305440.000	5404258.639
02-04	043	A	F	4.500	631.000	2003.03.08	04:02:31	67.000	4.000	67.167	2D	48.761	113.647	305449.000	5404232.066
02-04	043	A	F	4.500	633.000	2003.03.08	14:00:37	67.000	14.000	67.583	3D	48.760	113.647	305505.000	5404203.513
02-04	043	A	F	4.500	634.000	2003.03.08	19:01:06	67.000	19.000	67.792	2D	48.759	113.650	305213.000	5404041.972
02-04	043	A	F	4.500	636.000	2003.03.09	05:01:06	68.000	5.000	68.208	2D	48.759	113.650	305265.000	5404024.355
02-04	043	A	F	4.500	637.000	2003.03.09	10:01:08	68.000	10.000	68.417	3D	48.760	113.651	305160.000	5404159.886
02-04	043	A	F	4.500	638.000	2003.03.09	15:01:37	68.000	15.000	68.625	3D	48.761	113.654	304939.000	5404331.930
02-04	043	A	F	4.500	639.000	2003.03.09	20:00:38	68.000	20.000	68.833	3D	48.762	113.656	304828.000	5404416.945
02-04	043	A	F	4.500	640.000	2003.03.10	01:01:06	69.000	1.000	69.042	2D	48.762	113.656	304828.000	5404416.609
02-04	043	A	F	4.500	642.000	2003.03.10	11:01:01	69.000	11.000	69.458	3D	48.762	113.656	304806.000	5404387.325
02-04	043	A	F	4.500	643.000	2003.03.10	16:01:07	69.000	16.000	69.667	2D	48.761	113.657	304761.000	5404316.911
02-04	043	A	F	4.500	644.000	2003.03.10	21:01:36	69.000	21.000	69.875	2D	48.762	113.656	304824.000	5404416.406
02-04	043	A	F	4.500	645.000	2003.03.11	02:01:06	70.000	2.000	70.083	2D	48.762	113.656	304832.000	5404425.721
02-04	043	A	F	4.500	646.000	2003.03.11	07:01:07	70.000	7.000	70.292	2D	48.762	113.656	304827.000	5404420.542
02-04	043	A	F	4.500	647.000	2003.03.11	12:01:30	70.000	12.000	70.500	2D	48.761	113.656	304844.000	5404319.337
02-04	043	A	F	4.500	648.000	2003.03.11	17:00:37	70.000	17.000	70.708	3D	48.761	113.655	304894.000	5404335.840
02-04	043	A	F	4.500	649.000	2003.03.11	22:00:38	70.000	22.000	70.917	3D	48.762	113.656	304823.000	5404420.014
02-04	043	A	F	4.500	652.000	2003.03.12	13:01:29	71.000	13.000	71.542	2D	48.762	113.655	304878.000	5404365.353
02-04	043	A	F	4.500	653.000	2003.03.12	18:01:06	71.000	18.000	71.750	2D	48.761	113.654	304944.000	5404262.671
02-04	043	A	F	4.500	657.000	2003.03.13	14:01:24	72.000	14.000	72.583	2D	48.764	113.657	304717.000	5404608.001
02-04	043	A	F	4.500	658.000	2003.03.13	19:01:30	72.000	19.000	72.792	2D	48.763	113.658	304649.000	5404487.048
02-04	043	A	F	4.500	660.000	2003.03.14	05:01:36	73.000	5.000	73.208	2D	48.762	113.657	304744.000	5404401.632
02-04	043	A	F	4.500	661.000	2003.03.14	10:01:37	73.000	10.000	73.417	2D	48.762	113.656	304833.000	5404352.346
02-04	043	A	F	4.500	663.000	2003.03.14	20:01:06	73.000	20.000	73.833	2D	48.762	113.656	304823.000	5404434.801
02-04	043	A	F	4.500	666.000	2003.03.15	11:01:39	74.000	11.000	74.458	2D	48.763	113.659	304608.000	5404568.291
02-04	043	A	F	4.500	667.000	2003.03.15	16:01:06	74.000	16.000	74.667	2D	48.763	113.658	304668.000	5404565.851
02-04	043	A	F	4.500	668.000	2003.03.15	21:03:03	74.000	21.000	74.875	2D	48.763	113.658	304646.000	5404460.786
02-04	043	A	F	4.500	670.000	2003.03.16	07:01:50	75.000	7.000	75.292	2D	48.762	113.658	304664.000	5404430.885
02-04	043	A	F	4.500	671.000	2003.03.16	12:01:37	75.000	12.000	75.500	3D	48.763	113.657	304734.000	5404477.305
02-04	043	A	F	4.500	673.000	2003.03.16	22:02:53	75.000	22.000	75.917	2D	48.761	113.656	304843.000	5404272.989
02-04	043	A	F	4.500	675.000	2003.03.17	08:03:03	76.000	8.000	76.333	2D	48.761	113.655	304882.000	5404244.481
02-04	043	A	F	4.500	676.000	2003.03.17	13:02:10	76.000	13.000	76.542	3D	48.762	113.655	304893.000	5404360.806
02-04	043	A	F	4.500	677.000	2003.03.17	18:01:25	76.000	18.000	76.750	3D	48.764	113.659	304599.000	5404620.126
02-04	043	A	F	4.500	678.000	2003.03.17	23:01:07	76.000	23.000	76.958	2D	48.765	113.657	304732.000	5404775.949
02-04	043	A	F	4.500	679.000	2003.03.18	04:00:37	77.000	4.000	77.167	3D	48.767	113.657	304761.000	5404905.590
02-04	043	A	F	4.500	680.000	2003.03.18	09:01:08	77.000	9.000	77.375	3D	48.765	113.657	304758.000	5404741.871
02-04	043	A	F	4.500	682.000	2003.03.18	19:01:55	77.000	19.000	77.792	2D	48.766	113.657	304767.000	5404868.754
02-04	043	A	F	4.500	685.000	2003.03.19	10:01:01	78.000	10.000	78.417	3D	48.766	113.657	304764.000	5404798.988
02-04	043	A	F	4.500	686.000	2003.03.19	15:01:49	78.000	15.000	78.625	2D	48.760	113.655	304907.000	5404219.096
02-04	043	A	F	4.500	687.000	2003.03.19	20:01:35	78.000	20.000	78.833	2D	48.755	113.651	305136.000	5403623.030
02-04	043	A	F	4.500	688.000	2003.03.20	01:01:06	79.000	1.000	79.042	2D	48.754	113.650	305243.000	5403546.848
02-04	043	A	F	4.500	689.000	2003.03.20	06:00:38	79.000	6.000	79.250	3D	48.753	113.649	305299.000	5403418.602
02-04	043	A	F	4.500	690.000	2003.03.20	11:01:25	79.000	11.000	79.458	3D	48.752	113.653	304971.000	5403307.848
02-04	043	A	F	4.500	691.000	2003.03.20	16:01:06	79.000	16.000	79.667	2D	48.765	113.643	305789.000	5404657.685
02-04	043	A	F	4.500	692.000	2003.03.20	21:01:24	79.000	21.000	79.875	2D	48.771	113.642	305913.000	5405331.307
02-04	043	A	F	4.500	695.000	2003.03.21	12:01:18	80.000	12.000	80.500	3D	48.773	113.641	305948.000	5405620.406
02-04	043	A	F	4.500	696.000	2003.03.21	17:01:06	80.000	17.000	80.708	2D	48.776	113.639	306099.000	5405888.368
02-04	043	A	F	4.500	697.000	2003.03.21	22:02:53	80.000	22.000	80.917	2D	48.779	113.635	306424.000	5406203.277
02-04	043	A	F	4.500	700.000	2003.03.22	13:01:06	81.000	13.000	81.542	2D	48.774	113.639	306090.000	5405675.348
02-04	043	A	F	4.500	701.000	2003.03.22	18:00:38	81.000	18.000	81.750	3D	48.773	113.639	306078.000	5405580.283
02-04	043	A	F	4.500	707.000	2003.03.24	00:01:24	83.000	0.000	83.000	2D	48.778	113.635	306407.000	5406093.033
02-04	043	A	F	4.500	708.000	2003.03.24	05:01:24	83.000	5.000	83.208	2D	48.778	113.635	306410.000	5406088.468
02-04	043	A	F	4.500	710.000	2003.03.24	15:01:36	83.000	15.000	83.625	2D	48.775	113.641	305976.000	5405780.676
02-04	043	A	F	4.500	714.000	2003.03.25	11:00:38	84.000	11.000	84.458	3D	48.776	113.636	306350.000	5405904.265
02-04	043	A	F	4.500	715.000	2003.03.25	16:01:07	84.000	16.000	84.667	3D	48.769	113.642	305908.000	5405114.582
02-04	043	A	F	4.500	717.000	2003.03.26	02:01:07	85.000	2.000	85.083	2D	48.764	113.647	305507.000	5404574.002
02-04	043	A	F	4.500	718.000	2003.03.26	07:00:37	85.000	7.000	85.292	3D	48.763	113.648	305424.000	5404439.256
02-04	043	A	F	4.500	719.000	2003.03.26	12:01:08	85.000	12.000	85.500	3D	48.764	113.645	305635.000	5404637.103
02-04	043	A	F	4.500	720.000	2003.03.26	17:00:38	85.000	17.000	85.708	3D	48.769	113.641	305976.000	5405143.296
02-04	043	A	F	4.500	721.000	2003.03.26	22:01:37	85.000	22.000	85.917	2D	48.773	113.641	305936.000	5405581.215
02-04	043	A	F	4.500	722.000	2003.03.27	03:00:38	86.000	3.000	86.125	3D	48.771	113.640	306004.000	5405406.714
02-04	043	A	F	4.500	723.000	2003.03.27	08:00:37	86.000	8.000	86.333	3D	48.772	113.640	305997.000	5405413.188
02-04	043	A	F	4.500	724.000	2003.03.27	13:01:06	86.000	13.000	86.542	2D	48.771	113.641	305942.000	5405322.525
02-04	043	A	F	4.500	725.000	2003.03.27	18:01:07	86.000	18.000	86.750	3D	48.774	113.638	306176.000	5405715.115
02-04	043	A	F	4.500	726.000	2003.03.27	23:00:55	86.000	23.000	86.958	3D	48.776	113.636	306356.000	5405873.667
02-04	043	A	F	4.500	727.000	2003.03.28	04:01:07	87.000	4.000	87.167	2D	48.776	113.637	306302.000	5405889.355
02-04	043	A	F	4.500	729.000	2003.03.28	14:02:06	87.000	14.000	87.583	2D	48.774	113.639	306100.000	5405703.935
02-04	043	A	F	4.500	730.000	2003.03.28	19:02:26	87.000	19.000	87.792	2D	48.771	113.639	306138.000	5405378.809
02-04	043	A	F	4.500	733.000	2003.03.29	10:00:55	88.000	10.000	88.417	3D	48.770	113.642	305849.000	5405298.928
02-04	043	A	F	4.500	735.000	2003.03.29	20:01:24	88.000	20.000	88.833	2D	48.761	113.650	305285.000	5404257.258
02-04	043	A	F	4.500	737.000	2003.03.30	06:00:46	89.000	6.000	89.250	3D	48.761	113.649	305365.000	5404308.084
02-04	043	A	F	4.500	738.000	2003.03.30	11:01:59	89.000	11.000	89.458	2D	48.761	113.649	305343.000	5404324.537
02-04	043	A	F	4.500	739.000	2003.03.30	16:01:07	89.000	16.000	89.667	3D	48.763	113.646	305556.000	5404499.085
02-04	043	A	F	4.500	740.000	2003.03.30	21:01:03	89.000	21.000	89.875	2D	48.764	113.648	305423.000	5404633.918
02-04	043	A	F	4.500	742.000	2003.03.31	07:00:37	90.000	7.000	90.292	3D	48.763	113.648	305439.000	5404485.113
02-04	043	A	F	4.500	744.000	2003.03.31	17:01:06	90.000	17.000	90.708	2D	48.763	113.649	305365.000	5404496.483
02-04	043	A	F	4.500	746.000	2003.04.01	03:00:37	91.000	3.000	91.125	3D	48.771	113.641	305950.000	5405368.618
02-04	043	A	F	4.500	748.000	2003.04.01	13:01:10	91.000	13.000	91.542	3D	48.771	113.637	306244.000	5405315.806
02-04	043	A	F	4.500	749.000	2003.04.01	18:00:55	91.000	18.000	91.750	3D	48.763	113.648	305427.000	5404485.532
02-04	043	A	F	4.500	751.000	2003.04.02	04:01:36	92.000	4.000	92.167	2D	48.761	113.650	305278.000	5404319.586
02-04	043	A	F	4.500	752.000	2003.04.02	09:01:01	92.000	9.000	92.375	3D	48.762	113.649	305307.000	5404340.590
02-04	043	A	F	4.500	756.000	2003.04.03	05:02:00	93.000	5.000	93.208	2D	48.762	113.654	304936.000	5404360.080
02-04	043	A	F	4.500	757.000	2003.04.03	10:01:02	93.000	10.000	93.417	3D	48.762	113.656	304849.000	5404432.219
02-04	043	A	F	4.500	758.000	2003.04.03	15:00:37	93.000	15.000	93.625	3D	48.768	113.658	304722.000	5405033.472
02-04	043	A	F	4.500	761.000	2003.04.04	06:01:10	94.000	6.000	94.250	2D	48.768	113.656	304819.000	5405041.300
02-04	043	A	F	4.500	762.000	2003.04.04	11:01:24	94.000	11.000	94.458	2D	48.768	113.656	304810.000	5405025.952
02-04	043	A	F	4.500	763.000	2003.04.04	16:01:06	94.000	16.000	94.667	2D	48.767	113.655	304894.000	5404919.863
02-04	043	A	F	4.500	766.000	2003.04.05	07:01:06	95.000	7.000	95.292	2D	48.768	113.656	304874.000	5405040.748
02-04	043	A	F	4.500	767.000	2003.04.05	12:01:10	95.000	12.000	95.500	3D	48.767	113.656	304859.000	5405004.301
02-04	043	A	F	4.500	768.000	2003.04.05	17:01:30	95.000	17.000	95.708	2D	48.763	113.657	304719.000	5404460.924
02-04	043	A	F	4.500	770.000	2003.04.06	03:01:55	96.000	3.000	96.125	2D	48.763	113.655	304885.000	5404458.010
02-04	043	A	F	4.500	772.000	2003.04.06	13:02:26	96.000	13.000	96.542	3D	48.762	113.653	305004.000	5404365.729
02-04	043	A	F	4.500	773.000	2003.04.06	18:00:38	96.000	18.000	96.750	3D	48.762	113.654	304984.000	5404352.961
02-04	043	A	F	4.500	777.000	2003.04.07	14:00:55	97.000	14.000	97.583	3D	48.764	113.642	305891.000	5404586.043
02-04	043	A	F	4.500	778.000	2003.04.07	19:01:06	97.000	19.000	97.792	2D	48.779	113.638	306198.000	5406288.001
02-04	043	A	F	4.500	779.000	2003.04.08	00:02:26	98.000	0.000	98.000	2D	48.777	113.643	305839.000	5405997.081
02-04	043	A	F	4.500	780.000	2003.04.08	05:01:06	98.000	5.000	98.208	2D	48.779	113.642	305890.000	5406270.395
02-04	043	A	F	4.500	781.000	2003.04.08	10:01:36	98.000	10.000	98.417	3D	48.782	113.643	305860.000	5406595.933
02-04	043	A	F	4.500	782.000	2003.04.08	15:01:06	98.000	15.000	98.625	2D	48.788	113.653	305111.000	5407336.765
02-04	043	A	F	4.500	784.000	2003.04.09	01:00:38	99.000	1.000	99.042	3D	48.783	113.654	305042.000	5406702.970
02-04	043	A	F	4.500	785.000	2003.04.09	06:01:49	99.000	6.000	99.250	3D	48.782	113.656	304919.000	5406638.810
02-04	043	A	F	4.500	786.000	2003.04.09	11:00:37	99.000	11.000	99.458	3D	48.782	113.655	304938.000	5406587.304
02-04	043	A	F	4.500	787.000	2003.04.09	16:01:06	99.000	16.000	99.667	2D	48.783	113.657	304864.000	5406765.927
02-04	043	A	F	4.500	789.000	2003.04.10	02:01:30	100.000	2.000	100.083	2D	48.784	113.655	305012.000	5406856.789
02-04	043	A	F	4.500	790.000	2003.04.10	07:01:07	100.000	7.000	100.292	2D	48.785	113.655	305014.000	5406946.085
02-04	043	A	F	4.500	791.000	2003.04.10	12:00:37	100.000	12.000	100.500	3D	48.782	113.658	304771.000	5406658.884
02-04	043	A	F	4.500	792.000	2003.04.10	17:01:07	100.000	17.000	100.708	2D	48.782	113.657	304816.000	5406650.974
02-04	043	A	F	4.500	794.000	2003.04.11	03:01:07	101.000	3.000	101.125	2D	48.784	113.655	304988.000	5406877.121
02-04	043	A	F	4.500	795.000	2003.04.11	08:01:58	101.000	8.000	101.333	2D	48.784	113.655	304946.000	5406824.733
02-04	043	A	F	4.500	797.000	2003.04.11	18:01:07	101.000	18.000	101.750	2D	48.786	113.647	305589.000	5407035.560
02-04	043	A	F	4.500	798.000	2003.04.11	23:01:41	101.000	23.000	101.958	2D	48.785	113.646	305639.000	5406932.220
02-04	043	A	F	4.500	799.000	2003.04.12	04:00:37	102.000	4.000	102.167	3D	48.786	113.646	305627.000	5407037.789
02-04	043	A	F	4.500	800.000	2003.04.12	09:00:37	102.000	9.000	102.375	3D	48.786	113.648	305512.000	5407025.893
02-04	043	A	F	4.500	801.000	2003.04.12	14:02:32	102.000	14.000	102.583	2D	48.785	113.647	305545.000	5406964.107
02-04	043	A	F	4.500	802.000	2003.04.12	19:01:10	102.000	19.000	102.792	2D	48.786	113.647	305569.000	5407008.653
02-04	043	A	F	4.500	803.000	2003.04.13	00:00:38	103.000	0.000	103.000	3D	48.786	113.647	305604.000	5407001.771
02-04	043	A	F	4.500	804.000	2003.04.13	05:00:37	103.000	5.000	103.208	3D	48.785	113.647	305599.000	5406991.815
02-04	043	A	F	4.500	805.000	2003.04.13	10:01:02	103.000	10.000	103.417	3D	48.785	113.646	305608.000	5406993.716
02-04	043	A	F	4.500	806.000	2003.04.13	15:01:55	103.000	15.000	103.625	3D	48.799	113.656	304964.000	5408523.689
02-04	043	A	F	4.500	808.000	2003.04.14	01:01:07	104.000	1.000	104.042	3D	48.803	113.645	305761.000	5408870.589
02-04	043	A	F	4.500	809.000	2003.04.14	06:01:06	104.000	6.000	104.250	2D	48.802	113.650	305443.000	5408842.059
02-04	043	A	F	4.500	812.000	2003.04.14	21:01:06	104.000	21.000	104.875	2D	48.804	113.661	304634.000	5409125.767
02-04	043	A	F	4.500	813.000	2003.04.15	02:00:38	105.000	2.000	105.083	3D	48.805	113.662	304556.000	5409177.255
02-04	043	A	F	4.500	814.000	2003.04.15	07:00:38	105.000	7.000	105.292	3D	48.805	113.660	304674.000	5409160.678
02-04	043	A	F	4.500	815.000	2003.04.15	12:01:38	105.000	12.000	105.500	3D	48.803	113.659	304782.000	5408976.051
02-04	043	A	F	4.500	816.000	2003.04.15	17:01:07	105.000	17.000	105.708	2D	48.804	113.649	305516.000	5409048.146
02-04	043	A	F	4.500	817.000	2003.04.15	22:01:30	105.000	22.000	105.917	2D	48.805	113.649	305514.000	5409136.818
02-04	043	A	F	4.500	818.000	2003.04.16	03:00:37	106.000	3.000	106.125	3D	48.805	113.649	305487.000	5409163.578
02-04	043	A	F	4.500	819.000	2003.04.16	08:01:07	106.000	8.000	106.333	2D	48.805	113.649	305479.000	5409161.946
02-04	043	A	F	4.500	821.000	2003.04.16	18:01:37	106.000	18.000	106.750	2D	48.801	113.657	304922.000	5408682.849
02-04	043	A	F	4.500	822.000	2003.04.16	23:00:37	106.000	23.000	106.958	3D	48.803	113.651	305352.000	5408941.029
02-04	043	A	F	4.500	823.000	2003.04.17	04:01:06	107.000	4.000	107.167	2D	48.803	113.651	305361.000	5408940.484
02-04	043	A	F	4.500	824.000	2003.04.17	09:01:06	107.000	9.000	107.375	2D	48.803	113.651	305357.000	5408937.849
02-04	043	A	F	4.500	825.000	2003.04.17	14:01:08	107.000	14.000	107.583	2D	48.797	113.651	305328.000	5408256.508
02-04	043	A	F	4.500	826.000	2003.04.17	19:03:02	107.000	19.000	107.792	2D	48.796	113.648	305538.000	5408199.541
02-04	043	A	F	4.500	827.000	2003.04.18	00:01:07	108.000	0.000	108.000	2D	48.797	113.648	305520.000	5408216.526
02-04	043	A	F	4.500	828.000	2003.04.18	05:01:25	108.000	5.000	108.208	2D	48.796	113.649	305469.000	5408183.594
02-04	043	A	F	4.500	829.000	2003.04.18	10:01:34	108.000	10.000	108.417	3D	48.796	113.649	305469.000	5408181.681
02-04	043	A	F	4.500	831.000	2003.04.18	20:01:07	108.000	20.000	108.833	2D	48.804	113.660	304723.000	5409120.901
02-04	043	A	F	4.500	832.000	2003.04.19	01:01:07	109.000	1.000	109.042	2D	48.804	113.658	304855.000	5409103.256
02-04	043	A	F	4.500	834.000	2003.04.19	11:01:30	109.000	11.000	109.458	2D	48.806	113.656	304972.000	5409315.506
02-04	043	A	F	4.500	835.000	2003.04.19	16:01:06	109.000	16.000	109.667	2D	48.796	113.657	304884.000	5408202.420
02-04	043	A	F	4.500	836.000	2003.04.19	21:01:06	109.000	21.000	109.875	2D	48.797	113.648	305515.000	5408243.185
02-04	043	A	F	4.500	837.000	2003.04.20	02:01:25	110.000	2.000	110.083	2D	48.796	113.649	305470.000	5408145.598
02-04	043	A	F	4.500	838.000	2003.04.20	07:00:55	110.000	7.000	110.292	3D	48.796	113.648	305543.000	5408114.019
02-04	043	A	F	4.500	840.000	2003.04.20	17:00:55	110.000	17.000	110.708	3D	48.804	113.643	305916.000	5409033.813
02-04	043	A	F	4.500	841.000	2003.04.20	22:01:06	110.000	22.000	110.917	2D	48.805	113.649	305487.000	5409200.498
02-04	043	A	F	4.500	842.000	2003.04.21	03:01:06	111.000	3.000	111.125	2D	48.805	113.649	305486.000	5409147.025
02-04	043	A	F	4.500	843.000	2003.04.21	08:03:02	111.000	8.000	111.333	2D	48.804	113.648	305539.000	5409108.791
02-04	043	A	F	4.500	844.000	2003.04.21	13:01:07	111.000	13.000	111.542	2D	48.804	113.646	305694.000	5409057.664
02-04	043	A	F	4.500	845.000	2003.04.21	18:01:30	111.000	18.000	111.750	2D	48.803	113.647	305612.000	5408981.938
02-04	043	A	F	4.500	846.000	2003.04.21	23:00:38	111.000	23.000	111.958	3D	48.796	113.648	305510.000	5408175.716
02-04	043	A	F	4.500	847.000	2003.04.22	04:00:38	112.000	4.000	112.167	3D	48.796	113.648	305520.000	5408196.375
02-04	043	A	F	4.500	848.000	2003.04.22	09:01:31	112.000	9.000	112.375	3D	48.796	113.648	305510.000	5408160.676
02-04	043	A	F	4.500	849.000	2003.04.22	14:02:31	112.000	14.000	112.583	3D	48.797	113.651	305324.000	5408252.945
02-04	043	A	F	4.500	851.000	2003.04.23	00:00:37	113.000	0.000	113.000	3D	48.803	113.653	305227.000	5408899.424
02-04	043	A	F	4.500	852.000	2003.04.23	05:00:37	113.000	5.000	113.208	3D	48.803	113.653	305227.000	5408906.217
02-04	043	A	F	4.500	853.000	2003.04.23	10:01:44	113.000	10.000	113.417	2D	48.803	113.654	305118.000	5408924.710
02-04	043	A	F	4.500	854.000	2003.04.23	15:01:40	113.000	15.000	113.625	2D	48.797	113.657	304906.000	5408303.942
02-04	043	A	F	4.500	855.000	2003.04.23	20:01:54	113.000	20.000	113.833	2D	48.804	113.659	304791.000	5409051.967
02-04	043	A	F	4.500	856.000	2003.04.24	01:01:08	114.000	1.000	114.042	2D	48.804	113.659	304778.000	5409080.900
02-04	043	A	F	4.500	857.000	2003.04.24	06:02:43	114.000	6.000	114.250	2D	48.804	113.658	304850.000	5409091.078
02-04	043	A	F	4.500	858.000	2003.04.24	11:02:06	114.000	11.000	114.458	2D	48.802	113.655	305054.000	5408878.413
02-04	043	A	F	4.500	859.000	2003.04.24	16:02:06	114.000	16.000	114.667	2D	48.797	113.651	305286.000	5408290.102
02-04	043	A	F	4.500	860.000	2003.04.24	21:01:01	114.000	21.000	114.875	3D	48.797	113.649	305497.000	5408252.723
02-04	043	A	F	4.500	862.000	2003.04.25	07:01:25	115.000	7.000	115.292	3D	48.796	113.649	305498.000	5408132.957
02-04	043	A	F	4.500	863.000	2003.04.25	12:00:38	115.000	12.000	115.500	3D	48.796	113.648	305511.000	5408157.194
02-04	043	A	F	4.500	864.000	2003.04.25	17:01:31	115.000	17.000	115.708	3D	48.796	113.649	305491.000	5408161.785
02-04	043	A	F	4.500	865.000	2003.04.25	22:00:37	115.000	22.000	115.917	3D	48.796	113.648	305515.000	5408183.651
02-04	043	A	F	4.500	866.000	2003.04.26	03:00:38	116.000	3.000	116.125	3D	48.796	113.648	305514.000	5408197.171
02-04	043	A	F	4.500	867.000	2003.04.26	08:00:55	116.000	8.000	116.333	3D	48.796	113.649	305484.000	5408206.340
02-04	043	A	F	4.500	868.000	2003.04.26	13:03:01	116.000	13.000	116.542	3D	48.801	113.653	305169.000	5408770.800
02-04	043	A	F	4.500	869.000	2003.04.26	18:01:17	116.000	18.000	116.750	3D	48.803	113.653	305188.000	5408902.143
02-04	043	A	F	4.500	871.000	2003.04.27	04:02:02	117.000	4.000	117.167	3D	48.804	113.651	305345.000	5409026.742
02-04	043	A	F	4.500	872.000	2003.04.27	09:01:06	117.000	9.000	117.375	2D	48.805	113.653	305232.000	5409199.497
02-04	043	A	F	4.500	873.000	2003.04.27	14:01:57	117.000	14.000	117.583	2D	48.797	113.649	305466.000	5408258.905
02-04	043	A	F	4.500	874.000	2003.04.27	19:01:24	117.000	19.000	117.792	2D	48.796	113.649	305475.000	5408182.826
02-04	043	A	F	4.500	875.000	2003.04.28	00:00:38	118.000	0.000	118.000	3D	48.796	113.647	305589.000	5408138.236
02-04	043	A	F	4.500	876.000	2003.04.28	05:00:37	118.000	5.000	118.208	3D	48.796	113.648	305503.000	5408162.371
02-04	043	A	F	4.500	877.000	2003.04.28	10:00:38	118.000	10.000	118.417	3D	48.797	113.652	305280.000	5408258.148
02-04	043	A	F	4.500	878.000	2003.04.28	15:02:36	118.000	15.000	118.625	2D	48.796	113.649	305469.000	5408188.027
02-04	043	A	F	4.500	879.000	2003.04.28	20:01:24	118.000	20.000	118.833	2D	48.802	113.652	305251.000	5408867.420
02-04	043	A	F	4.500	880.000	2003.04.29	01:01:07	119.000	1.000	119.042	3D	48.803	113.651	305324.000	5408937.679
02-04	043	A	F	4.500	882.000	2003.04.29	11:01:07	119.000	11.000	119.458	3D	48.799	113.657	304916.000	5408505.104
02-04	043	A	F	4.500	883.000	2003.04.29	16:02:06	119.000	16.000	119.667	2D	48.803	113.652	305288.000	5408888.072
02-04	043	A	F	4.500	884.000	2003.04.29	21:01:24	119.000	21.000	119.875	2D	48.803	113.651	305355.000	5408915.443
02-04	043	A	F	4.500	885.000	2003.04.30	02:03:02	120.000	2.000	120.083	2D	48.802	113.651	305339.000	5408861.352
02-04	043	A	F	4.500	886.000	2003.04.30	07:00:37	120.000	7.000	120.292	3D	48.803	113.651	305321.000	5408891.269
02-04	043	A	F	4.500	887.000	2003.04.30	12:02:10	120.000	12.000	120.500	2D	48.797	113.651	305319.000	5408255.928
02-04	043	A	F	4.500	889.000	2003.04.30	22:01:07	120.000	22.000	120.917	2D	48.803	113.651	305358.000	5408939.377
02-04	043	A	F	4.500	891.000	2003.05.01	08:00:38	121.000	8.000	121.333	3D	48.802	113.653	305168.000	5408878.338
02-04	043	A	F	4.500	892.000	2003.05.01	13:01:06	121.000	13.000	121.542	2D	48.797	113.657	304878.000	5408243.156
02-04	043	A	F	4.500	894.000	2003.05.01	23:01:06	121.000	23.000	121.958	2D	48.803	113.651	305367.000	5408897.766
02-04	043	A	F	4.500	895.000	2003.05.02	04:01:07	122.000	4.000	122.167	2D	48.803	113.651	305356.000	5408924.759
02-04	043	A	F	4.500	896.000	2003.05.02	09:03:02	122.000	9.000	122.375	2D	48.803	113.651	305356.000	5408904.179
02-04	043	A	F	4.500	899.000	2003.05.03	00:01:07	123.000	0.000	123.000	2D	48.805	113.657	304944.000	5409230.457
02-04	043	A	F	4.500	900.000	2003.05.03	05:00:38	123.000	5.000	123.208	3D	48.805	113.653	305175.000	5409165.194
02-04	043	A	F	4.500	901.000	2003.05.03	10:02:51	123.000	10.000	123.417	2D	48.802	113.655	305082.000	5408864.213
02-04	043	A	F	4.500	902.000	2003.05.03	15:00:37	123.000	15.000	123.625	3D	48.797	113.651	305306.000	5408254.019
02-04	043	A	F	4.500	903.000	2003.05.03	20:01:06	123.000	20.000	123.833	2D	48.803	113.653	305176.000	5408903.995
02-04	043	A	F	4.500	904.000	2003.05.04	01:01:06	124.000	1.000	124.042	2D	48.802	113.653	305167.000	5408868.679
02-04	043	A	F	4.500	906.000	2003.05.04	11:01:36	124.000	11.000	124.458	3D	48.799	113.656	304962.000	5408491.470
02-04	043	A	F	4.500	907.000	2003.05.04	16:02:37	124.000	16.000	124.667	3D	48.801	113.654	305089.000	5408695.694
02-04	043	A	F	4.500	908.000	2003.05.04	21:00:38	124.000	21.000	124.875	3D	48.802	113.653	305167.000	5408876.598
02-04	043	A	F	4.500	910.000	2003.05.05	07:01:36	125.000	7.000	125.292	2D	48.803	113.651	305348.000	5408921.577
02-04	043	A	F	4.500	911.000	2003.05.05	12:00:37	125.000	12.000	125.500	3D	48.797	113.651	305348.000	5408253.809
02-04	043	A	F	4.500	912.000	2003.05.05	17:00:39	125.000	17.000	125.708	3D	48.802	113.651	305303.000	5408787.045
02-04	043	A	F	4.500	913.000	2003.05.05	22:00:38	125.000	22.000	125.917	3D	48.803	113.651	305349.000	5408940.568
02-04	043	A	F	4.500	914.000	2003.05.06	03:01:24	126.000	3.000	126.125	2D	48.803	113.651	305326.000	5408981.566
02-04	043	A	F	4.500	915.000	2003.05.06	08:00:46	126.000	8.000	126.333	2D	48.802	113.656	304970.000	5408812.142
02-04	043	A	F	4.500	916.000	2003.05.06	13:00:38	126.000	13.000	126.542	3D	48.798	113.651	305317.000	5408353.367
02-04	043	A	F	4.500	917.000	2003.05.06	18:01:54	126.000	18.000	126.750	2D	48.801	113.650	305444.000	5408747.300
02-04	043	A	F	4.500	918.000	2003.05.06	23:02:36	126.000	23.000	126.958	2D	48.804	113.655	305090.000	5409055.549
02-04	043	A	F	4.500	920.000	2003.05.07	09:02:24	127.000	9.000	127.375	2D	48.804	113.659	304726.000	5409077.377
02-04	043	A	F	4.500	921.000	2003.05.07	14:01:01	127.000	14.000	127.583	3D	48.797	113.651	305354.000	5408252.589
02-04	043	A	F	4.500	923.000	2003.05.08	00:01:07	128.000	0.000	128.000	2D	48.805	113.656	305005.000	5409161.007
02-04	043	A	F	4.500	925.000	2003.05.08	10:02:40	128.000	10.000	128.417	2D	48.803	113.656	304984.000	5408951.982
02-04	043	A	F	4.500	926.000	2003.05.08	15:00:46	128.000	15.000	128.625	2D	48.797	113.652	305213.000	5408306.012
02-04	043	A	F	4.500	927.000	2003.05.08	20:01:07	128.000	20.000	128.833	3D	48.796	113.648	305535.000	5408130.876
02-04	043	A	F	4.500	929.000	2003.05.09	06:01:54	129.000	6.000	129.250	2D	48.796	113.649	305432.000	5408205.258
02-04	043	A	F	4.500	931.000	2003.05.09	16:01:38	129.000	16.000	129.667	3D	48.798	113.656	304996.000	5408459.791
02-04	043	A	F	4.500	932.000	2003.05.09	21:01:07	129.000	21.000	129.875	2D	48.804	113.657	304894.000	5409107.462
02-04	043	A	F	4.500	933.000	2003.05.10	02:01:06	130.000	2.000	130.083	2D	48.803	113.657	304911.000	5409010.386
02-04	043	A	F	4.500	934.000	2003.05.10	07:01:00	130.000	7.000	130.292	2D	48.804	113.657	304937.000	5409054.321
02-04	043	A	F	4.500	935.000	2003.05.10	12:00:37	130.000	12.000	130.500	3D	48.797	113.651	305346.000	5408250.427
02-04	043	A	F	4.500	937.000	2003.05.10	22:01:07	130.000	22.000	130.917	2D	48.803	113.651	305354.000	5408892.658
02-04	043	A	F	4.500	938.000	2003.05.11	03:02:37	131.000	3.000	131.125	2D	48.803	113.651	305353.000	5408912.941
02-04	043	A	F	4.500	939.000	2003.05.11	08:01:09	131.000	8.000	131.333	2D	48.804	113.645	305757.000	5409000.393
02-04	043	A	F	4.500	940.000	2003.05.11	13:02:37	131.000	13.000	131.542	2D	48.804	113.644	305882.000	5409036.664
02-04	043	A	F	4.500	942.000	2003.05.11	23:00:38	131.000	23.000	131.958	3D	48.804	113.648	305586.000	5409076.661
02-04	043	A	F	4.500	943.000	2003.05.12	04:01:30	132.000	4.000	132.167	2D	48.804	113.648	305549.000	5409047.886
02-04	043	A	F	4.500	944.000	2003.05.12	09:01:07	132.000	9.000	132.375	2D	48.804	113.646	305717.000	5409063.299
02-04	043	A	F	4.500	945.000	2003.05.12	14:01:07	132.000	14.000	132.583	3D	48.796	113.656	304974.000	5408162.018
02-04	043	A	F	4.500	947.000	2003.05.13	00:00:38	133.000	0.000	133.000	3D	48.796	113.651	305332.000	5408208.379
02-04	043	A	F	4.500	948.000	2003.05.13	05:01:36	133.000	5.000	133.208	2D	48.797	113.651	305339.000	5408242.771
02-04	043	A	F	4.500	952.000	2003.05.14	01:00:54	134.000	1.000	134.042	3D	48.804	113.658	304848.000	5409124.297
02-04	043	A	F	4.500	953.000	2003.05.14	06:00:38	134.000	6.000	134.250	3D	48.804	113.658	304811.000	5409081.103
02-04	043	A	F	4.500	954.000	2003.05.14	11:01:36	134.000	11.000	134.458	2D	48.795	113.656	304973.000	5408117.177
02-04	043	A	F	4.500	955.000	2003.05.14	16:03:03	134.000	16.000	134.667	2D	48.798	113.656	304950.000	5408381.381
02-04	043	A	F	4.500	956.000	2003.05.14	21:00:37	134.000	21.000	134.875	3D	48.796	113.648	305533.000	5408203.289
02-04	043	A	F	4.500	957.000	2003.05.15	02:01:55	135.000	2.000	135.083	3D	48.801	113.654	305116.000	5408747.843
02-04	043	A	F	4.500	958.000	2003.05.15	07:00:55	135.000	7.000	135.292	3D	48.804	113.660	304698.000	5409113.536
02-04	043	A	F	4.500	959.000	2003.05.15	12:01:54	135.000	12.000	135.500	2D	48.802	113.660	304707.000	5408898.093
02-04	043	A	F	4.500	961.000	2003.05.15	22:00:37	135.000	22.000	135.917	3D	48.805	113.659	304764.000	5409210.256
02-04	043	A	F	4.500	962.000	2003.05.16	03:01:06	136.000	3.000	136.125	2D	48.805	113.659	304775.000	5409206.196
02-04	043	A	F	4.500	963.000	2003.05.16	08:01:07	136.000	8.000	136.333	2D	48.803	113.661	304603.000	5408987.097
02-04	043	A	F	4.500	964.000	2003.05.16	13:00:37	136.000	13.000	136.542	3D	48.803	113.661	304587.000	5409008.134
02-04	043	A	F	4.500	966.000	2003.05.16	23:00:38	136.000	23.000	136.958	3D	48.805	113.661	304605.000	5409234.175
02-04	043	A	F	4.500	967.000	2003.05.17	04:00:38	137.000	4.000	137.167	3D	48.805	113.659	304761.000	5409198.673
02-04	043	A	F	4.500	968.000	2003.05.17	09:03:01	137.000	9.000	137.375	2D	48.804	113.661	304591.000	5409033.905
02-04	043	A	F	4.500	969.000	2003.05.17	14:01:04	137.000	14.000	137.583	2D	48.805	113.667	304141.000	5409191.557
02-04	043	A	F	4.500	970.000	2003.05.17	19:01:38	137.000	19.000	137.792	2D	48.806	113.659	304798.000	5409321.681
02-04	043	A	F	4.500	971.000	2003.05.18	00:01:07	138.000	0.000	138.000	3D	48.805	113.656	304958.000	5409223.965
02-04	043	A	F	4.500	972.000	2003.05.18	05:00:38	138.000	5.000	138.208	3D	48.805	113.656	304975.000	5409190.206
02-04	043	A	F	4.500	973.000	2003.05.18	10:02:36	138.000	10.000	138.417	2D	48.801	113.657	304911.000	5408798.048
02-04	043	A	F	4.500	974.000	2003.05.18	15:01:08	138.000	15.000	138.625	3D	48.794	113.654	305086.000	5407963.345
02-04	043	A	F	4.500	975.000	2003.05.18	20:01:01	138.000	20.000	138.833	3D	48.801	113.656	304980.000	5408753.241
02-04	043	A	F	4.500	976.000	2003.05.19	01:01:08	139.000	1.000	139.042	3D	48.802	113.652	305235.000	5408858.407
02-04	043	A	F	4.500	977.000	2003.05.19	06:01:07	139.000	6.000	139.250	3D	48.803	113.653	305224.000	5408912.450
02-04	043	A	F	4.500	978.000	2003.05.19	11:02:34	139.000	11.000	139.458	3D	48.797	113.656	304945.000	5408306.887
02-04	043	A	F	4.500	979.000	2003.05.19	16:01:03	139.000	16.000	139.667	2D	48.797	113.652	305258.000	5408322.699
02-04	043	A	F	4.500	980.000	2003.05.19	21:01:02	139.000	21.000	139.875	3D	48.803	113.653	305193.000	5408953.025
02-04	043	A	F	4.500	981.000	2003.05.20	02:03:02	140.000	2.000	140.083	2D	48.801	113.654	305149.000	5408736.899
02-04	043	A	F	4.500	982.000	2003.05.20	07:01:29	140.000	7.000	140.292	2D	48.802	113.652	305236.000	5408845.036
02-04	043	A	F	4.500	983.000	2003.05.20	12:00:38	140.000	12.000	140.500	3D	48.797	113.657	304851.000	5408297.048
02-04	043	A	F	4.500	985.000	2003.05.20	22:00:38	140.000	22.000	140.917	3D	48.804	113.658	304815.000	5409079.489
02-04	043	A	F	4.500	986.000	2003.05.21	03:01:01	141.000	3.000	141.125	3D	48.804	113.658	304814.000	5409080.866
02-04	043	A	F	4.500	988.000	2003.05.21	13:02:25	141.000	13.000	141.542	2D	48.804	113.646	305748.000	5409059.546
02-04	043	A	F	4.500	990.000	2003.05.21	23:00:38	141.000	23.000	141.958	3D	48.804	113.658	304814.000	5409082.220
02-04	043	A	F	4.500	991.000	2003.05.22	04:00:41	142.000	4.000	142.167	3D	48.804	113.658	304808.000	5409080.513
02-04	043	A	F	4.500	993.000	2003.05.22	14:00:55	142.000	14.000	142.583	3D	48.790	113.651	305269.000	5407506.612
02-04	043	A	F	4.500	995.000	2003.05.23	00:00:38	143.000	0.000	143.000	3D	48.786	113.645	305697.000	5407039.716
02-04	043	A	F	4.500	996.000	2003.05.23	05:01:01	143.000	5.000	143.208	3D	48.786	113.647	305552.000	5407078.043
02-04	043	A	F	4.500	998.000	2003.05.23	15:00:37	143.000	15.000	143.625	3D	48.804	113.658	304804.000	5409031.032
02-04	043	A	F	4.500	999.000	2003.05.23	20:02:08	143.000	20.000	143.833	2D	48.807	113.657	304938.000	5409428.972
02-04	043	A	F	4.500	1000.000	2003.05.24	01:02:25	144.000	1.000	144.042	2D	48.808	113.654	305151.000	5409463.700
02-04	043	A	F	4.500	1001.000	2003.05.24	06:02:07	144.000	6.000	144.250	2D	48.802	113.657	304929.000	5408839.624
02-04	043	A	F	4.500	1002.000	2003.05.24	11:01:06	144.000	11.000	144.458	2D	48.785	113.636	306361.000	5406923.081
02-04	043	A	F	4.500	1003.000	2003.05.24	16:02:04	144.000	16.000	144.667	2D	48.786	113.651	305304.000	5407052.285
02-04	043	A	F	4.500	1004.000	2003.05.24	21:01:30	144.000	21.000	144.875	2D	48.781	113.645	305691.000	5406428.223
02-04	043	A	F	4.500	1005.000	2003.05.25	02:01:54	145.000	2.000	145.083	2D	48.786	113.646	305630.000	5407006.205
02-04	043	A	F	4.500	1006.000	2003.05.25	07:01:07	145.000	7.000	145.292	2D	48.778	113.645	305685.000	5406168.478
02-04	043	A	F	4.500	1007.000	2003.05.25	12:01:07	145.000	12.000	145.500	2D	48.777	113.647	305521.000	5406015.032
02-04	043	A	F	4.500	1008.000	2003.05.25	17:01:04	145.000	17.000	145.708	2D	48.781	113.647	305547.000	5406492.985
02-04	043	A	F	4.500	1009.000	2003.05.25	22:00:37	145.000	22.000	145.917	3D	48.782	113.645	305700.000	5406544.760
02-04	043	A	F	4.500	1010.000	2003.05.26	03:01:06	146.000	3.000	146.125	2D	48.781	113.645	305700.000	5406528.730
02-04	043	A	F	4.500	1011.000	2003.05.26	08:00:37	146.000	8.000	146.333	3D	48.781	113.645	305723.000	5406522.821
02-04	043	A	F	4.500	1012.000	2003.05.26	13:01:07	146.000	13.000	146.542	2D	48.782	113.646	305595.000	5406551.639
02-04	043	A	F	4.500	1014.000	2003.05.26	23:01:06	146.000	23.000	146.958	2D	48.783	113.651	305262.000	5406685.270
02-04	043	A	F	4.500	1015.000	2003.05.27	04:01:06	147.000	4.000	147.167	2D	48.781	113.652	305152.000	5406497.276
02-04	043	A	F	4.500	1016.000	2003.05.27	09:03:02	147.000	9.000	147.375	2D	48.781	113.654	305038.000	5406455.634
02-04	043	A	F	4.500	1017.000	2003.05.27	14:00:37	147.000	14.000	147.583	3D	48.781	113.652	305170.000	5406448.126
02-04	043	A	F	4.500	1019.000	2003.05.28	00:00:55	148.000	0.000	148.000	3D	48.779	113.648	305470.000	5406306.720
02-04	043	A	F	4.500	1020.000	2003.05.28	05:00:47	148.000	5.000	148.208	3D	48.779	113.647	305520.000	5406247.312
02-04	043	A	F	4.500	1021.000	2003.05.28	10:02:01	148.000	10.000	148.417	2D	48.782	113.654	305015.000	5406593.399
02-04	043	A	F	4.500	1022.000	2003.05.28	15:01:07	148.000	15.000	148.625	2D	48.782	113.658	304734.000	5406666.760
02-04	043	A	F	4.500	1023.000	2003.05.28	20:03:00	148.000	20.000	148.833	2D	48.783	113.652	305203.000	5406767.588
02-04	043	A	F	4.500	1024.000	2003.05.29	01:01:06	149.000	1.000	149.042	2D	48.783	113.651	305247.000	5406756.366
02-04	043	A	F	4.500	1025.000	2003.05.29	06:01:06	149.000	6.000	149.250	2D	48.781	113.662	304436.000	5406541.284
02-04	043	A	F	4.500	1026.000	2003.05.29	11:03:02	149.000	11.000	149.458	2D	48.779	113.656	304890.000	5406324.002
02-04	043	A	F	4.500	1028.000	2003.05.29	21:01:06	149.000	21.000	149.875	2D	48.782	113.653	305083.000	5406658.678
02-04	043	A	F	4.500	1029.000	2003.05.30	02:01:06	150.000	2.000	150.083	2D	48.783	113.653	305122.000	5406761.161
02-04	043	A	F	4.500	1030.000	2003.05.30	07:02:55	150.000	7.000	150.292	2D	48.784	113.658	304786.000	5406802.704
02-04	043	A	F	4.500	1031.000	2003.05.30	12:00:38	150.000	12.000	150.500	3D	48.784	113.655	304945.000	5406865.477
02-04	043	A	F	4.500	1033.000	2003.05.30	22:01:07	150.000	22.000	150.917	2D	48.783	113.646	305624.000	5406738.438
02-04	043	A	F	4.500	1035.000	2003.05.31	08:00:37	151.000	8.000	151.333	3D	48.786	113.648	305469.000	5407059.224
02-04	043	A	F	4.500	1036.000	2003.05.31	13:01:07	151.000	13.000	151.542	2D	48.804	113.649	305502.000	5409084.487
02-04	043	A	F	4.500	1038.000	2003.05.31	23:01:25	151.000	23.000	151.958	2D	48.806	113.651	305378.000	5409274.970
02-04	043	A	F	4.500	1039.000	2003.06.01	04:01:55	152.000	4.000	152.167	3D	48.806	113.650	305398.000	5409293.410
02-04	043	A	F	4.500	1041.000	2003.06.01	14:00:38	152.000	14.000	152.583	3D	48.807	113.648	305548.000	5409367.632
02-04	043	A	F	4.500	1042.000	2003.06.01	19:01:35	152.000	19.000	152.792	2D	48.808	113.647	305655.000	5409480.774
02-04	043	A	F	4.500	1043.000	2003.06.02	00:01:07	153.000	0.000	153.000	2D	48.808	113.648	305611.000	5409502.677
02-04	043	A	F	4.500	1045.000	2003.06.02	10:01:31	153.000	10.000	153.417	2D	48.807	113.648	305612.000	5409402.042
02-04	043	A	F	4.500	1048.000	2003.06.03	01:00:37	154.000	1.000	154.042	3D	48.810	113.645	305784.000	5409659.774
02-04	043	A	F	4.500	1049.000	2003.06.03	06:02:55	154.000	6.000	154.250	3D	48.805	113.653	305218.000	5409209.669
02-04	043	A	F	4.500	1050.000	2003.06.03	11:02:38	154.000	11.000	154.458	2D	48.805	113.658	304874.000	5409182.929
02-04	043	A	F	4.500	1051.000	2003.06.03	16:03:02	154.000	16.000	154.667	2D	48.806	113.660	304714.000	5409287.794
02-04	043	A	F	4.500	1052.000	2003.06.03	21:01:06	154.000	21.000	154.875	2D	48.808	113.654	305107.000	5409496.618
02-04	043	A	F	4.500	1053.000	2003.06.04	02:00:38	155.000	2.000	155.083	3D	48.807	113.652	305251.000	5409379.426
02-04	043	A	F	4.500	1055.000	2003.06.04	12:00:38	155.000	12.000	155.500	3D	48.807	113.652	305311.000	5409399.040
02-04	043	A	F	4.500	1056.000	2003.06.04	17:03:00	155.000	17.000	155.708	2D	48.808	113.657	304943.000	5409499.248
02-04	043	A	F	4.500	1057.000	2003.06.04	22:01:07	155.000	22.000	155.917	2D	48.810	113.651	305391.000	5409746.364
02-04	043	A	F	4.500	1058.000	2003.06.05	03:01:06	156.000	3.000	156.125	2D	48.810	113.653	305232.000	5409690.338
02-04	043	A	F	4.500	1059.000	2003.06.05	08:01:06	156.000	8.000	156.333	2D	48.807	113.653	305196.000	5409390.026
02-04	043	A	F	4.500	1060.000	2003.06.05	13:02:55	156.000	13.000	156.542	2D	48.806	113.659	304738.000	5409342.943
02-04	043	A	F	4.500	1061.000	2003.06.05	18:03:02	156.000	18.000	156.750	2D	48.806	113.658	304867.000	5409326.963
02-04	043	A	F	4.500	1062.000	2003.06.05	23:01:07	156.000	23.000	156.958	2D	48.807	113.654	305160.000	5409381.613
02-04	043	A	F	4.500	1063.000	2003.06.06	04:03:01	157.000	4.000	157.167	3D	48.807	113.655	305036.000	5409386.937
02-04	043	A	F	4.500	1064.000	2003.06.06	09:03:03	157.000	9.000	157.375	2D	48.805	113.655	305071.000	5409189.209
02-04	043	A	F	4.500	1065.000	2003.06.06	14:00:38	157.000	14.000	157.583	3D	48.804	113.651	305318.000	5409020.009
02-04	043	A	F	4.500	1066.000	2003.06.06	19:01:25	157.000	19.000	157.792	2D	48.805	113.652	305265.000	5409170.842
02-04	043	A	F	4.500	1067.000	2003.06.07	00:01:06	158.000	0.000	158.000	2D	48.806	113.650	305417.000	5409288.519
02-04	043	A	F	4.500	1068.000	2003.06.07	05:02:31	158.000	5.000	158.208	3D	48.804	113.653	305182.000	5409014.498
02-04	043	A	F	4.500	1069.000	2003.06.07	10:02:01	158.000	10.000	158.417	2D	48.805	113.658	304829.000	5409218.103
02-04	043	A	F	4.500	1070.000	2003.06.07	15:03:02	158.000	15.000	158.625	2D	48.806	113.654	305126.000	5409280.424
02-04	043	A	F	4.500	1071.000	2003.06.07	20:01:07	158.000	20.000	158.833	2D	48.808	113.653	305245.000	5409524.631
02-04	043	A	F	4.500	1073.000	2003.06.08	06:02:31	159.000	6.000	159.250	2D	48.806	113.656	305006.000	5409241.641
02-04	043	A	F	4.500	1075.000	2003.06.08	16:02:21	159.000	16.000	159.667	2D	48.806	113.656	304966.000	5409313.049
02-04	043	A	F	4.500	1076.000	2003.06.08	21:01:36	159.000	21.000	159.875	2D	48.806	113.654	305171.000	5409324.905
02-04	043	A	F	4.500	1077.000	2003.06.09	02:00:49	160.000	2.000	160.083	3D	48.806	113.651	305376.000	5409274.248
02-04	043	A	F	4.500	1078.000	2003.06.09	07:02:31	160.000	7.000	160.292	3D	48.806	113.659	304745.000	5409318.217
02-04	043	A	F	4.500	1079.000	2003.06.09	12:01:07	160.000	12.000	160.500	2D	48.807	113.653	305188.000	5409404.560
02-04	043	A	F	4.500	1080.000	2003.06.09	17:01:07	160.000	17.000	160.708	2D	48.807	113.656	305000.000	5409361.386
02-04	043	A	F	4.500	1081.000	2003.06.09	22:02:43	160.000	22.000	160.917	2D	48.808	113.654	305171.000	5409459.457
02-04	043	A	F	4.500	1082.000	2003.06.10	03:02:07	161.000	3.000	161.125	2D	48.808	113.651	305381.000	5409505.425
02-04	043	A	F	4.500	1083.000	2003.06.10	08:01:06	161.000	8.000	161.333	2D	48.807	113.659	304744.000	5409454.348
02-04	043	A	F	4.500	1084.000	2003.06.10	13:01:30	161.000	13.000	161.542	2D	48.806	113.659	304776.000	5409308.783
02-04	043	A	F	4.500	1085.000	2003.06.10	18:01:25	161.000	18.000	161.750	2D	48.807	113.658	304860.000	5409407.869
02-04	043	A	F	4.500	1086.000	2003.06.10	23:02:07	161.000	23.000	161.958	2D	48.813	113.645	305809.000	5409995.978
02-04	043	A	F	4.500	1088.000	2003.06.11	09:02:35	162.000	9.000	162.375	2D	48.814	113.644	305921.000	5410130.413
02-04	043	A	F	4.500	1089.000	2003.06.11	14:01:06	162.000	14.000	162.583	2D	48.807	113.648	305594.000	5409358.363
02-04	043	A	F	4.500	1092.000	2003.06.12	05:00:43	163.000	5.000	163.208	3D	48.801	113.650	305385.000	5408707.413
02-04	043	A	F	4.500	1094.000	2003.06.12	15:02:14	163.000	15.000	163.625	2D	48.807	113.651	305357.000	5409443.633
02-04	043	A	F	4.500	1095.000	2003.06.12	20:02:36	163.000	20.000	163.833	2D	48.807	113.652	305255.000	5409382.731
02-04	043	A	F	4.500	1096.000	2003.06.13	01:01:06	164.000	1.000	164.042	2D	48.808	113.650	305412.000	5409464.306
02-04	043	A	F	4.500	1098.000	2003.06.13	11:01:06	164.000	11.000	164.458	2D	48.806	113.655	305060.000	5409237.540
02-04	043	A	F	4.500	1099.000	2003.06.13	16:01:06	164.000	16.000	164.667	3D	48.803	113.648	305599.000	5408957.039
02-04	043	A	F	4.500	1102.000	2003.06.14	07:01:30	165.000	7.000	165.292	2D	48.805	113.651	305380.000	5409158.179
02-04	043	A	F	4.500	1103.000	2003.06.14	12:02:00	165.000	12.000	165.500	2D	48.802	113.651	305365.000	5408851.105
02-04	043	A	F	4.500	1105.000	2003.06.14	22:02:07	165.000	22.000	165.917	2D	48.771	113.636	306321.000	5405362.352
02-04	043	A	F	4.500	1106.000	2003.06.15	03:03:02	166.000	3.000	166.125	2D	48.768	113.633	306518.000	5405012.336
02-04	043	A	F	4.500	1107.000	2003.06.15	08:00:55	166.000	8.000	166.333	3D	48.763	113.631	306668.000	5404411.585
02-04	043	A	F	4.500	1108.000	2003.06.15	13:01:46	166.000	13.000	166.542	2D	48.759	113.634	306437.000	5403971.474
02-04	043	A	F	4.500	1109.000	2003.06.15	18:02:32	166.000	18.000	166.750	2D	48.760	113.635	306369.000	5404170.317
02-04	043	A	F	4.500	1110.000	2003.06.15	23:01:01	166.000	23.000	166.958	3D	48.763	113.636	306289.000	5404445.284
02-04	043	A	F	4.500	1111.000	2003.06.16	04:01:03	167.000	4.000	167.167	2D	48.762	113.636	306274.000	5404333.290
02-04	043	A	F	4.500	1112.000	2003.06.16	09:00:39	167.000	9.000	167.375	3D	48.759	113.636	306245.000	5404036.534
02-04	043	A	F	4.500	1113.000	2003.06.16	14:01:38	167.000	14.000	167.583	2D	48.779	113.648	305508.000	5406326.848
02-04	043	A	F	4.500	1115.000	2003.06.17	00:00:38	168.000	0.000	168.000	3D	48.779	113.648	305481.000	5406285.749
02-04	043	A	F	4.500	1116.000	2003.06.17	05:03:03	168.000	5.000	168.208	2D	48.780	113.650	305353.000	5406423.267
02-04	043	A	F	4.500	1117.000	2003.06.17	10:02:23	168.000	10.000	168.417	2D	48.781	113.652	305212.000	5406539.038
02-04	043	A	F	4.500	1118.000	2003.06.17	15:01:31	168.000	15.000	168.625	2D	48.802	113.655	305045.000	5408885.096
02-04	043	A	F	4.500	1119.000	2003.06.17	20:00:41	168.000	20.000	168.833	3D	48.804	113.655	305020.000	5409020.943
02-04	043	A	F	4.500	1120.000	2003.06.18	01:00:55	169.000	1.000	169.042	3D	48.806	113.649	305500.000	5409275.492
02-04	043	A	F	4.500	1121.000	2003.06.18	06:01:26	169.000	6.000	169.250	3D	48.806	113.654	305162.000	5409300.308
02-04	043	A	F	4.500	1122.000	2003.06.18	11:02:37	169.000	11.000	169.458	2D	48.818	113.651	305392.000	5410606.083
02-04	043	A	F	4.500	1123.000	2003.06.18	16:01:54	169.000	16.000	169.667	2D	48.810	113.654	305156.000	5409789.373
02-04	043	A	F	4.500	1124.000	2003.06.18	21:01:07	169.000	21.000	169.875	2D	48.812	113.655	305070.000	5409976.999
02-04	043	A	F	4.500	1125.000	2003.06.19	02:01:07	170.000	2.000	170.083	2D	48.813	113.654	305158.000	5410091.002
02-04	043	A	F	4.500	1126.000	2003.06.19	07:01:07	170.000	7.000	170.292	2D	48.811	113.656	304974.000	5409867.738
02-04	043	A	F	4.500	1127.000	2003.06.19	12:01:06	170.000	12.000	170.500	2D	48.807	113.651	305332.000	5409427.914
02-04	043	A	F	4.500	1129.000	2003.06.19	22:01:30	170.000	22.000	170.917	2D	48.807	113.652	305261.000	5409348.927
02-04	043	A	F	4.500	1130.000	2003.06.20	03:00:38	171.000	3.000	171.125	3D	48.806	113.651	305338.000	5409284.819
02-04	043	A	F	4.500	1131.000	2003.06.20	08:03:01	171.000	8.000	171.333	3D	48.805	113.650	305415.000	5409205.247
02-04	043	A	F	4.500	1132.000	2003.06.20	13:01:05	171.000	13.000	171.542	2D	48.804	113.650	305455.000	5409083.908
02-04	043	A	F	4.500	1134.000	2003.06.20	23:00:38	171.000	23.000	171.958	3D	48.806	113.650	305413.000	5409268.185
02-04	043	A	F	4.500	1136.000	2003.06.21	09:01:06	172.000	9.000	172.375	2D	48.806	113.650	305402.000	5409229.410
02-04	043	A	F	4.500	1138.000	2003.06.21	19:00:59	172.000	19.000	172.792	2D	48.807	113.655	305052.000	5409450.811
02-04	043	A	F	4.500	1139.000	2003.06.22	00:00:38	173.000	0.000	173.000	2D	48.807	113.653	305194.000	5409391.780
02-04	043	A	F	4.500	1141.000	2003.06.22	10:01:31	173.000	10.000	173.417	3D	48.802	113.654	305152.000	5408843.294
02-04	043	A	F	4.500	1146.000	2003.06.23	11:03:03	174.000	11.000	174.458	2D	48.799	113.658	304796.000	5408489.267
02-04	043	A	F	4.500	1147.000	2003.06.23	16:02:41	174.000	16.000	174.667	2D	48.806	113.660	304691.000	5409277.475
02-04	043	A	F	4.500	1148.000	2003.06.23	21:02:29	174.000	21.000	174.875	2D	48.807	113.653	305248.000	5409382.447
02-04	043	A	F	4.500	1149.000	2003.06.24	02:00:38	175.000	2.000	175.083	3D	48.807	113.652	305324.000	5409437.762
02-04	043	A	F	4.500	1151.000	2003.06.24	12:01:36	175.000	12.000	175.500	2D	48.812	113.646	305782.000	5409923.379
02-04	043	A	F	4.500	1152.000	2003.06.24	17:01:24	175.000	17.000	175.708	2D	48.818	113.636	306471.000	5410531.728
02-04	043	A	F	4.500	1153.000	2003.06.24	22:01:07	175.000	22.000	175.917	3D	48.820	113.635	306572.000	5410841.613
02-04	043	A	F	4.500	1154.000	2003.06.25	03:01:06	176.000	3.000	176.125	2D	48.820	113.639	306324.000	5410829.289
02-04	043	A	F	4.500	1155.000	2003.06.25	08:02:27	176.000	8.000	176.333	2D	48.847	113.618	307972.000	5413801.923
02-04	043	A	F	4.500	1156.000	2003.06.25	13:01:06	176.000	13.000	176.542	2D	48.867	113.608	308720.000	5415990.964
02-04	043	A	F	4.500	1157.000	2003.06.25	18:00:39	176.000	18.000	176.750	3D	48.892	113.611	308597.000	5418767.585
02-04	043	A	F	4.500	1158.000	2003.06.25	23:01:07	176.000	23.000	176.958	3D	48.891	113.608	308811.000	5418653.195
02-04	043	A	F	4.500	1159.000	2003.06.26	04:03:02	177.000	4.000	177.167	3D	48.891	113.613	308446.000	5418632.793
02-04	043	A	F	4.500	1160.000	2003.06.26	09:01:07	177.000	9.000	177.375	2D	48.887	113.608	308789.000	5418165.216
02-04	043	A	F	4.500	1161.000	2003.06.26	14:03:01	177.000	14.000	177.583	2D	48.885	113.610	308669.000	5417984.938
02-04	043	A	F	4.500	1162.000	2003.06.26	19:01:31	177.000	19.000	177.792	2D	48.882	113.613	308434.000	5417615.012
02-04	043	A	F	4.500	1163.000	2003.06.27	00:00:55	178.000	0.000	178.000	3D	48.888	113.612	308533.000	5418233.868
02-04	043	A	F	4.500	1165.000	2003.06.27	10:01:06	178.000	10.000	178.417	2D	48.895	113.607	308927.000	5419040.457
02-04	043	A	F	4.500	1166.000	2003.06.27	15:01:06	178.000	15.000	178.625	2D	48.895	113.600	309460.000	5419029.567
02-04	043	A	F	4.500	1167.000	2003.06.27	20:01:08	178.000	20.000	178.833	3D	48.883	113.604	309137.000	5417771.043
02-04	043	A	F	4.500	1168.000	2003.06.28	01:01:54	179.000	1.000	179.042	2D	48.883	113.603	309183.000	5417757.010
02-04	043	A	F	4.500	1170.000	2003.06.28	11:01:06	179.000	11.000	179.458	2D	48.884	113.611	308587.000	5417802.463
02-04	043	A	F	4.500	1171.000	2003.06.28	16:01:11	179.000	16.000	179.667	2D	48.883	113.612	308531.000	5417757.882
02-04	043	A	F	4.500	1172.000	2003.06.28	21:01:24	179.000	21.000	179.875	2D	48.887	113.608	308800.000	5418137.673
02-04	043	A	F	4.500	1173.000	2003.06.29	02:01:06	180.000	2.000	180.083	2D	48.887	113.609	308752.000	5418216.346
02-04	043	A	F	4.500	1175.000	2003.06.29	12:01:07	180.000	12.000	180.500	2D	48.886	113.612	308511.000	5418058.935
02-04	043	A	F	4.500	1176.000	2003.06.29	17:02:39	180.000	17.000	180.708	2D	48.886	113.613	308438.000	5418056.532
02-04	043	A	F	4.500	1177.000	2003.06.29	22:00:37	180.000	22.000	180.917	3D	48.888	113.614	308378.000	5418324.994
02-04	043	A	F	4.500	1178.000	2003.06.30	03:00:43	181.000	3.000	181.125	3D	48.888	113.614	308372.000	5418330.437
02-04	043	A	F	4.500	1179.000	2003.06.30	08:01:36	181.000	8.000	181.333	2D	48.888	113.614	308385.000	5418284.822
02-04	043	A	F	4.500	1180.000	2003.06.30	13:01:07	181.000	13.000	181.542	2D	48.883	113.610	308666.000	5417767.271
02-04	043	A	F	4.500	1181.000	2003.06.30	18:01:06	181.000	18.000	181.750	2D	48.881	113.616	308249.000	5417552.362
02-04	043	A	F	4.500	1182.000	2003.06.30	23:01:07	181.000	23.000	181.958	2D	48.883	113.615	308299.000	5417701.438
02-04	043	A	F	4.500	1185.000	2003.07.01	14:01:02	182.000	14.000	182.583	2D	48.876	113.615	308269.000	5417014.554
02-04	043	A	F	4.500	1186.000	2003.07.01	19:00:37	182.000	19.000	182.792	3D	48.874	113.616	308206.000	5416803.374
02-04	043	A	F	4.500	1187.000	2003.07.02	00:01:31	183.000	0.000	183.000	2D	48.876	113.617	308128.000	5417011.828
02-04	043	A	F	4.500	1188.000	2003.07.02	05:03:02	183.000	5.000	183.208	2D	48.875	113.616	308226.000	5416848.450
02-04	043	A	F	4.500	1189.000	2003.07.02	10:00:55	183.000	10.000	183.417	3D	48.874	113.616	308195.000	5416806.764
02-04	043	A	F	4.500	1190.000	2003.07.02	15:00:37	183.000	15.000	183.625	3D	48.873	113.617	308133.000	5416580.908
02-04	043	A	F	4.500	1192.000	2003.07.03	01:01:07	184.000	1.000	184.042	2D	48.867	113.612	308456.000	5415914.472
02-04	043	A	F	4.500	1193.000	2003.07.03	06:01:06	184.000	6.000	184.250	2D	48.867	113.614	308323.000	5415940.172
02-04	043	A	F	4.500	1196.000	2003.07.03	21:01:07	184.000	21.000	184.875	3D	48.864	113.602	309207.000	5415628.005
02-04	043	A	F	4.500	1197.000	2003.07.04	02:00:38	185.000	2.000	185.083	3D	48.863	113.600	309310.000	5415469.671
02-04	043	A	F	4.500	1199.000	2003.07.04	12:02:36	185.000	12.000	185.500	2D	48.842	113.601	309130.000	5413131.657
02-04	043	A	F	4.500	1200.000	2003.07.04	17:00:37	185.000	17.000	185.708	3D	48.836	113.606	308745.000	5412475.286
02-04	043	A	F	4.500	1201.000	2003.07.04	22:01:07	185.000	22.000	185.917	3D	48.836	113.608	308609.000	5412444.592
02-04	043	A	F	4.500	1202.000	2003.07.05	03:01:07	186.000	3.000	186.125	2D	48.835	113.608	308632.000	5412383.023
02-04	043	A	F	4.500	1203.000	2003.07.05	08:02:20	186.000	8.000	186.333	2D	48.836	113.626	307321.000	5412505.480
02-04	043	A	F	4.500	1205.000	2003.07.05	18:01:24	186.000	18.000	186.750	2D	48.824	113.633	306755.000	5411245.332
02-04	043	A	F	4.500	1206.000	2003.07.05	23:00:47	186.000	23.000	186.958	3D	48.823	113.635	306592.000	5411089.297
02-04	043	A	F	4.500	1207.000	2003.07.06	04:02:54	187.000	4.000	187.167	2D	48.823	113.636	306511.000	5411174.990
02-04	043	A	F	4.500	1208.000	2003.07.06	09:01:06	187.000	9.000	187.375	2D	48.822	113.638	306401.000	5410973.042
02-04	043	A	F	4.500	1209.000	2003.07.06	14:01:32	187.000	14.000	187.583	3D	48.824	113.636	306563.000	5411260.311
02-04	043	A	F	4.500	1211.000	2003.07.07	00:01:01	188.000	0.000	188.000	3D	48.824	113.630	306945.000	5411233.199
02-04	043	A	F	4.500	1213.000	2003.07.07	10:02:07	188.000	10.000	188.417	3D	48.824	113.637	306431.000	5411293.730
02-04	043	A	F	4.500	1215.000	2003.07.07	20:00:38	188.000	20.000	188.833	3D	48.822	113.635	306568.000	5411027.371
02-04	043	A	F	4.500	1216.000	2003.07.08	01:00:37	189.000	1.000	189.042	3D	48.820	113.636	306498.000	5410784.420
02-04	043	A	F	4.500	1217.000	2003.07.08	06:02:06	189.000	6.000	189.250	2D	48.812	113.648	305603.000	5409980.119
02-04	043	A	F	4.500	1218.000	2003.07.08	11:01:07	189.000	11.000	189.458	2D	48.765	113.638	306177.000	5404722.231
02-04	043	A	F	4.500	1220.000	2003.07.08	21:01:06	189.000	21.000	189.875	2D	48.754	113.650	305249.000	5403546.636
02-04	043	A	F	4.500	1221.000	2003.07.09	02:00:37	190.000	2.000	190.083	3D	48.756	113.647	305421.000	5403677.650
02-04	043	A	F	4.500	1223.000	2003.07.09	12:02:59	190.000	12.000	190.500	3D	48.748	113.655	304805.000	5402869.612
02-04	043	A	F	4.500	1225.000	2003.07.09	22:01:06	190.000	22.000	190.917	2D	48.754	113.654	304953.000	5403509.439
02-04	043	A	F	4.500	1226.000	2003.07.10	03:01:06	191.000	3.000	191.125	2D	48.754	113.661	304405.000	5403570.182
02-04	043	A	F	4.500	1229.000	2003.07.10	18:01:06	191.000	18.000	191.750	2D	48.755	113.660	304460.000	5403599.963
02-04	043	A	F	4.500	1230.000	2003.07.10	23:00:40	191.000	23.000	191.958	3D	48.753	113.662	304354.000	5403417.622
02-04	043	A	F	4.500	1232.000	2003.07.11	09:00:38	192.000	9.000	192.375	3D	48.755	113.657	304719.000	5403612.304
02-04	043	A	F	4.500	1233.000	2003.07.11	14:00:37	192.000	14.000	192.583	3D	48.751	113.659	304571.000	5403187.377
02-04	043	A	F	4.500	1235.000	2003.07.12	00:00:55	193.000	0.000	193.000	3D	48.757	113.651	305169.000	5403831.509
02-04	043	A	F	4.500	1236.000	2003.07.12	05:02:59	193.000	5.000	193.208	2D	48.755	113.652	305118.000	5403669.268
02-04	043	A	F	4.500	1237.000	2003.07.12	10:01:02	193.000	10.000	193.417	3D	48.761	113.656	304802.000	5404312.134
02-04	043	A	F	4.500	1238.000	2003.07.12	15:01:38	193.000	15.000	193.625	2D	48.753	113.651	305147.000	5403389.842
02-04	043	A	F	4.500	1241.000	2003.07.13	06:02:51	194.000	6.000	194.250	2D	48.764	113.638	306184.000	5404557.073
02-04	043	A	F	4.500	1242.000	2003.07.13	11:01:08	194.000	11.000	194.458	2D	48.764	113.639	306078.000	5404583.689
02-04	043	A	F	4.500	1244.000	2003.07.13	21:01:03	194.000	21.000	194.875	3D	48.764	113.637	306219.000	5404527.279
02-04	043	A	F	4.500	1245.000	2003.07.14	02:02:36	195.000	2.000	195.083	2D	48.762	113.639	306088.000	5404376.032
02-04	043	A	F	4.500	1246.000	2003.07.14	07:01:36	195.000	7.000	195.292	2D	48.764	113.638	306174.000	5404553.087
02-04	043	A	F	4.500	1247.000	2003.07.14	12:02:55	195.000	12.000	195.500	3D	48.764	113.645	305649.000	5404622.497
02-04	043	A	F	4.500	1248.000	2003.07.14	17:01:00	195.000	17.000	195.708	3D	48.763	113.652	305150.000	5404517.438
02-04	043	A	F	4.500	1249.000	2003.07.14	22:01:27	195.000	22.000	195.917	2D	48.760	113.648	305434.000	5404121.989
02-04	043	A	F	4.500	1251.000	2003.07.15	08:01:26	196.000	8.000	196.333	3D	48.757	113.646	305563.000	5403859.561
02-04	043	A	F	4.500	1252.000	2003.07.15	13:01:06	196.000	13.000	196.542	2D	48.756	113.657	304724.000	5403712.619
02-04	043	A	F	4.500	1253.000	2003.07.15	18:01:07	196.000	18.000	196.750	2D	48.751	113.659	304556.000	5403209.367
02-04	043	A	F	4.500	1254.000	2003.07.15	23:01:30	196.000	23.000	196.958	2D	48.755	113.652	305058.000	5403617.826
02-04	043	A	F	4.500	1257.000	2003.07.16	14:03:03	197.000	14.000	197.583	2D	48.753	113.651	305136.000	5403407.347
02-04	043	A	F	4.500	1258.000	2003.07.16	19:01:26	197.000	19.000	197.792	3D	48.753	113.651	305181.000	5403377.530
02-04	043	A	F	4.500	1260.000	2003.07.17	05:03:02	198.000	5.000	198.208	2D	48.758	113.646	305575.000	5403982.310
02-04	043	A	F	4.500	1261.000	2003.07.17	10:01:24	198.000	10.000	198.417	2D	48.768	113.640	305988.000	5404989.296
02-04	043	A	F	4.500	1263.000	2003.07.17	20:00:37	198.000	20.000	198.833	3D	48.758	113.645	305626.000	5403910.094
02-04	043	A	F	4.500	1264.000	2003.07.18	01:02:24	199.000	1.000	199.042	2D	48.756	113.648	305354.000	5403761.305
02-04	043	A	F	4.500	1265.000	2003.07.18	06:00:46	199.000	6.000	199.250	2D	48.749	113.649	305253.000	5402952.172
02-04	043	A	F	4.500	1266.000	2003.07.18	11:01:55	199.000	11.000	199.458	3D	48.754	113.651	305162.000	5403472.546
02-04	043	A	F	4.500	1267.000	2003.07.18	16:02:15	199.000	16.000	199.667	2D	48.749	113.658	304618.000	5402908.067
02-04	043	A	F	4.500	1268.000	2003.07.18	21:01:30	199.000	21.000	199.875	2D	48.753	113.658	304629.000	5403435.160
02-04	043	A	F	4.500	1270.000	2003.07.19	07:01:24	200.000	7.000	200.292	2D	48.755	113.660	304495.000	5403694.229
02-04	043	A	F	4.500	1271.000	2003.07.19	12:00:38	200.000	12.000	200.500	3D	48.757	113.654	304980.000	5403785.147
02-04	043	A	F	4.500	1272.000	2003.07.19	17:01:55	200.000	17.000	200.708	2D	48.760	113.646	305524.000	5404178.487
02-04	043	A	F	4.500	1273.000	2003.07.19	22:00:55	200.000	22.000	200.917	3D	48.755	113.653	305012.000	5403584.163
02-04	043	A	F	4.500	1275.000	2003.07.20	08:00:37	201.000	8.000	201.333	3D	48.758	113.646	305538.000	5403991.933
02-04	043	A	F	4.500	1276.000	2003.07.20	13:03:00	201.000	13.000	201.542	2D	48.751	113.648	305345.000	5403158.171
02-04	043	A	F	4.500	1277.000	2003.07.20	18:01:31	201.000	18.000	201.750	2D	48.758	113.644	305701.000	5403979.052
02-04	043	A	F	4.500	1278.000	2003.07.20	23:01:25	201.000	23.000	201.958	2D	48.761	113.640	305988.000	5404252.092
02-04	043	A	F	4.500	1280.000	2003.07.21	09:01:36	202.000	9.000	202.375	2D	48.777	113.636	306339.000	5405992.106
02-04	043	A	F	4.500	1281.000	2003.07.21	14:02:43	202.000	14.000	202.583	2D	48.792	113.654	305077.000	5407737.422
02-04	043	A	F	4.500	1282.000	2003.07.21	19:01:11	202.000	19.000	202.792	2D	48.815	113.643	305945.000	5410200.248
02-04	043	A	F	4.500	1283.000	2003.07.22	00:00:37	203.000	0.000	203.000	3D	48.820	113.638	306378.000	5410851.668
02-04	043	A	F	4.500	1284.000	2003.07.22	05:02:59	203.000	5.000	203.208	2D	48.827	113.637	306446.000	5411621.709
02-04	043	A	F	4.500	1285.000	2003.07.22	10:01:07	203.000	10.000	203.417	2D	48.840	113.613	308281.000	5412939.892
02-04	043	A	F	4.500	1287.000	2003.07.22	20:01:08	203.000	20.000	203.833	3D	48.836	113.634	306706.000	5412593.857
02-04	043	A	F	4.500	1288.000	2003.07.23	01:01:36	204.000	1.000	204.042	2D	48.836	113.635	306626.000	5412611.423
02-04	043	A	F	4.500	1289.000	2003.07.23	06:03:02	204.000	6.000	204.250	2D	48.837	113.638	306415.000	5412752.722
02-04	043	A	F	4.500	1290.000	2003.07.23	11:01:30	204.000	11.000	204.458	2D	48.844	113.615	308140.000	5413410.565
02-04	043	A	F	4.500	1291.000	2003.07.23	16:02:06	204.000	16.000	204.667	2D	48.843	113.615	308127.000	5413253.529
02-04	043	A	F	4.500	1292.000	2003.07.23	21:00:37	204.000	21.000	204.875	3D	48.835	113.633	306797.000	5412503.219
02-04	043	A	F	4.500	1293.000	2003.07.24	02:01:23	205.000	2.000	205.083	2D	48.836	113.635	306664.000	5412535.888
02-04	043	A	F	4.500	1294.000	2003.07.24	07:00:55	205.000	7.000	205.292	3D	48.841	113.628	307169.000	5413077.038
02-04	043	A	F	4.500	1295.000	2003.07.24	12:01:06	205.000	12.000	205.500	2D	48.834	113.637	306520.000	5412388.400
02-04	043	A	F	4.500	1296.000	2003.07.24	17:01:30	205.000	17.000	205.708	2D	48.831	113.651	305486.000	5412030.853
02-04	043	A	F	4.500	1297.000	2003.07.24	22:01:07	205.000	22.000	205.917	2D	48.833	113.655	305154.000	5412247.985
02-04	043	A	F	4.500	1299.000	2003.07.25	08:01:25	206.000	8.000	206.333	3D	48.832	113.636	306567.000	5412107.808
02-04	043	A	F	4.500	1300.000	2003.07.25	13:00:38	206.000	13.000	206.542	2D	48.827	113.633	306722.000	5411562.070
02-04	043	A	F	4.500	1301.000	2003.07.25	18:02:37	206.000	18.000	206.750	2D	48.826	113.633	306737.000	5411491.228
02-04	043	A	F	4.500	1302.000	2003.07.25	23:01:07	206.000	23.000	206.958	2D	48.824	113.629	307018.000	5411262.490
02-04	043	A	F	4.500	1303.000	2003.07.26	04:01:06	207.000	4.000	207.167	2D	48.825	113.631	306933.000	5411337.209
02-04	043	A	F	4.500	1304.000	2003.07.26	09:01:36	207.000	9.000	207.375	2D	48.841	113.627	307220.000	5413062.704
02-04	043	A	F	4.500	1305.000	2003.07.26	14:01:44	207.000	14.000	207.583	2D	48.854	113.605	308934.000	5414448.771
02-04	043	A	F	4.500	1306.000	2003.07.26	19:01:37	207.000	19.000	207.792	2D	48.891	113.609	308772.000	5418622.498
02-04	043	A	F	4.500	1309.000	2003.07.27	10:00:37	208.000	10.000	208.417	3D	48.894	113.603	309248.000	5418969.381
02-04	043	A	F	4.500	1311.000	2003.07.27	20:01:06	208.000	20.000	208.833	2D	48.887	113.609	308712.000	5418156.615
02-04	043	A	F	4.500	1312.000	2003.07.28	01:01:01	209.000	1.000	209.042	3D	48.887	113.610	308682.000	5418223.413
02-04	043	A	F	4.500	1314.000	2003.07.28	11:01:06	209.000	11.000	209.458	2D	48.877	113.615	308266.000	5417052.943
02-04	043	A	F	4.500	1315.000	2003.07.28	16:01:37	209.000	16.000	209.667	2D	48.877	113.615	308235.000	5417021.610
02-04	043	A	F	4.500	1316.000	2003.07.28	21:01:37	209.000	21.000	209.875	2D	48.880	113.635	306840.000	5417429.680
02-04	043	A	F	4.500	1317.000	2003.07.29	02:00:37	210.000	2.000	210.083	3D	48.878	113.637	306685.000	5417274.678
02-04	043	A	F	4.500	1318.000	2003.07.29	07:01:06	210.000	7.000	210.292	2D	48.866	113.628	307245.000	5415910.595
02-04	043	A	F	4.500	1319.000	2003.07.29	12:02:00	210.000	12.000	210.500	2D	48.862	113.628	307267.000	5415444.657
02-04	043	A	F	4.500	1320.000	2003.07.29	17:01:36	210.000	17.000	210.708	2D	48.859	113.618	307950.000	5415147.808
02-04	043	A	F	4.500	1322.000	2003.07.30	03:01:07	211.000	3.000	211.125	3D	48.856	113.604	309029.000	5414755.874
02-04	043	A	F	4.500	1323.000	2003.07.30	08:01:07	211.000	8.000	211.333	2D	48.855	113.606	308879.000	5414570.639
02-04	043	A	F	4.500	1324.000	2003.07.30	13:01:07	211.000	13.000	211.542	3D	48.842	113.617	307961.000	5413241.238
02-04	043	A	F	4.500	1325.000	2003.07.30	18:01:13	211.000	18.000	211.750	2D	48.836	113.633	306811.000	5412536.002
02-04	043	A	F	4.500	1328.000	2003.07.31	09:02:08	212.000	9.000	212.375	3D	48.828	113.636	306525.000	5411632.875
02-04	043	A	F	4.500	1333.000	2003.08.01	10:00:37	213.000	10.000	213.417	3D	48.826	113.639	306311.000	5411486.713
02-04	043	A	F	4.500	1334.000	2003.08.01	15:01:25	213.000	15.000	213.625	3D	48.828	113.638	306405.000	5411639.594
02-04	043	A	F	4.500	1335.000	2003.08.01	20:00:45	213.000	20.000	213.833	2D	48.835	113.633	306804.000	5412426.975
02-04	043	A	F	4.500	1336.000	2003.08.02	01:01:24	214.000	1.000	214.042	2D	48.836	113.633	306784.000	5412542.408
02-04	043	A	F	4.500	1338.000	2003.08.02	11:01:07	214.000	11.000	214.458	2D	48.839	113.621	307675.000	5412872.405
02-04	043	A	F	4.500	1340.000	2003.08.02	21:01:06	214.000	21.000	214.875	2D	48.837	113.628	307135.000	5412669.354
02-04	043	A	F	4.500	1341.000	2003.08.03	02:00:37	215.000	2.000	215.083	3D	48.837	113.630	307025.000	5412663.484
02-04	043	A	F	4.500	1342.000	2003.08.03	07:00:38	215.000	7.000	215.292	3D	48.838	113.625	307421.000	5412766.982
02-04	043	A	F	4.500	1343.000	2003.08.03	12:00:54	215.000	12.000	215.500	3D	48.825	113.633	306750.000	5411385.598
02-04	043	A	F	4.500	1344.000	2003.08.03	17:00:37	215.000	17.000	215.708	3D	48.831	113.647	305730.000	5412109.165
02-04	043	A	F	4.500	1345.000	2003.08.03	22:01:07	215.000	22.000	215.917	3D	48.829	113.656	305078.000	5411828.668
02-04	043	A	F	4.500	1347.000	2003.08.04	08:01:07	216.000	8.000	216.333	2D	48.824	113.660	304788.000	5411332.341
02-04	043	A	F	4.500	1348.000	2003.08.04	13:01:07	216.000	13.000	216.542	3D	48.825	113.656	305044.000	5411465.633
02-04	043	A	F	4.500	1349.000	2003.08.04	18:01:03	216.000	18.000	216.750	2D	48.808	113.656	305016.000	5409525.407
02-04	043	A	F	4.500	1350.000	2003.08.04	23:00:37	216.000	23.000	216.958	3D	48.811	113.663	304510.000	5409835.538
02-04	043	A	F	4.500	1351.000	2003.08.05	04:02:07	217.000	4.000	217.167	2D	48.811	113.663	304507.000	5409836.871
02-04	043	A	F	4.500	1352.000	2003.08.05	09:01:07	217.000	9.000	217.375	2D	48.803	113.655	305047.000	5408992.719
02-04	043	A	F	4.500	1353.000	2003.08.05	14:00:37	217.000	14.000	217.583	3D	48.783	113.640	306111.000	5406677.817
02-04	043	A	F	4.500	1354.000	2003.08.05	19:00:37	217.000	19.000	217.792	3D	48.763	113.638	306168.000	5404460.925
02-04	043	A	F	4.500	1355.000	2003.08.06	00:01:07	218.000	0.000	218.000	2D	48.757	113.640	305978.000	5403761.009
02-04	043	A	F	4.500	1356.000	2003.08.06	05:03:00	218.000	5.000	218.208	2D	48.757	113.638	306136.000	5403824.973
02-04	043	A	F	4.500	1357.000	2003.08.06	10:00:37	218.000	10.000	218.417	3D	48.749	113.649	305309.000	5402897.456
02-04	043	A	F	4.500	1358.000	2003.08.06	15:01:32	218.000	15.000	218.625	2D	48.745	113.661	304393.000	5402497.857
02-04	043	A	F	4.500	1361.000	2003.08.07	06:00:37	219.000	6.000	219.250	3D	48.752	113.657	304733.000	5403232.439
02-04	043	A	F	4.500	1363.000	2003.08.07	16:01:31	219.000	16.000	219.667	2D	48.742	113.659	304489.000	5402201.043
02-04	043	A	F	4.500	1364.000	2003.08.07	21:01:06	219.000	21.000	219.875	2D	48.752	113.650	305186.000	5403282.998
02-04	043	A	F	4.500	1365.000	2003.08.08	02:00:37	220.000	2.000	220.083	3D	48.753	113.651	305133.000	5403358.621
02-04	043	A	F	4.500	1366.000	2003.08.08	07:00:38	220.000	7.000	220.292	3D	48.753	113.652	305071.000	5403387.911
02-04	043	A	F	4.500	1367.000	2003.08.08	12:02:00	220.000	12.000	220.500	2D	48.752	113.660	304483.000	5403355.674
02-04	043	A	F	4.500	1368.000	2003.08.08	17:01:08	220.000	17.000	220.708	2D	48.754	113.652	305108.000	5403539.523
02-04	043	A	F	4.500	1369.000	2003.08.08	22:01:06	220.000	22.000	220.917	2D	48.755	113.646	305560.000	5403571.331
02-04	043	A	F	4.500	1370.000	2003.08.09	03:01:06	221.000	3.000	221.125	2D	48.754	113.650	305197.000	5403502.844
02-04	043	A	F	4.500	1371.000	2003.08.09	08:00:38	221.000	8.000	221.333	3D	48.753	113.652	305076.000	5403365.368
02-04	043	A	F	4.500	1372.000	2003.08.09	13:02:00	221.000	13.000	221.542	2D	48.749	113.658	304588.000	5402932.727
02-04	043	A	F	4.500	1374.000	2003.08.09	23:01:07	221.000	23.000	221.958	2D	48.749	113.659	304577.000	5402942.456
02-04	043	A	F	4.500	1375.000	2003.08.10	04:01:07	222.000	4.000	222.167	2D	48.749	113.660	304497.000	5402953.236
02-04	043	A	F	4.500	1376.000	2003.08.10	09:01:28	222.000	9.000	222.375	2D	48.749	113.655	304822.000	5402933.881
02-04	043	A	F	4.500	1377.000	2003.08.10	14:03:03	222.000	14.000	222.583	2D	48.747	113.655	304833.000	5402735.976
02-04	043	A	F	4.500	1378.000	2003.08.10	19:01:36	222.000	19.000	222.792	2D	48.748	113.659	304541.000	5402828.530
02-04	043	A	F	4.500	1379.000	2003.08.11	00:01:06	223.000	0.000	223.000	2D	48.747	113.658	304629.000	5402727.634
02-04	043	A	F	4.500	1380.000	2003.08.11	05:01:07	223.000	5.000	223.208	2D	48.749	113.662	304331.000	5402973.527
02-04	043	A	F	4.500	1381.000	2003.08.11	10:01:59	223.000	10.000	223.417	2D	48.748	113.655	304838.000	5402802.910
02-04	043	A	F	4.500	1382.000	2003.08.11	15:01:06	223.000	15.000	223.625	2D	48.738	113.653	304964.000	5401709.418
02-04	043	A	F	4.500	1383.000	2003.08.11	20:01:36	223.000	20.000	223.833	2D	48.742	113.656	304736.000	5402157.047
02-04	043	A	F	4.500	1384.000	2003.08.12	01:01:01	224.000	1.000	224.042	3D	48.742	113.659	304534.000	5402142.616
02-04	043	A	F	4.500	1386.000	2003.08.12	11:01:06	224.000	11.000	224.458	2D	48.740	113.660	304402.000	5401933.360
02-04	043	A	F	4.500	1388.000	2003.08.12	21:00:38	224.000	21.000	224.875	3D	48.741	113.659	304542.000	5402105.845
02-04	043	A	F	4.500	1390.000	2003.08.13	07:00:38	225.000	7.000	225.292	3D	48.745	113.660	304437.000	5402524.123
02-04	043	A	F	4.500	1391.000	2003.08.13	12:01:36	225.000	12.000	225.500	2D	48.746	113.657	304664.000	5402656.767
02-04	043	A	F	4.500	1393.000	2003.08.13	22:00:56	225.000	22.000	225.917	3D	48.749	113.660	304492.000	5402938.863
02-04	043	A	F	4.500	1394.000	2003.08.14	03:01:07	226.000	3.000	226.125	2D	48.750	113.660	304491.000	5403060.273
02-04	043	A	F	4.500	1395.000	2003.08.14	08:00:55	226.000	8.000	226.333	3D	48.749	113.657	304721.000	5402930.729
02-04	043	A	F	4.500	1399.000	2003.08.15	04:00:57	227.000	4.000	227.167	3D	48.750	113.663	304229.000	5403084.027
02-04	043	A	F	4.500	1400.000	2003.08.15	09:00:38	227.000	9.000	227.375	3D	48.749	113.657	304730.000	5402940.013
02-04	043	A	F	4.500	1403.000	2003.08.16	00:01:07	228.000	0.000	228.000	2D	48.742	113.659	304500.000	5402170.853
02-04	043	A	F	4.500	1404.000	2003.08.16	05:01:06	228.000	5.000	228.208	2D	48.750	113.649	305261.000	5403066.831
02-04	043	A	F	4.500	1405.000	2003.08.16	10:01:36	228.000	10.000	228.417	2D	48.749	113.655	304825.000	5402979.983
02-04	043	A	F	4.500	1407.000	2003.08.16	20:00:38	228.000	20.000	228.833	3D	48.754	113.643	305727.000	5403424.197
02-04	043	A	F	4.500	1409.000	2003.08.17	06:01:30	229.000	6.000	229.250	2D	48.759	113.638	306146.000	5404011.120
02-04	043	A	F	4.500	1412.000	2003.08.17	21:01:25	229.000	21.000	229.875	2D	48.748	113.659	304515.000	5402895.659
02-04	043	A	F	4.500	1413.000	2003.08.18	02:00:56	230.000	2.000	230.083	3D	48.749	113.660	304490.000	5402936.580
02-04	043	A	F	4.500	1414.000	2003.08.18	07:00:38	230.000	7.000	230.292	3D	48.748	113.658	304589.000	5402870.818
02-04	043	A	F	4.500	1419.000	2003.08.19	08:01:36	231.000	8.000	231.333	3D	48.746	113.661	304413.000	5402680.986
02-04	043	A	F	4.500	1420.000	2003.08.19	13:01:42	231.000	13.000	231.542	2D	48.744	113.652	305034.000	5402345.859
02-04	043	A	F	4.500	1422.000	2003.08.19	23:01:06	231.000	23.000	231.958	2D	48.741	113.658	304577.000	5402095.926
02-04	043	A	F	4.500	1423.000	2003.08.20	04:02:31	232.000	4.000	232.167	3D	48.742	113.659	304511.000	5402133.277
02-04	043	A	F	4.500	1424.000	2003.08.20	09:01:07	232.000	9.000	232.375	2D	48.745	113.658	304606.000	5402560.979
02-04	043	A	F	4.500	1425.000	2003.08.20	14:01:30	232.000	14.000	232.583	2D	48.745	113.655	304792.000	5402486.245
02-04	043	A	F	4.500	1427.000	2003.08.21	00:00:55	233.000	0.000	233.000	3D	48.749	113.660	304446.000	5402945.136
02-04	043	A	F	4.500	1428.000	2003.08.21	05:00:38	233.000	5.000	233.208	3D	48.749	113.659	304517.000	5402956.097
02-04	043	A	F	4.500	1429.000	2003.08.21	10:02:33	233.000	10.000	233.417	2D	48.749	113.651	305129.000	5402978.274
02-04	043	A	F	4.500	1430.000	2003.08.21	15:03:00	233.000	15.000	233.625	2D	48.742	113.650	305158.000	5402110.307
02-04	043	A	F	4.500	1432.000	2003.08.22	01:01:07	234.000	1.000	234.042	2D	48.740	113.656	304725.000	5402010.647
02-04	043	A	F	4.500	1433.000	2003.08.22	06:01:06	234.000	6.000	234.250	2D	48.742	113.656	304752.000	5402196.895
02-04	043	A	F	4.500	1434.000	2003.08.22	11:03:03	234.000	11.000	234.458	2D	48.744	113.657	304641.000	5402435.006
02-04	043	A	F	4.500	1437.000	2003.08.23	02:01:37	235.000	2.000	235.083	2D	48.750	113.648	305382.000	5403009.996
02-04	043	A	F	4.500	1438.000	2003.08.23	07:01:04	235.000	7.000	235.292	2D	48.755	113.639	306003.000	5403545.265
02-04	043	A	F	4.500	1439.000	2003.08.23	12:01:07	235.000	12.000	235.500	2D	48.759	113.639	306052.000	5404060.232
02-04	043	A	F	4.500	1442.000	2003.08.24	03:01:06	236.000	3.000	236.125	2D	48.777	113.638	306222.000	5406030.981
02-04	043	A	F	4.500	1443.000	2003.08.24	08:01:07	236.000	8.000	236.333	3D	48.779	113.640	306054.000	5406285.846
02-04	043	A	F	4.500	1444.000	2003.08.24	13:02:26	236.000	13.000	236.542	3D	48.785	113.654	305084.000	5406901.128
02-04	043	A	F	4.500	1445.000	2003.08.24	18:01:37	236.000	18.000	236.750	2D	48.778	113.642	305945.000	5406187.813
02-04	043	A	F	4.500	1447.000	2003.08.25	04:01:07	237.000	4.000	237.167	2D	48.775	113.630	306754.000	5405815.621
02-04	043	A	F	4.500	1448.000	2003.08.25	09:01:31	237.000	9.000	237.375	2D	48.779	113.645	305678.000	5406227.482
02-04	043	A	F	4.500	1449.000	2003.08.25	14:01:25	237.000	14.000	237.583	2D	48.769	113.639	306076.000	5405108.561
02-04	043	A	F	4.500	1451.000	2003.08.26	00:01:06	238.000	0.000	238.000	2D	48.758	113.660	304537.000	5403942.266
02-04	043	A	F	4.500	1452.000	2003.08.26	05:01:06	238.000	5.000	238.208	2D	48.755	113.654	304967.000	5403609.641
02-04	043	A	F	4.500	1453.000	2003.08.26	10:03:03	238.000	10.000	238.417	2D	48.748	113.652	305071.000	5402807.364
02-04	043	A	F	4.500	1454.000	2003.08.26	15:01:24	238.000	15.000	238.625	2D	48.738	113.653	304980.000	5401710.103
02-04	043	A	F	4.500	1455.000	2003.08.26	20:02:00	238.000	20.000	238.833	2D	48.740	113.654	304880.000	5402007.692
02-04	043	A	F	4.500	1456.000	2003.08.27	01:01:07	239.000	1.000	239.042	2D	48.739	113.656	304722.000	5401787.074
02-04	043	A	F	4.500	1457.000	2003.08.27	06:01:59	239.000	6.000	239.250	2D	48.740	113.657	304644.000	5402009.342
02-04	043	A	F	4.500	1458.000	2003.08.27	11:01:44	239.000	11.000	239.458	2D	48.743	113.647	305436.000	5402240.058
02-04	043	A	F	4.500	1459.000	2003.08.27	16:01:30	239.000	16.000	239.667	2D	48.746	113.648	305351.000	5402662.751
02-04	043	A	F	4.500	1461.000	2003.08.28	02:01:07	240.000	2.000	240.083	2D	48.753	113.652	305097.000	5403368.880
02-04	043	A	F	4.500	1462.000	2003.08.28	07:02:01	240.000	7.000	240.292	2D	48.761	113.641	305952.000	5404215.275
02-04	043	A	F	4.500	1463.000	2003.08.28	12:02:06	240.000	12.000	240.500	2D	48.771	113.637	306271.000	5405334.696
02-04	043	A	F	4.500	1464.000	2003.08.28	17:00:37	240.000	17.000	240.708	2D	48.774	113.657	304812.000	5405779.463
02-04	043	A	F	4.500	1466.000	2003.08.29	03:01:25	241.000	3.000	241.125	2D	48.770	113.657	304764.000	5405294.714
02-04	043	A	F	4.500	1467.000	2003.08.29	08:01:06	241.000	8.000	241.333	2D	48.782	113.653	305147.000	5406649.002
02-04	043	A	F	4.500	1469.000	2003.08.29	18:01:07	241.000	18.000	241.750	2D	48.804	113.659	304757.000	5409076.976
02-04	043	A	F	4.500	1471.000	2003.08.30	04:01:07	242.000	4.000	242.167	3D	48.806	113.660	304731.000	5409304.131
02-04	043	A	F	4.500	1472.000	2003.08.30	09:01:06	242.000	9.000	242.375	2D	48.806	113.659	304741.000	5409313.561
02-04	043	A	F	4.500	1473.000	2003.08.30	14:01:36	242.000	14.000	242.583	2D	48.804	113.648	305551.000	5409051.409
02-04	043	A	F	4.500	1475.000	2003.08.31	00:02:02	243.000	0.000	243.000	2D	48.815	113.651	305372.000	5410289.732
02-04	043	A	F	4.500	1476.000	2003.08.31	05:01:07	243.000	5.000	243.208	3D	48.816	113.653	305282.000	5410383.765
02-04	043	A	F	4.500	1477.000	2003.08.31	10:02:06	243.000	10.000	243.417	2D	48.825	113.657	304994.000	5411433.748
02-04	043	A	F	4.500	1478.000	2003.08.31	15:01:01	243.000	15.000	243.625	3D	48.819	113.660	304728.000	5410729.744
02-04	043	A	F	4.500	1481.000	2003.09.01	06:00:58	244.000	6.000	244.250	2D	48.817	113.649	305528.000	5410476.261
02-04	043	A	F	4.500	1482.000	2003.09.01	11:01:01	244.000	11.000	244.458	3D	48.814	113.641	306132.000	5410117.617
02-04	043	A	F	4.500	1483.000	2003.09.01	16:01:24	244.000	16.000	244.667	2D	48.785	113.650	305332.000	5406935.576
02-04	043	A	F	4.500	1485.000	2003.09.02	02:01:39	245.000	2.000	245.083	2D	48.778	113.639	306149.000	5406118.758
02-04	043	A	F	4.500	1486.000	2003.09.02	07:02:24	245.000	7.000	245.292	2D	48.781	113.640	306078.000	5406496.907
02-04	043	A	F	4.500	1487.000	2003.09.02	12:01:32	245.000	12.000	245.500	3D	48.761	113.649	305318.000	5404226.832
02-04	043	A	F	4.500	1490.000	2003.09.03	03:00:51	246.000	3.000	246.125	2D	48.757	113.659	304607.000	5403802.152
02-04	043	A	F	4.500	1491.000	2003.09.03	08:01:25	246.000	8.000	246.333	2D	48.749	113.660	304490.000	5402969.394
02-04	043	A	F	4.500	1492.000	2003.09.03	13:01:07	246.000	13.000	246.542	2D	48.738	113.652	305051.000	5401758.937
02-04	043	A	F	4.500	1493.000	2003.09.03	18:01:31	246.000	18.000	246.750	2D	48.743	113.637	306148.000	5402270.229
02-04	043	A	F	4.500	1494.000	2003.09.03	23:01:13	246.000	23.000	246.958	3D	48.742	113.638	306076.000	5402145.207
02-04	043	A	F	4.500	1495.000	2003.09.04	04:00:38	247.000	4.000	247.167	3D	48.742	113.639	305998.000	5402091.916
02-04	043	A	F	4.500	1497.000	2003.09.04	14:02:00	247.000	14.000	247.583	2D	48.741	113.653	304968.000	5402087.211
02-04	043	A	F	4.500	1499.000	2003.09.05	00:02:24	248.000	0.000	248.000	2D	48.744	113.660	304435.000	5402374.748
02-04	043	A	F	4.500	1500.000	2003.09.05	05:02:36	248.000	5.000	248.208	2D	48.745	113.661	304386.000	5402550.406
02-04	043	A	F	4.500	1501.000	2003.09.05	10:02:05	248.000	10.000	248.417	2D	48.745	113.661	304415.000	5402557.068
02-04	043	A	F	4.500	1502.000	2003.09.05	15:02:04	248.000	15.000	248.625	2D	48.739	113.653	304965.000	5401823.452
02-04	043	A	F	4.500	1504.000	2003.09.06	01:02:53	249.000	1.000	249.042	2D	48.741	113.659	304553.000	5402085.862
02-04	043	A	F	4.500	1506.000	2003.09.06	11:02:37	249.000	11.000	249.458	2D	48.746	113.662	304315.000	5402581.912
02-04	043	A	F	4.500	1508.000	2003.09.06	21:01:36	249.000	21.000	249.875	2D	48.748	113.661	304395.000	5402896.500
02-04	043	A	F	4.500	1509.000	2003.09.07	02:01:06	250.000	2.000	250.083	2D	48.748	113.660	304438.000	5402885.189
02-04	043	A	F	4.500	1510.000	2003.09.07	07:01:07	250.000	7.000	250.292	2D	48.750	113.655	304849.000	5403033.678
02-04	043	A	F	4.500	1511.000	2003.09.07	12:01:23	250.000	12.000	250.500	2D	48.747	113.653	305016.000	5402714.690
02-04	043	A	F	4.500	1512.000	2003.09.07	17:01:36	250.000	17.000	250.708	2D	48.748	113.649	305304.000	5402843.348
02-04	043	A	F	4.500	1513.000	2003.09.07	22:00:38	250.000	22.000	250.917	3D	48.750	113.650	305232.000	5403094.776
02-04	043	A	F	4.500	1514.000	2003.09.08	03:02:06	251.000	3.000	251.125	2D	48.751	113.649	305311.000	5403195.965
02-04	043	A	F	4.500	1515.000	2003.09.08	08:00:38	251.000	8.000	251.333	3D	48.758	113.639	306032.000	5403941.639
02-04	043	A	F	4.500	1516.000	2003.09.08	13:01:37	251.000	13.000	251.542	2D	48.758	113.637	306218.000	5403938.426
02-04	043	A	F	4.500	1517.000	2003.09.08	18:01:36	251.000	18.000	251.750	2D	48.761	113.633	306476.000	5404258.771
02-04	043	A	F	4.500	1518.000	2003.09.08	23:03:02	251.000	23.000	251.958	2D	48.763	113.632	306563.000	5404462.638
02-04	043	A	F	4.500	1519.000	2003.09.09	04:00:55	252.000	4.000	252.167	3D	48.762	113.632	306617.000	5404375.393
02-04	043	A	F	4.500	1520.000	2003.09.09	09:01:43	252.000	9.000	252.375	2D	48.760	113.630	306732.000	5404161.796
02-04	043	A	F	4.500	1521.000	2003.09.09	14:00:55	252.000	14.000	252.583	3D	48.752	113.641	305890.000	5403274.662
02-04	043	A	F	4.500	1522.000	2003.09.09	19:02:54	252.000	19.000	252.792	2D	48.759	113.640	306002.000	5404060.421
02-04	043	A	F	4.500	1523.000	2003.09.10	00:01:06	253.000	0.000	253.000	2D	48.758	113.640	306002.000	5403974.504
02-04	043	A	F	4.500	1524.000	2003.09.10	05:01:30	253.000	5.000	253.208	2D	48.760	113.643	305746.000	5404154.436
02-04	043	A	F	4.500	1525.000	2003.09.10	10:02:54	253.000	10.000	253.417	2D	48.761	113.638	306107.000	5404270.647
02-04	043	A	F	4.500	1526.000	2003.09.10	15:02:59	253.000	15.000	253.625	2D	48.774	113.651	305207.000	5405772.267
02-04	043	A	F	4.500	1527.000	2003.09.10	20:01:05	253.000	20.000	253.833	2D	48.773	113.663	304379.000	5405637.474
02-04	043	A	F	4.500	1528.000	2003.09.11	01:01:53	254.000	1.000	254.042	2D	48.774	113.654	304987.000	5405745.655
02-04	043	A	F	4.500	1529.000	2003.09.11	06:02:36	254.000	6.000	254.250	2D	48.775	113.654	305051.000	5405808.744
02-04	043	A	F	4.500	1531.000	2003.09.11	16:01:07	254.000	16.000	254.667	2D	48.782	113.643	305854.000	5406643.673
02-04	043	A	F	4.500	1534.000	2003.09.12	07:03:02	255.000	7.000	255.292	3D	48.784	113.642	305912.000	5406770.298
02-04	043	A	F	4.500	1536.000	2003.09.12	17:02:06	255.000	17.000	255.708	2D	48.765	113.627	306940.000	5404627.776
02-04	043	A	F	4.500	1538.000	2003.09.13	03:01:07	256.000	3.000	256.125	2D	48.761	113.630	306715.000	5404206.232
02-04	043	A	F	4.500	1541.000	2003.09.13	18:00:37	256.000	18.000	256.750	3D	48.744	113.660	304456.000	5402431.219
02-04	043	A	F	4.500	1542.000	2003.09.13	23:01:07	256.000	23.000	256.958	2D	48.744	113.660	304490.000	5402428.371
02-04	043	A	F	4.500	1543.000	2003.09.14	04:02:30	257.000	4.000	257.167	2D	48.744	113.661	304396.000	5402430.212
02-04	043	A	F	4.500	1544.000	2003.09.14	09:00:55	257.000	9.000	257.375	3D	48.745	113.656	304721.000	5402458.255
02-04	043	A	F	4.500	1545.000	2003.09.14	14:01:07	257.000	14.000	257.583	2D	48.746	113.648	305318.000	5402633.212
02-04	043	A	F	4.500	1546.000	2003.09.14	19:00:37	257.000	19.000	257.792	3D	48.750	113.648	305389.000	5403019.428
02-04	043	A	F	4.500	1547.000	2003.09.15	00:02:59	258.000	0.000	258.000	3D	48.750	113.649	305316.000	5403009.934
02-04	043	A	F	4.500	1548.000	2003.09.15	05:01:06	258.000	5.000	258.208	2D	48.750	113.649	305309.000	5403059.705
02-04	043	A	F	4.500	1550.000	2003.09.15	15:01:36	258.000	15.000	258.625	2D	48.758	113.637	306215.000	5403942.300
02-04	043	A	F	4.500	1551.000	2003.09.15	20:01:34	258.000	20.000	258.833	2D	48.764	113.634	306408.000	5404532.319
02-04	043	A	F	4.500	1552.000	2003.09.16	01:02:16	259.000	1.000	259.042	2D	48.759	113.635	306331.000	5404025.424
02-04	043	A	F	4.500	1553.000	2003.09.16	06:01:06	259.000	6.000	259.250	2D	48.762	113.638	306138.000	5404373.282
02-04	043	A	F	4.500	1555.000	2003.09.16	16:01:10	259.000	16.000	259.667	3D	48.787	113.654	305093.000	5407132.417
02-04	043	A	F	4.500	1556.000	2003.09.16	21:01:01	259.000	21.000	259.875	3D	48.801	113.652	305285.000	5408702.988
02-04	043	A	F	4.500	1557.000	2003.09.17	02:01:06	260.000	2.000	260.083	2D	48.803	113.654	305136.000	5408943.789
02-04	043	A	F	4.500	1558.000	2003.09.17	07:01:07	260.000	7.000	260.292	3D	48.804	113.660	304712.000	5409082.889
02-04	043	A	F	4.500	1560.000	2003.09.17	17:01:37	260.000	17.000	260.708	3D	48.808	113.667	304206.000	5409549.061
02-04	043	A	F	4.500	1561.000	2003.09.17	22:00:38	260.000	22.000	260.917	3D	48.810	113.665	304334.000	5409707.814
02-04	043	A	F	4.500	1562.000	2003.09.18	03:01:06	261.000	3.000	261.125	2D	48.808	113.660	304711.000	5409492.654
02-04	043	A	F	4.500	1564.000	2003.09.18	13:01:24	261.000	13.000	261.542	2D	48.807	113.680	303215.000	5409416.742
02-04	043	A	F	4.500	1565.000	2003.09.18	18:01:35	261.000	18.000	261.750	2D	48.808	113.673	303783.000	5409578.131
02-04	043	A	F	4.500	1566.000	2003.09.18	23:00:55	261.000	23.000	261.958	3D	48.811	113.675	303649.000	5409872.873
02-04	043	A	F	4.500	1567.000	2003.09.19	04:01:06	262.000	4.000	262.167	2D	48.811	113.674	303661.000	5409877.118
02-04	043	A	F	4.500	1570.000	2003.09.19	19:01:06	262.000	19.000	262.792	2D	48.811	113.664	304431.000	5409862.766
02-04	043	A	F	4.500	1571.000	2003.09.20	00:01:07	263.000	0.000	263.000	2D	48.811	113.663	304459.000	5409853.469
02-04	043	A	F	4.500	1572.000	2003.09.20	05:01:06	263.000	5.000	263.208	2D	48.812	113.664	304451.000	5409952.221
02-04	043	A	F	4.500	1573.000	2003.09.20	10:01:07	263.000	10.000	263.417	2D	48.807	113.673	303779.000	5409433.504
02-04	043	A	F	4.500	1574.000	2003.09.20	15:02:59	263.000	15.000	263.625	2D	48.806	113.687	302737.000	5409354.248
02-04	043	A	F	4.500	1576.000	2003.09.21	01:01:48	264.000	1.000	264.042	2D	48.810	113.684	302967.000	5409837.772
02-04	043	A	F	4.500	1577.000	2003.09.21	06:01:07	264.000	6.000	264.250	2D	48.810	113.684	302940.000	5409855.081
02-04	043	A	F	4.500	1578.000	2003.09.21	11:01:06	264.000	11.000	264.458	2D	48.808	113.661	304627.000	5409480.356
02-04	043	A	F	4.500	1579.000	2003.09.21	16:03:02	264.000	16.000	264.667	2D	48.808	113.672	303797.000	5409557.942
02-04	043	A	F	4.500	1580.000	2003.09.21	21:01:07	264.000	21.000	264.875	2D	48.810	113.668	304141.000	5409762.207
02-04	043	A	F	4.500	1581.000	2003.09.22	02:00:38	265.000	2.000	265.083	3D	48.807	113.656	304969.000	5409456.488
02-04	043	A	F	4.500	1582.000	2003.09.22	07:02:31	265.000	7.000	265.292	2D	48.805	113.663	304457.000	5409229.452
02-04	043	A	F	4.500	1584.000	2003.09.22	17:01:30	265.000	17.000	265.708	2D	48.779	113.641	305998.000	5406193.341
02-04	043	A	F	4.500	1586.000	2003.09.23	03:01:06	266.000	3.000	266.125	2D	48.775	113.653	305098.000	5405872.535
02-04	043	A	F	4.500	1589.000	2003.09.23	18:01:36	266.000	18.000	266.750	2D	48.749	113.645	305542.000	5402936.433
02-04	043	A	F	4.500	1591.000	2003.09.24	04:00:37	267.000	4.000	267.167	3D	48.750	113.647	305439.000	5403023.811
02-04	043	A	F	4.500	1592.000	2003.09.24	09:01:08	267.000	9.000	267.375	2D	48.762	113.624	307192.000	5404346.871
02-04	043	A	F	4.500	1595.000	2003.09.25	00:01:07	268.000	0.000	268.000	2D	48.760	113.630	306685.000	5404061.800
02-04	043	A	F	4.500	1596.000	2003.09.25	05:01:06	268.000	5.000	268.208	2D	48.758	113.631	306640.000	5403916.139
02-04	043	A	F	4.500	1598.000	2003.09.25	15:01:06	268.000	15.000	268.625	2D	48.759	113.630	306740.000	5404047.441
02-04	043	A	F	4.500	1599.000	2003.09.25	20:01:06	268.000	20.000	268.833	2D	48.756	113.632	306563.000	5403691.373
02-04	043	A	F	4.500	1600.000	2003.09.26	01:01:07	269.000	1.000	269.042	2D	48.758	113.630	306699.000	5403922.676
02-04	043	A	F	4.500	1601.000	2003.09.26	06:00:37	269.000	6.000	269.250	3D	48.760	113.631	306667.000	5404067.437
02-04	043	A	F	4.500	1602.000	2003.09.26	11:01:06	269.000	11.000	269.458	2D	48.761	113.630	306726.000	5404176.140
02-04	043	A	F	4.500	1603.000	2003.09.26	16:01:06	269.000	16.000	269.667	2D	48.760	113.631	306675.000	5404084.511
02-04	043	A	F	4.500	1604.000	2003.09.26	21:01:06	269.000	21.000	269.875	2D	48.760	113.631	306665.000	5404079.082
02-04	043	A	F	4.500	1605.000	2003.09.27	02:01:07	270.000	2.000	270.083	2D	48.760	113.631	306645.000	5404153.225
02-04	043	A	F	4.500	1606.000	2003.09.27	07:01:06	270.000	7.000	270.292	2D	48.760	113.631	306682.000	5404058.694
02-04	043	A	F	4.500	1608.000	2003.09.27	17:01:24	270.000	17.000	270.708	2D	48.759	113.631	306631.000	5404016.960
02-04	043	A	F	4.500	1609.000	2003.09.27	22:02:18	270.000	22.000	270.917	2D	48.760	113.630	306693.000	5404060.650
02-04	043	A	F	4.500	1610.000	2003.09.28	03:01:06	271.000	3.000	271.125	2D	48.760	113.631	306665.000	5404075.859
02-04	043	A	F	4.500	1611.000	2003.09.28	08:01:06	271.000	8.000	271.333	2D	48.760	113.631	306664.000	5404063.428
02-04	043	A	F	4.500	1612.000	2003.09.28	13:01:07	271.000	13.000	271.542	2D	48.760	113.631	306665.000	5404112.370
02-05	056	A	F	3.500	105.000	2002.11.24	15:01:06	328.000	15.000	328.625	2D	48.809	113.652	305275.000	5409575.132
02-05	056	A	F	3.500	106.000	2002.11.24	20:01:30	328.000	20.000	328.833	2D	48.807	113.651	305348.000	5409430.153
02-05	056	A	F	3.500	107.000	2002.11.25	01:01:25	329.000	1.000	329.042	2D	48.809	113.653	305218.000	5409565.988
02-05	056	A	F	3.500	108.000	2002.11.25	06:01:30	329.000	6.000	329.250	2D	48.806	113.652	305301.000	5409244.809
02-05	056	A	F	3.500	110.000	2002.11.25	16:01:32	329.000	16.000	329.667	3D	48.808	113.653	305222.000	5409528.019
02-05	056	A	F	3.500	111.000	2002.11.25	21:00:55	329.000	21.000	329.875	3D	48.808	113.651	305343.000	5409527.131
02-05	056	A	F	3.500	112.000	2002.11.26	02:01:07	330.000	2.000	330.083	2D	48.808	113.653	305230.000	5409547.769
02-05	056	A	F	3.500	113.000	2002.11.26	07:02:06	330.000	7.000	330.292	2D	48.809	113.653	305252.000	5409557.005
02-05	056	A	F	3.500	114.000	2002.11.26	12:01:07	330.000	12.000	330.500	3D	48.809	113.654	305149.000	5409615.127
02-05	056	A	F	3.500	116.000	2002.11.26	22:01:16	330.000	22.000	330.917	3D	48.808	113.653	305215.000	5409542.724
02-05	056	A	F	3.500	117.000	2002.11.27	03:00:55	331.000	3.000	331.125	3D	48.808	113.652	305269.000	5409488.540
02-05	056	A	F	3.500	119.000	2002.11.27	13:01:38	331.000	13.000	331.542	3D	48.809	113.654	305163.000	5409561.214
02-05	056	A	F	3.500	120.000	2002.11.27	18:01:22	331.000	18.000	331.750	2D	48.809	113.652	305258.000	5409611.312
02-05	056	A	F	3.500	121.000	2002.11.27	23:01:01	331.000	23.000	331.958	3D	48.808	113.653	305243.000	5409484.990
02-05	056	A	F	3.500	123.000	2002.11.28	09:01:07	332.000	9.000	332.375	2D	48.807	113.652	305274.000	5409384.867
02-05	056	A	F	3.500	124.000	2002.11.28	14:01:36	332.000	14.000	332.583	2D	48.807	113.653	305221.000	5409403.408
02-05	056	A	F	3.500	125.000	2002.11.28	19:02:25	332.000	19.000	332.792	3D	48.807	113.653	305219.000	5409348.946
02-05	056	A	F	3.500	126.000	2002.11.29	00:01:01	333.000	0.000	333.000	3D	48.807	113.652	305268.000	5409411.798
02-05	056	A	F	3.500	128.000	2002.11.29	10:01:07	333.000	10.000	333.417	2D	48.808	113.653	305243.000	5409550.643
02-05	056	A	F	3.500	129.000	2002.11.29	15:02:20	333.000	15.000	333.625	2D	48.809	113.656	304967.000	5409652.627
02-05	056	A	F	3.500	130.000	2002.11.29	20:01:54	333.000	20.000	333.833	2D	48.807	113.652	305303.000	5409349.363
02-05	056	A	F	3.500	133.000	2002.11.30	11:02:36	334.000	11.000	334.458	2D	48.794	113.659	304685.000	5407926.500
02-05	056	A	F	3.500	135.000	2002.11.30	21:01:24	334.000	21.000	334.875	2D	48.808	113.657	304943.000	5409523.279
02-05	056	A	F	3.500	136.000	2002.12.01	02:01:07	335.000	2.000	335.083	3D	48.807	113.657	304900.000	5409416.826
02-05	056	A	F	3.500	137.000	2002.12.01	07:02:08	335.000	7.000	335.292	2D	48.806	113.658	304858.000	5409304.791
02-05	056	A	F	3.500	138.000	2002.12.01	12:01:37	335.000	12.000	335.500	3D	48.809	113.658	304829.000	5409577.346
02-05	056	A	F	3.500	139.000	2002.12.01	17:02:30	335.000	17.000	335.708	3D	48.809	113.658	304820.000	5409631.080
02-05	056	A	F	3.500	140.000	2002.12.01	22:02:36	335.000	22.000	335.917	2D	48.808	113.658	304868.000	5409539.257
02-05	056	A	F	3.500	141.000	2002.12.02	03:01:31	336.000	3.000	336.125	2D	48.808	113.658	304864.000	5409548.302
02-05	056	A	F	3.500	143.000	2002.12.02	13:01:29	336.000	13.000	336.542	2D	48.808	113.660	304706.000	5409570.516
02-05	056	A	F	3.500	144.000	2002.12.02	18:01:30	336.000	18.000	336.750	2D	48.807	113.653	305180.000	5409405.953
02-05	056	A	F	3.500	145.000	2002.12.02	23:01:15	336.000	23.000	336.958	3D	48.807	113.653	305199.000	5409393.035
02-05	056	A	F	3.500	147.000	2002.12.03	09:02:48	337.000	9.000	337.375	2D	48.807	113.657	304884.000	5409371.769
02-05	056	A	F	3.500	148.000	2002.12.03	14:02:55	337.000	14.000	337.583	2D	48.805	113.667	304154.000	5409172.533
02-05	056	A	F	3.500	149.000	2002.12.03	19:01:06	337.000	19.000	337.792	2D	48.806	113.657	304946.000	5409321.746
02-05	056	A	F	3.500	152.000	2002.12.04	10:01:45	338.000	10.000	338.417	3D	48.803	113.655	305023.000	5408987.456
02-05	056	A	F	3.500	153.000	2002.12.04	15:01:41	338.000	15.000	338.625	3D	48.803	113.661	304591.000	5408981.395
02-05	056	A	F	3.500	154.000	2002.12.04	20:02:01	338.000	20.000	338.833	2D	48.805	113.657	304921.000	5409200.229
02-05	056	A	F	3.500	155.000	2002.12.05	01:02:35	339.000	1.000	339.042	2D	48.802	113.659	304764.000	5408849.589
02-05	056	A	F	3.500	156.000	2002.12.05	06:01:31	339.000	6.000	339.250	2D	48.805	113.659	304766.000	5409181.137
02-05	056	A	F	3.500	157.000	2002.12.05	11:02:06	339.000	11.000	339.458	2D	48.803	113.657	304886.000	5408978.886
02-05	056	A	F	3.500	159.000	2002.12.05	21:01:08	339.000	21.000	339.875	3D	48.805	113.659	304790.000	5409171.399
02-05	056	A	F	3.500	160.000	2002.12.06	02:01:07	340.000	2.000	340.083	3D	48.805	113.655	305070.000	5409179.441
02-05	056	A	F	3.500	163.000	2002.12.06	17:01:37	340.000	17.000	340.708	3D	48.763	113.638	306145.000	5404451.600
02-05	056	A	F	3.500	164.000	2002.12.06	22:01:04	340.000	22.000	340.917	2D	48.762	113.638	306148.000	5404362.480
02-05	056	A	F	3.500	165.000	2002.12.07	03:02:30	341.000	3.000	341.125	2D	48.761	113.638	306127.000	5404231.915
02-05	056	A	F	3.500	167.000	2002.12.07	13:02:53	341.000	13.000	341.542	2D	48.755	113.640	305965.000	5403526.434
02-05	056	A	F	3.500	168.000	2002.12.07	18:00:55	341.000	18.000	341.750	3D	48.757	113.635	306317.000	5403767.957
02-05	056	A	F	3.500	169.000	2002.12.07	23:01:00	341.000	23.000	341.958	3D	48.758	113.638	306146.000	5403911.884
02-05	056	A	F	3.500	171.000	2002.12.08	09:01:30	342.000	9.000	342.375	2D	48.757	113.637	306224.000	5403763.408
02-05	056	A	F	3.500	172.000	2002.12.08	14:01:33	342.000	14.000	342.583	2D	48.757	113.639	306037.000	5403788.794
02-05	056	A	F	3.500	173.000	2002.12.08	19:01:37	342.000	19.000	342.792	2D	48.760	113.638	306127.000	5404179.600
02-05	056	A	F	3.500	174.000	2002.12.09	00:01:07	343.000	0.000	343.000	2D	48.760	113.638	306149.000	5404082.038
02-05	056	A	F	3.500	177.000	2002.12.09	15:02:02	343.000	15.000	343.625	2D	48.758	113.657	304742.000	5403930.647
02-05	056	A	F	3.500	178.000	2002.12.09	20:01:06	343.000	20.000	343.833	2D	48.752	113.661	304407.000	5403325.862
02-05	056	A	F	3.500	182.000	2002.12.10	16:03:02	344.000	16.000	344.667	2D	48.757	113.637	306227.000	5403822.289
02-05	056	A	F	3.500	184.000	2002.12.11	02:01:31	345.000	2.000	345.083	2D	48.758	113.629	306804.000	5403855.719
02-05	056	A	F	3.500	186.000	2002.12.11	12:01:19	345.000	12.000	345.500	3D	48.759	113.636	306257.000	5403993.699
02-05	056	A	F	3.500	191.000	2002.12.12	13:01:37	346.000	13.000	346.542	2D	48.758	113.636	306275.000	5403869.590
02-05	056	A	F	3.500	192.000	2002.12.12	18:02:24	346.000	18.000	346.750	2D	48.762	113.637	306243.000	5404351.417
02-05	056	A	F	3.500	193.000	2002.12.12	23:02:01	346.000	23.000	346.958	2D	48.763	113.639	306040.000	5404499.751
02-05	056	A	F	3.500	195.000	2002.12.13	09:01:24	347.000	9.000	347.375	2D	48.764	113.640	306004.000	5404642.332
02-05	056	A	F	3.500	196.000	2002.12.13	14:01:43	347.000	14.000	347.583	2D	48.772	113.641	305979.000	5405521.180
02-05	056	A	F	3.500	197.000	2002.12.13	19:01:38	347.000	19.000	347.792	2D	48.776	113.641	305953.000	5405962.769
02-05	056	A	F	3.500	198.000	2002.12.14	00:01:06	348.000	0.000	348.000	2D	48.777	113.638	306176.000	5406005.116
02-05	056	A	F	3.500	201.000	2002.12.14	15:01:31	348.000	15.000	348.625	2D	48.781	113.646	305657.000	5406444.867
02-05	056	A	F	3.500	202.000	2002.12.14	20:01:25	348.000	20.000	348.833	2D	48.779	113.645	305669.000	5406314.265
02-05	056	A	F	3.500	203.000	2002.12.15	01:01:29	349.000	1.000	349.042	2D	48.781	113.642	305934.000	5406493.122
02-05	056	A	F	3.500	205.000	2002.12.15	11:03:01	349.000	11.000	349.458	2D	48.781	113.642	305911.000	5406527.281
02-05	056	A	F	3.500	206.000	2002.12.15	16:02:04	349.000	16.000	349.667	2D	48.782	113.646	305659.000	5406570.538
02-05	056	A	F	3.500	207.000	2002.12.15	21:01:06	349.000	21.000	349.875	2D	48.780	113.645	305727.000	5406341.172
02-05	056	A	F	3.500	208.000	2002.12.16	02:02:14	350.000	2.000	350.083	2D	48.780	113.643	305850.000	5406363.587
02-05	056	A	F	3.500	210.000	2002.12.16	12:00:37	350.000	12.000	350.500	3D	48.782	113.642	305947.000	5406550.509
02-05	056	A	F	3.500	211.000	2002.12.16	17:01:18	350.000	17.000	350.708	3D	48.780	113.645	305699.000	5406365.508
02-05	056	A	F	3.500	212.000	2002.12.16	22:03:03	350.000	22.000	350.917	2D	48.779	113.646	305610.000	5406311.836
02-05	056	A	F	3.500	215.000	2002.12.17	13:01:30	351.000	13.000	351.542	2D	48.773	113.644	305720.000	5405588.054
02-05	056	A	F	3.500	216.000	2002.12.17	18:01:07	351.000	18.000	351.750	2D	48.776	113.636	306358.000	5405963.188
02-05	056	A	F	3.500	217.000	2002.12.17	23:01:07	351.000	23.000	351.958	2D	48.777	113.636	306374.000	5405968.186
02-05	056	A	F	3.500	219.000	2002.12.18	09:01:44	352.000	9.000	352.375	2D	48.776	113.640	306013.000	5405892.804
02-05	056	A	F	3.500	220.000	2002.12.18	14:00:56	352.000	14.000	352.583	2D	48.779	113.643	305869.000	5406200.473
02-05	056	A	F	3.500	222.000	2002.12.19	00:01:37	353.000	0.000	353.000	2D	48.779	113.640	306039.000	5406309.192
02-05	056	A	F	3.500	226.000	2002.12.19	20:01:37	353.000	20.000	353.833	2D	48.780	113.655	304984.000	5406404.863
02-05	056	A	F	3.500	227.000	2002.12.20	01:01:35	354.000	1.000	354.042	2D	48.780	113.657	304783.000	5406415.220
02-05	056	A	F	3.500	231.000	2002.12.20	21:01:53	354.000	21.000	354.875	2D	48.787	113.649	305439.000	5407125.702
02-05	056	A	F	3.500	236.000	2002.12.21	22:01:06	355.000	22.000	355.917	2D	48.799	113.650	305417.000	5408541.954
02-05	056	A	F	3.500	238.000	2002.12.22	08:02:36	356.000	8.000	356.333	2D	48.803	113.656	304958.000	5408908.472
02-05	056	A	F	3.500	239.000	2002.12.22	13:01:24	356.000	13.000	356.542	2D	48.803	113.663	304439.000	5409026.777
02-05	056	A	F	3.500	240.000	2002.12.22	18:01:06	356.000	18.000	356.750	2D	48.808	113.659	304787.000	5409569.916
02-05	056	A	F	3.500	241.000	2002.12.22	23:01:07	356.000	23.000	356.958	2D	48.806	113.658	304872.000	5409286.494
02-05	056	A	F	3.500	242.000	2002.12.23	04:02:49	357.000	4.000	357.167	2D	48.808	113.662	304531.000	5409504.279
02-05	056	A	F	3.500	243.000	2002.12.23	09:01:07	357.000	9.000	357.375	3D	48.808	113.661	304601.000	5409512.980
02-05	056	A	F	3.500	244.000	2002.12.23	14:02:55	357.000	14.000	357.583	2D	48.810	113.661	304650.000	5409731.610
02-05	056	A	F	3.500	246.000	2002.12.24	00:01:24	358.000	0.000	358.000	2D	48.808	113.658	304880.000	5409498.757
02-05	056	A	F	3.500	248.000	2002.12.24	10:00:55	358.000	10.000	358.417	3D	48.806	113.656	305009.000	5409329.570
02-05	056	A	F	3.500	250.000	2002.12.24	20:02:24	358.000	20.000	358.833	2D	48.806	113.656	304990.000	5409300.176
02-05	056	A	F	3.500	251.000	2002.12.25	01:03:01	359.000	1.000	359.042	3D	48.806	113.655	305041.000	5409315.106
02-05	056	A	F	3.500	253.000	2002.12.25	11:02:57	359.000	11.000	359.458	2D	48.806	113.662	304573.000	5409253.567
02-05	056	A	F	3.500	254.000	2002.12.25	16:02:40	359.000	16.000	359.667	2D	48.804	113.666	304237.000	5409131.784
02-05	056	A	F	3.500	255.000	2002.12.25	21:01:07	359.000	21.000	359.875	3D	48.806	113.661	304626.000	5409305.119
02-05	056	A	F	3.500	256.000	2002.12.26	02:01:24	360.000	2.000	360.083	2D	48.805	113.660	304681.000	5409148.496
02-05	056	A	F	3.500	258.000	2002.12.26	12:02:24	360.000	12.000	360.500	2D	48.803	113.662	304526.000	5409021.522
02-05	056	A	F	3.500	259.000	2002.12.26	17:02:06	360.000	17.000	360.708	2D	48.806	113.657	304903.000	5409239.796
02-05	056	A	F	3.500	260.000	2002.12.26	22:01:07	360.000	22.000	360.917	2D	48.804	113.656	304948.000	5409088.007
02-05	056	A	F	3.500	261.000	2002.12.27	03:02:41	361.000	3.000	361.125	2D	48.805	113.655	305052.000	5409188.973
02-05	056	A	F	3.500	262.000	2002.12.27	08:00:55	361.000	8.000	361.333	3D	48.804	113.656	304945.000	5409042.462
02-05	056	A	F	3.500	263.000	2002.12.27	13:01:38	361.000	13.000	361.542	3D	48.805	113.656	304998.000	5409208.652
02-05	056	A	F	3.500	264.000	2002.12.27	18:00:56	361.000	18.000	361.750	3D	48.804	113.651	305380.000	5409039.531
02-05	056	A	F	3.500	265.000	2002.12.27	23:01:24	361.000	23.000	361.958	2D	48.804	113.651	305376.000	5409014.095
02-05	056	A	F	3.500	267.000	2002.12.28	09:02:41	362.000	9.000	362.375	2D	48.803	113.652	305253.000	5408907.094
02-05	056	A	F	3.500	269.000	2002.12.28	19:01:02	362.000	19.000	362.792	3D	48.803	113.651	305312.000	5408916.162
02-05	056	A	F	3.500	270.000	2002.12.29	00:01:30	363.000	0.000	363.000	2D	48.803	113.651	305311.000	5408918.436
02-05	056	A	F	3.500	272.000	2002.12.29	10:01:36	363.000	10.000	363.417	2D	48.803	113.654	305149.000	5408895.143
02-05	056	A	F	3.500	274.000	2002.12.29	20:01:30	363.000	20.000	363.833	2D	48.806	113.653	305214.000	5409290.141
02-05	056	A	F	3.500	275.000	2002.12.30	01:03:03	364.000	1.000	364.042	2D	48.806	113.651	305329.000	5409227.165
02-05	056	A	F	3.500	276.000	2002.12.30	06:01:30	364.000	6.000	364.250	2D	48.805	113.651	305337.000	5409195.737
02-05	056	A	F	3.500	278.000	2002.12.30	16:01:34	364.000	16.000	364.667	2D	48.802	113.652	305300.000	5408870.950
02-05	056	A	F	3.500	279.000	2002.12.30	21:01:07	364.000	21.000	364.875	3D	48.803	113.651	305351.000	5408944.866
02-05	056	A	F	3.500	281.000	2002.12.31	07:00:38	365.000	7.000	365.292	3D	48.803	113.651	305322.000	5408900.243
02-05	056	A	F	3.500	282.000	2002.12.31	12:01:07	365.000	12.000	365.500	2D	48.804	113.652	305307.000	5409078.818
02-05	056	A	F	3.500	283.000	2002.12.31	17:01:44	365.000	17.000	365.708	2D	48.803	113.653	305227.000	5408956.971
02-05	056	A	F	3.500	284.000	2002.12.31	22:00:58	365.000	22.000	365.917	3D	48.804	113.653	305190.000	5409089.556
02-05	056	A	F	3.500	285.000	2003.01.01	03:01:07	1.000	3.000	1.125	3D	48.807	113.656	305013.000	5409380.621
02-05	056	A	F	3.500	286.000	2003.01.01	08:01:36	1.000	8.000	1.333	2D	48.806	113.654	305164.000	5409267.405
02-05	056	A	F	3.500	287.000	2003.01.01	13:01:06	1.000	13.000	1.542	2D	48.806	113.655	305071.000	5409258.405
02-05	056	A	F	3.500	288.000	2003.01.01	18:01:22	1.000	18.000	1.750	2D	48.805	113.651	305359.000	5409192.722
02-05	056	A	F	3.500	291.000	2003.01.02	09:01:31	2.000	9.000	2.375	2D	48.805	113.651	305382.000	5409118.496
02-05	056	A	F	3.500	294.000	2003.01.03	00:00:55	3.000	0.000	3.000	3D	48.804	113.651	305348.000	5409072.940
02-05	056	A	F	3.500	295.000	2003.01.03	05:01:35	3.000	5.000	3.208	2D	48.804	113.651	305366.000	5409007.759
02-05	056	A	F	3.500	296.000	2003.01.03	10:02:52	3.000	10.000	3.417	2D	48.803	113.653	305225.000	5408895.815
02-05	056	A	F	3.500	298.000	2003.01.03	20:01:07	3.000	20.000	3.833	2D	48.803	113.651	305353.000	5408979.296
02-05	056	A	F	3.500	299.000	2003.01.04	01:01:07	4.000	1.000	4.042	2D	48.803	113.651	305360.000	5408992.378
02-05	056	A	F	3.500	300.000	2003.01.04	06:02:06	4.000	6.000	4.250	2D	48.803	113.651	305358.000	5408972.423
02-05	056	A	F	3.500	301.000	2003.01.04	11:02:30	4.000	11.000	4.458	2D	48.803	113.654	305132.000	5408903.512
02-05	056	A	F	3.500	303.000	2003.01.04	21:01:06	4.000	21.000	4.875	2D	48.808	113.654	305133.000	5409504.416
02-05	056	A	F	3.500	306.000	2003.01.05	12:02:28	5.000	12.000	5.500	2D	48.805	113.658	304817.000	5409148.220
02-05	056	A	F	3.500	307.000	2003.01.05	17:03:03	5.000	17.000	5.708	2D	48.806	113.652	305300.000	5409258.198
02-05	056	A	F	3.500	310.000	2003.01.06	08:01:05	6.000	8.000	6.333	2D	48.805	113.656	304972.000	5409218.466
02-05	056	A	F	3.500	311.000	2003.01.06	13:01:26	6.000	13.000	6.542	2D	48.777	113.652	305174.000	5406068.857
02-05	056	A	F	3.500	312.000	2003.01.06	18:01:07	6.000	18.000	6.750	2D	48.764	113.645	305601.000	5404605.131
02-05	056	A	F	3.500	313.000	2003.01.06	23:01:06	6.000	23.000	6.958	2D	48.762	113.655	304872.000	5404362.311
02-05	056	A	F	3.500	315.000	2003.01.07	09:01:55	7.000	9.000	7.375	2D	48.762	113.642	305825.000	5404330.268
02-05	056	A	F	3.500	316.000	2003.01.07	14:01:42	7.000	14.000	7.583	2D	48.756	113.652	305072.000	5403722.161
02-05	056	A	F	3.500	317.000	2003.01.07	19:01:24	7.000	19.000	7.792	2D	48.750	113.654	304902.000	5403108.282
02-05	056	A	F	3.500	318.000	2003.01.08	00:01:38	8.000	0.000	8.000	3D	48.748	113.654	304908.000	5402888.840
02-05	056	A	F	3.500	320.000	2003.01.08	10:03:03	8.000	10.000	8.417	2D	48.748	113.656	304762.000	5402812.675
02-05	056	A	F	3.500	321.000	2003.01.08	15:03:02	8.000	15.000	8.625	2D	48.748	113.655	304831.000	5402844.772
02-05	056	A	F	3.500	322.000	2003.01.08	20:02:36	8.000	20.000	8.833	2D	48.750	113.654	304896.000	5403065.089
02-05	056	A	F	3.500	326.000	2003.01.09	16:03:02	9.000	16.000	9.667	2D	48.751	113.659	304562.000	5403169.083
02-05	056	A	F	3.500	327.000	2003.01.09	21:01:07	9.000	21.000	9.875	3D	48.751	113.653	304988.000	5403186.498
02-05	056	A	F	3.500	330.000	2003.01.10	12:01:12	10.000	12.000	10.500	2D	48.747	113.646	305469.000	5402696.819
02-05	056	A	F	3.500	336.000	2003.01.11	18:02:55	11.000	18.000	11.750	2D	48.751	113.650	305239.000	5403173.326
02-05	056	A	F	3.500	337.000	2003.01.11	23:01:08	11.000	23.000	11.958	2D	48.752	113.652	305108.000	5403223.501
02-05	056	A	F	3.500	340.000	2003.01.12	14:01:01	12.000	14.000	12.583	3D	48.750	113.649	305253.000	5403039.288
02-05	056	A	F	3.500	341.000	2003.01.12	19:02:10	12.000	19.000	12.792	3D	48.748	113.651	305158.000	5402881.248
02-05	056	A	F	3.500	344.000	2003.01.13	10:02:03	13.000	10.000	13.417	2D	48.747	113.655	304809.000	5402688.648
02-05	056	A	F	3.500	345.000	2003.01.13	15:01:37	13.000	15.000	13.625	2D	48.746	113.652	305029.000	5402611.977
02-05	056	A	F	3.500	349.000	2003.01.14	11:02:36	14.000	11.000	14.458	2D	48.746	113.649	305283.000	5402559.728
02-05	056	A	F	3.500	351.000	2003.01.14	21:01:07	14.000	21.000	14.875	3D	48.747	113.646	305479.000	5402712.047
02-05	056	A	F	3.500	352.000	2003.01.15	02:01:07	15.000	2.000	15.083	2D	48.751	113.648	305330.000	5403151.236
02-05	056	A	F	3.500	354.000	2003.01.15	12:01:52	15.000	12.000	15.500	2D	48.747	113.652	305066.000	5402758.699
02-05	056	A	F	3.500	355.000	2003.01.15	17:02:58	15.000	17.000	15.708	2D	48.747	113.651	305159.000	5402678.683
02-05	056	A	F	3.500	356.000	2003.01.15	22:03:02	15.000	22.000	15.917	2D	48.747	113.650	305220.000	5402733.295
02-05	056	A	F	3.500	357.000	2003.01.16	03:01:24	16.000	3.000	16.125	2D	48.747	113.650	305203.000	5402704.960
02-05	056	A	F	3.500	358.000	2003.01.16	08:01:07	16.000	8.000	16.333	2D	48.747	113.650	305213.000	5402763.611
02-05	056	A	F	3.500	359.000	2003.01.16	13:01:07	16.000	13.000	16.542	2D	48.749	113.646	305539.000	5402941.441
02-05	056	A	F	3.500	361.000	2003.01.16	23:01:06	16.000	23.000	16.958	2D	48.751	113.644	305622.000	5403116.593
02-05	056	A	F	3.500	364.000	2003.01.17	14:01:31	17.000	14.000	17.583	2D	48.749	113.654	304911.000	5402981.090
02-05	056	A	F	3.500	365.000	2003.01.17	19:02:30	17.000	19.000	17.792	2D	48.752	113.654	304951.000	5403227.868
02-05	056	A	F	3.500	368.000	2003.01.18	10:02:02	18.000	10.000	18.417	2D	48.751	113.654	304931.000	5403162.881
02-05	056	A	F	3.500	369.000	2003.01.18	15:01:07	18.000	15.000	18.625	3D	48.756	113.652	305074.000	5403772.177
02-05	056	A	F	3.500	370.000	2003.01.18	20:01:07	18.000	20.000	18.833	2D	48.751	113.650	305203.000	5403144.519
02-05	056	A	F	3.500	374.000	2003.01.19	16:01:11	19.000	16.000	19.667	2D	48.749	113.654	304914.000	5402992.128
02-05	056	A	F	3.500	379.000	2003.01.20	17:02:08	20.000	17.000	20.708	2D	48.759	113.636	306277.000	5404059.776
02-05	056	A	F	3.500	380.000	2003.01.20	22:01:07	20.000	22.000	20.917	2D	48.759	113.635	306348.000	5403982.790
02-05	056	A	F	3.500	382.000	2003.01.21	08:01:36	21.000	8.000	21.333	2D	48.758	113.636	306254.000	5403875.860
02-05	056	A	F	3.500	386.000	2003.01.22	04:01:36	22.000	4.000	22.167	2D	48.782	113.656	304923.000	5406662.957
02-05	056	A	F	3.500	389.000	2003.01.22	19:01:07	22.000	19.000	22.792	2D	48.783	113.652	305228.000	5406725.763
02-05	056	A	F	3.500	391.000	2003.01.23	05:01:24	23.000	5.000	23.208	2D	48.788	113.649	305452.000	5407265.464
02-05	056	A	F	3.500	392.000	2003.01.23	10:01:06	23.000	10.000	23.417	2D	48.786	113.647	305577.000	5407093.061
02-05	056	A	F	3.500	393.000	2003.01.23	15:02:03	23.000	15.000	23.625	2D	48.788	113.644	305765.000	5407237.887
02-05	056	A	F	3.500	394.000	2003.01.23	20:01:07	23.000	20.000	23.833	2D	48.785	113.645	305688.000	5406965.680
02-05	056	A	F	3.500	397.000	2003.01.24	11:01:24	24.000	11.000	24.458	2D	48.788	113.646	305639.000	5407226.666
02-05	056	A	F	3.500	399.000	2003.01.24	21:01:36	24.000	21.000	24.875	2D	48.785	113.646	305661.000	5406923.227
02-05	056	A	F	3.500	401.000	2003.01.25	07:01:07	25.000	7.000	25.292	2D	48.788	113.652	305238.000	5407307.387
02-05	056	A	F	3.500	403.000	2003.01.25	17:02:25	25.000	17.000	25.708	2D	48.783	113.655	304947.000	5406721.070
02-05	056	A	F	3.500	407.000	2003.01.26	13:00:55	26.000	13.000	26.542	3D	48.780	113.654	305063.000	5406438.826
02-05	056	A	F	3.500	409.000	2003.01.26	23:00:58	26.000	23.000	26.958	3D	48.783	113.648	305505.000	5406696.092
02-05	056	A	F	3.500	410.000	2003.01.27	04:00:55	27.000	4.000	27.167	3D	48.783	113.649	305394.000	5406683.254
02-05	056	A	F	3.500	411.000	2003.01.27	09:01:35	27.000	9.000	27.375	3D	48.783	113.652	305195.000	5406677.934
02-05	056	A	F	3.500	412.000	2003.01.27	14:01:07	27.000	14.000	27.583	3D	48.783	113.652	305177.000	5406694.134
[truncated: 166,423 more rows]
