# Supplementary material for: Bighorn sheep associations: understanding tradeoffs of sociality and implications for disease transmission
Source: PeerJ. 2023 Aug 8;11:e15625. doi: 10.7717/peerj.15625 (PMC10416771; doi:10.7717/peerj.15625)
Supplement: Supplemental Information 3 [file peerj-11-15625-s003.zip]

Archive with 1 entries (1 files):
- ContactsRSF_spatsoc_2022-03-23.txt
