# Supplementary material for: Bighorn sheep associations: understanding tradeoffs of sociality and implications for disease transmission
Source: PeerJ. 2023 Aug 8;11:e15625. doi: 10.7717/peerj.15625 (PMC10416771; doi:10.7717/peerj.15625)
Supplement: Supplemental Information 3 [file peerj-11-15625-s003.zip › ContactsRSF_spatsoc_2022-03-23.txt]

i	FixStartDateTime	j	X	Prox	SEX.i	AGE.i	DOY	HOD	speed_mhr	distance_m	ij	Freq13k	used	Freq400m	SEX.j	AGE.j	d_h2o_per	d_heli	d_mlicks	d_roads	d_trails	CrownClosure	DEM	desc27	LC	slope	VRM	SRI	IRG	NDVI	SWE	LC.f	d.sex	barren	ice	scrub	grass	developed	conifer	deciduous	mixed	adult	subadult	light	month	season
249489	06-03	2006-03-30 16:00:00	06-04	99	1.00005423192352	FALSE	5.5	89	16	16.26898891	81.34494453	06-03.06-04	7	1	1	FALSE	3.5	1120.08928215567	8740.76655677292	3293.17476001502	1297.99845916704	1240.20159651566	0	2316.99144929157	0	30	14.2786472378188	0.0317656226630489	0.805427996946377	0.234397540098225	0	780.669826244744	30	FF	1	0	0	0	0	0	0	0	1	0	day	3	winter
258208	06-04	2006-03-30 16:00:00	06-03	99	1.00005423192352	FALSE	3.5	89	16	15.44020725	77.20103626	06-04.06-03	8	1	1	FALSE	5.5	1120.08928215567	8740.76655677292	3293.17476001502	1297.99845916704	1240.20159651566	0	2316.99144929157	0	30	14.2786472378188	0.0317656226630489	0.805427996946377	0.234397540098225	0	780.669826244744	30	FF	1	0	0	0	0	0	0	0	1	0	day	3	winter
249400	06-03	2006-03-27 23:00:00	06-04	86	1.00005668782278	FALSE	5.5	86	23	23.2	116	06-03.06-04	5	1	1	FALSE	3.5	870.517087712814	8594.14917254756	3072.62103097665	1357.64501987817	1294.17927660738	0	2316.82638498398	0	30	24.1245173431495	0.0416575746713419	0.850651911869142	0.211445493571684	0	833.854171648028	30	FF	1	0	0	0	0	0	0	0	1	0	night	3	winter
258107	06-04	2006-03-27 23:00:00	06-03	86	1.00005668782278	FALSE	3.5	86	23	39.40050761	197.0025381	06-04.06-03	6	1	1	FALSE	5.5	870.517087712814	8594.14917254756	3072.62103097665	1357.64501987817	1294.17927660738	0	2316.82638498398	0	30	24.1245173431495	0.0416575746713419	0.850651911869142	0.211445493571684	0	833.854171648028	30	FF	1	0	0	0	0	0	0	0	1	0	night	3	winter
194453	05-16	2006-01-09 06:00:00	05-17	378	1.00026960009993	FALSE	8.5	9	6	0.282842712	1.414213562	05-16.05-17	4	1	1	FALSE	5.5	930	445.982062419555	4893.31176198697	4462.84662519339	1050	42.0537561074754	2195.69699588601	0	210	46.5006884675217	0.0121610095488365	-0.0844506030693793	0	0	250.843843076089	210	FF	0	0	0	0	0	1	0	0	1	0	crepuscular	1	winter
195661	05-17	2006-01-09 06:00:00	05-16	378	1.00026960009993	FALSE	5.5	9	6	1.708800749	8.544003745	05-17.05-16	4	1	1	FALSE	8.5	930	445.982062419555	4893.31176198697	4462.84662519339	1050	42.0537561074754	2195.69699588601	0	210	46.5006884675217	0.0121610095488365	-0.0844506030693793	0	0	250.843843076089	210	FF	0	0	0	0	0	1	0	0	1	0	crepuscular	1	winter
108330	04-16	2004-11-25 02:00:00	04-18	225	1.00030615841009	FALSE	7.5	330	2	12.59364919	62.96824597	04-16.04-18	5	1	2	FALSE	6.5	474.341649025257	335.410196624968	4137.93426724012	4718.7816224106	371.079506305589	0	2022.96186237396	0	50	35.0492468480966	0.00891324688380379	0.970414089901907	0	0	33.7252419633748	50	FF	0	0	1	0	0	0	0	0	1	0	night	11	fall
115418	04-18	2004-11-25 02:00:00	04-16	225	1.00030615841009	FALSE	6.5	330	2	14.97731618	74.88658091	04-18.04-16	5	1	2	FALSE	7.5	474.341649025257	335.410196624968	4137.93426724012	4718.7816224106	371.079506305589	0	2022.96186237396	0	50	35.0492468480966	0.00891324688380379	0.970414089901907	0	0	33.7252419633748	50	FF	0	0	1	0	0	0	0	0	1	0	night	11	fall
86004	04-11	2004-12-31 13:00:00	04-18	354	1.00030827340598	FALSE	6	366	13	38.00052631	190.0026316	04-11.04-18	5	1	1	FALSE	6.5	241.867732448957	617.73780845922	4316.76962554177	4426.70306209938	210	0	1902.52984566223	0	50	33.0620712552575	0.00248723199576911	0.953002303305831	0	0	108.319923091911	50	FF	0	0	1	0	0	0	0	0	1	0	day	12	winter
116247	04-18	2004-12-31 13:00:00	04-11	354	1.00030827340598	FALSE	6.5	366	13	51.60968901	258.0484451	04-18.04-11	5	1	1	FALSE	6	241.867732448957	617.73780845922	4316.76962554177	4426.70306209938	210	0	1902.52984566223	0	50	33.0620712552575	0.00248723199576911	0.953002303305831	0	0	108.319923091911	50	FF	0	0	1	0	0	0	0	0	1	0	day	12	winter
249166	06-03	2006-03-20 16:00:00	06-04	59	1.41429096156193	FALSE	5.5	79	16	184.8044372	924.0221859	06-03.06-04	10	1	1	FALSE	3.5	1110	8941.86222215485	3448.43442738875	1506.28682527598	1394.59671590034	0	2326.24078997063	0	30	6.51937857936054	0.0244303764162297	0.59079818373686	0.0937251377618855	0	787.204786125954	30	FF	1	0	0	0	0	0	0	0	1	0	day	3	winter
257850	06-04	2006-03-20 16:00:00	06-03	59	1.41429096156193	FALSE	3.5	79	16	97.69278377	488.4639188	06-04.06-03	11	1	1	FALSE	5.5	1110	8941.86222215485	3448.43442738875	1506.28682527598	1394.59671590034	0	2326.24078997063	0	30	6.51937857936054	0.0244303764162297	0.59079818373686	0.0937251377618855	0	787.204786125954	30	FF	1	0	0	0	0	0	0	0	1	0	day	3	winter
248735	06-03	2006-03-11 02:00:00	06-04	18	1.41429129261103	FALSE	5.5	70	2	0.4	2	06-03.06-04	10	1	1	FALSE	3.5	1027.03456611742	8700	3222.73176047899	1326.12216631802	1266.05687076055	0	2316.47328002357	0	30	16.2695290409489	0.0308587251539565	0.82375661558028	0.150433046397374	0	774.208941075998	30	FF	1	0	0	0	0	0	0	0	1	0	night	3	winter
257415	06-04	2006-03-11 02:00:00	06-03	18	1.41429129261103	FALSE	3.5	70	2	1.44222051	7.211102551	06-04.06-03	11	1	1	FALSE	5.5	1027.03456611742	8700	3222.73176047899	1326.12216631802	1266.05687076055	0	2316.47328002357	0	30	16.2695290409489	0.0308587251539565	0.82375661558028	0.150433046397374	0	774.208941075998	30	FF	1	0	0	0	0	0	0	0	1	0	night	3	winter
248902	06-03	2006-03-14 20:00:00	06-04	35	1.41429163888222	FALSE	5.5	73	20	30.12308085	150.6154043	06-03.06-04	7	1	1	FALSE	3.5	1030.97041664638	8729.79381199808	3249.01523542134	1350	1290.34879005639	0	2323.14642645574	0	30	11.8958355802346	0.0296165525009599	0.785573809526771	0.161699236124936	0	775.908298969997	30	FF	1	0	0	0	0	0	0	0	1	0	crepuscular	3	winter
257590	06-04	2006-03-14 20:00:00	06-03	35	1.41429163888222	FALSE	3.5	73	20	58.79081561	293.954078	06-04.06-03	8	1	1	FALSE	5.5	1030.97041664638	8729.79381199808	3249.01523542134	1350	1290.34879005639	0	2323.14642645574	0	30	11.8958355802346	0.0296165525009599	0.785573809526771	0.161699236124936	0	775.908298969997	30	FF	1	0	0	0	0	0	0	0	1	0	crepuscular	3	winter
328685	06-11	2006-03-28 19:00:00	06-12	88	1.41444479272905	FALSE	13.5	87	19	34.2023391	171.0116955	06-11.06-12	6	1	2	FALSE	10.5	942.019108086455	400.24992192379	5395.41471992654	8550.21052372396	2254.99445675594	11	2416.47751186976	0	210	32.9233751273191	0.00223967894739451	0.248956824074615	0.314504791809659	0	779.188481642394	210	FF	0	0	0	0	0	1	0	0	1	0	crepuscular	3	winter
338699	06-12	2006-03-28 19:00:00	06-11	88	1.41444479272905	FALSE	10.5	87	19	46.01086828	230.0543414	06-12.06-11	6	1	2	FALSE	13.5	942.019108086455	400.24992192379	5395.41471992654	8550.21052372396	2254.99445675594	11	2416.47751186976	0	210	32.9233751273191	0.00223967894739451	0.248956824074615	0.314504791809659	0	779.188481642394	210	FF	0	0	0	0	0	1	0	0	1	0	crepuscular	3	winter
85729	04-11	2004-12-20 02:00:00	04-16	330	2.00054916341762	FALSE	6	355	2	0.4	2	04-11.04-16	6	1	3	FALSE	7.5	531.60135440008	1357.64501987817	5175.41302699601	6006.07192764123	570	0	2098.59872164135	0	50	40.2131453300723	0.00266624231275647	0.983848699324313	0	0	142.883738316484	50	FF	0	0	1	0	0	0	0	0	1	0	night	12	winter
108925	04-16	2004-12-20 02:00:00	04-11	330	2.00054916341762	FALSE	7.5	355	2	7.138627319	35.6931366	04-16.04-11	6	1	3	FALSE	6	531.60135440008	1357.64501987817	5175.41302699601	6006.07192764123	570	0	2098.59872164135	0	50	40.2131453300723	0.00266624231275647	0.983848699324313	0	0	142.883738316484	50	FF	0	0	1	0	0	0	0	0	1	0	night	12	winter
211789	05-20	2006-08-06 10:00:00	05-21	1121	2.00059604126843	FALSE	3.5	218	10	37.89934036	189.4967018	05-20.05-21	1	1	1	FALSE	4.5	295.465734053883	1113.64267159624	6733.44636868818	3186.92641898115	84.8528137423857	0	2311.34986863175	0	30	24.6725336974548	0.0148085837452447	0.8025026619572	0.514237652616195	0	119.894176775272	30	FF	1	0	0	0	0	0	0	0	1	0	day	8	fall
214238	05-21	2006-08-06 10:00:00	05-20	1121	2.00059604126843	FALSE	4.5	218	10	34.52839411	345.2839411	05-21.05-20	1	1	1	FALSE	3.5	295.465734053883	1113.64267159624	6733.44636868818	3186.92641898115	84.8528137423857	0	2311.34986863175	0	30	24.6725336974548	0.0148085837452447	0.8025026619572	0.514237652616195	0	119.894176775272	30	FF	1	0	0	0	0	0	0	0	1	0	day	8	fall
95261	04-12	2005-08-28 09:00:00	04-13	1482	2.00086510669226	FALSE	3.5	240	9	5.768882041	28.8444102	04-12.04-13	1	1	1	FALSE	4.5	402.492235949962	494.772675074119	7991.04498798499	6901.6302421964	212.132034355964	0	2325.86657921193	0	30	29.9497785930303	0.000723560784419924	0.916049023288077	0.10864669418767	0	0	30	FF	1	0	0	0	0	0	0	0	1	0	crepuscular	8	fall
99972	04-13	2005-08-28 09:00:00	04-12	1482	2.00086510669226	FALSE	4.5	240	9	23.92404648	119.6202324	04-13.04-12	1	1	1	FALSE	3.5	402.492235949962	494.772675074119	7991.04498798499	6901.6302421964	212.132034355964	0	2325.86657921193	0	30	29.9497785930303	0.000723560784419924	0.916049023288077	0.10864669418767	0	0	30	FF	1	0	0	0	0	0	0	0	1	0	crepuscular	8	fall
94865	04-12	2005-06-03 03:00:00	04-20	991	2.00106954638639	FALSE	3.5	154	3	1.216552506	6.08276253	04-12.04-20	2	1	1	FALSE	4.5	375.89892258425	2212.08046869909	2466.02919690745	2484.02898533813	1148.25955254028	0	2072.57932674366	0	50	43.0141607930378	0.0092658347262634	0.298244257093008	0.805530675170283	0.915668020389989	111.802214093488	50	FF	0	0	1	0	0	0	0	0	1	0	night	6	summer
128273	04-20	2005-06-03 03:00:00	04-12	991	2.00106954638639	FALSE	4.5	154	3	11.3137085	2.828427125	04-20.04-12	2	1	1	FALSE	3.5	375.89892258425	2212.08046869909	2466.02919690745	2484.02898533813	1148.25955254028	0	2072.57932674366	0	50	43.0141607930378	0.0092658347262634	0.298244257093008	0.805530675170283	0.915668020389989	111.802214093488	50	FF	0	0	1	0	0	0	0	0	1	0	night	6	summer
97541	04-13	2005-01-06 00:00:00	04-20	353	2.00111156615386	FALSE	4.5	6	24	17.53282636	87.66413178	04-13.04-20	5	1	3	FALSE	4.5	360	3378.16518246222	2809.12797857271	4254.60926525574	1959.20902407068	0	2279.23123440474	39.3315044366767	30	24.7470044580988	0.0327682973237785	0.913934331794816	0	0	86.2604706949581	30	FF	1	0	0	0	0	0	0	0	1	0	night	1	winter
124286	04-20	2005-01-06 00:00:00	04-13	353	2.00111156615386	FALSE	4.5	6	24	188.0425484	47.01063709	04-20.04-13	5	1	3	FALSE	4.5	360	3378.16518246222	2809.12797857271	4254.60926525574	1959.20902407068	0	2279.23123440474	39.3315044366767	30	24.7470044580988	0.0327682973237785	0.913934331794816	0	0	86.2604706949581	30	FF	1	0	0	0	0	0	0	0	1	0	night	1	winter
249234	06-03	2006-03-22 13:00:00	06-04	66	2.23619040695902	FALSE	5.5	81	13	5.17880295	51.7880295	06-03.06-04	9	1	1	FALSE	3.5	1060.66017177982	8733.34987275788	3263.52570083338	1332.21619867047	1273.14571043538	0	2321.00917415081	0	30	13.2319399042526	0.0292947776246744	0.803884970517296	0.196050922488846	0	788.05083262066	30	FF	1	0	0	0	0	0	0	0	1	0	day	3	winter
257943	06-04	2006-03-22 13:00:00	06-03	66	2.23619040695902	FALSE	3.5	81	13	8.004998438	40.02499219	06-04.06-03	10	1	1	FALSE	5.5	1060.66017177982	8733.34987275788	3263.52570083338	1332.21619867047	1273.14571043538	0	2321.00917415081	0	30	13.2319399042526	0.0292947776246744	0.803884970517296	0.196050922488846	0	788.05083262066	30	FF	1	0	0	0	0	0	0	0	1	0	day	3	winter
249522	06-03	2006-03-31 17:00:00	06-04	103	2.23619067949179	FALSE	5.5	90	17	44.40720662	222.0360331	06-03.06-04	7	1	1	FALSE	3.5	1084.15865997556	8852.49117480498	3368.82768927115	1431.22325302519	1355.32283976918	0	2331.61076817763	0	30	2.86319712632018	0.0219949756549837	0.689549226367083	0.154268361137263	0	800.902500131872	30	FF	1	0	0	0	0	0	0	0	1	0	crepuscular	3	winter
258240	06-04	2006-03-31 17:00:00	06-03	103	2.23619067949179	FALSE	3.5	90	17	37.57286255	187.8643127	06-04.06-03	8	1	1	FALSE	5.5	1084.15865997556	8852.49117480498	3368.82768927115	1431.22325302519	1355.32283976918	0	2331.61076817763	0	30	2.86319712632018	0.0219949756549837	0.689549226367083	0.154268361137263	0	800.902500131872	30	FF	1	0	0	0	0	0	0	0	1	0	crepuscular	3	winter
249106	06-03	2006-03-19 10:00:00	06-04	53	2.23622925889372	FALSE	5.5	78	10	0.824621125	4.123105626	06-03.06-04	10	1	1	FALSE	3.5	308.86890422961	8537.09552482576	2730.16483018883	768.960337078578	2222.83602634112	0	1818.05205903449	67.2923856112185	50	15.8281274334365	0.0430420525355323	0.755781649174399	0.4144640364151	0.0983108758602986	187.844202396821	50	FF	0	0	1	0	0	0	0	0	1	0	day	3	winter
257784	06-04	2006-03-19 10:00:00	06-03	53	2.23622925889372	FALSE	3.5	78	10	0.447213595	2.236067977	06-04.06-03	11	1	1	FALSE	5.5	308.86890422961	8537.09552482576	2730.16483018883	768.960337078578	2222.83602634112	0	1818.05205903449	67.2923856112185	50	15.8281274334365	0.0430420525355323	0.755781649174399	0.4144640364151	0.0983108758602986	187.844202396821	50	FF	0	0	1	0	0	0	0	0	1	0	day	3	winter
304694	06-09	2006-03-17 23:00:00	06-10	54	2.23644262137835	FALSE	2.5	76	23	70.46928409	352.3464204	06-09.06-10	9	1	2	FALSE	3.5	632.85069329187	4412.55028299962	2100	3667.8604117387	3711.40135258907	0	2336.71861905172	0	30	35.8103585208969	0.0214962778983125	0.222935446205674	0.172792240953246	0	931.959631360874	30	FF	1	0	0	0	0	0	0	0	0	1	night	3	winter
318181	06-10	2006-03-17 23:00:00	06-09	54	2.23644262137835	FALSE	3.5	76	23	75.99394713	379.9697356	06-10.06-09	9	1	2	FALSE	2.5	632.85069329187	4412.55028299962	2100	3667.8604117387	3711.40135258907	0	2336.71861905172	0	30	35.8103585208969	0.0214962778983125	0.222935446205674	0.172792240953246	0	931.959631360874	30	FF	1	0	0	0	0	0	0	0	1	0	night	3	winter
111362	04-16	2005-04-02 10:00:00	04-11	764	2.2366633304349	FALSE	7.5	92	10	7.694153625	38.47076812	04-16.04-11	5	1	2	FALSE	6	510	569.209978830308	890.44932477935	402.492235949962	342.052627529741	0	1682.36671814205	0	50	35.7992075567309	0.00619279895414296	0.93671426002281	0.791210400747536	0.251325384964988	84.4735824618275	50	FF	0	0	1	0	0	0	0	0	1	0	day	4	winter
211676	05-20	2006-07-14 12:00:00	05-21	1021	2.82913234838221	FALSE	3.5	195	12	165.9528849	829.7644244	05-20.05-21	2	1	1	FALSE	4.5	721.248916810279	1020	8930.78384017887	1991.10522072541	660	0	2538.02007738601	0	30	28.7254964151588	0.00776014115092821	0.233726567305346	0.683172610698242	0	512.933136116222	30	FF	1	0	0	0	0	0	0	0	1	0	day	7	summer
214136	05-21	2006-07-14 12:00:00	05-20	1021	2.82913234838221	FALSE	4.5	195	12	155.1208561	775.6042805	05-21.05-20	2	1	1	FALSE	3.5	721.248916810279	1020	8930.78384017887	1991.10522072541	660	0	2538.02007738601	0	30	28.7254964151588	0.00776014115092821	0.233726567305346	0.683172610698242	0	512.933136116222	30	FF	1	0	0	0	0	0	0	0	1	0	day	7	summer
87972	04-11	2005-03-19 06:00:00	04-16	706	2.82918008150219	FALSE	6	78	6	1.708800749	8.544003745	04-11.04-16	5	1	2	FALSE	7.5	702.281994643178	364.965751817893	1019.11726508778	597.745765355138	540.832691319598	0	1801.38761776843	0	50	28.3147173986833	0.00438205682828052	0.935822089881239	0.448557255794286	0.178153484688454	95.4496649665966	50	FF	0	0	1	0	0	0	0	0	1	0	crepuscular	3	winter
111064	04-16	2005-03-19 06:00:00	04-11	706	2.82918008150219	FALSE	7.5	78	6	2.529822128	12.64911064	04-16.04-11	5	1	2	FALSE	6	702.281994643178	364.965751817893	1019.11726508778	597.745765355138	540.832691319598	0	1801.38761776843	0	50	28.3147173986833	0.00438205682828052	0.935822089881239	0.448557255794286	0.178153484688454	95.4496649665966	50	FF	0	0	1	0	0	0	0	0	1	0	crepuscular	3	winter
86259	04-11	2005-01-09 12:00:00	04-18	394	2.82929535840296	FALSE	6	9	12	10.0079968	50.03998401	04-11.04-18	7	1	2	FALSE	6.5	453.982378512647	375.89892258425	4123.8816665855	4667.86889276038	402.492235949962	0	2017.33854471411	0	50	35.6045357381811	0.00878898844065652	0.973291275189524	0	0.21880054888137	150.250632455037	50	FF	0	0	1	0	0	0	0	0	1	0	day	1	winter
116519	04-18	2005-01-09 12:00:00	04-11	394	2.82929535840296	FALSE	6.5	9	12	36.35931793	181.7965896	04-18.04-11	7	1	2	FALSE	6	453.982378512647	375.89892258425	4123.8816665855	4667.86889276038	402.492235949962	0	2017.33854471411	0	50	35.6045357381811	0.00878898844065652	0.973291275189524	0	0.21880054888137	150.250632455037	50	FF	0	0	1	0	0	0	0	0	1	0	day	1	winter
320184	06-10	2006-05-29 21:00:00	06-11	365	3.00054971568467	FALSE	3.5	149	21	14.89295135	74.46475676	06-10.06-11	7	1	2	FALSE	13.5	247.38633753706	570	4940.53640812412	7044.12521183433	456.946386351835	0	1731.579268758	0	30	51.5227500359625	0.0195474564712191	0.408255635082926	0.932382455793264	0	346.337379552362	30	FF	1	0	0	0	0	0	0	0	1	0	crepuscular	5	summer
330814	06-11	2006-05-29 21:00:00	06-10	365	3.00054971568467	FALSE	13.5	149	21	63.26073032	316.3036516	06-11.06-10	7	1	2	FALSE	3.5	247.38633753706	570	4940.53640812412	7044.12521183433	456.946386351835	0	1731.579268758	0	30	51.5227500359625	0.0195474564712191	0.408255635082926	0.932382455793264	0	346.337379552362	30	FF	1	0	0	0	0	0	0	0	1	0	crepuscular	5	summer
90709	04-11	2005-09-17 13:00:00	04-18	1411	3.00067782614259	FALSE	6	260	13	167.6215977	838.1079883	04-11.04-18	3	1	2	FALSE	6.5	150	84.8528137423857	6181.2377401294	4885.9492424707	0	0	1953.97056274248	0	50	34.958029557819	0.025430643651148	0.767563058127854	0	0.805682134824081	0	50	FF	0	0	1	0	0	0	0	0	1	0	day	9	fall
120713	04-18	2005-09-17 13:00:00	04-11	1411	3.00067782614259	FALSE	6.5	260	13	124.8789814	624.3949071	04-18.04-11	3	1	2	FALSE	6	150	84.8528137423857	6181.2377401294	4885.9492424707	0	0	1953.97056274248	0	50	34.958029557819	0.025430643651148	0.767563058127854	0	0.805682134824081	0	50	FF	0	0	1	0	0	0	0	0	1	0	day	9	fall
211678	05-20	2006-07-14 17:00:00	05-21	1022	3.00074734246115	FALSE	3.5	195	17	31.03868554	155.1934277	05-20.05-21	2	1	1	FALSE	4.5	660.681466366357	1116.4676439557	9058.26142259098	1838.83115048663	810	0	2617.73095809108	0	30	30.8647698867623	0.00645422232044133	0.204770865435951	0.763291734413778	0	545.612079488679	30	FF	1	0	0	0	0	0	0	0	1	0	crepuscular	7	summer
214138	05-21	2006-07-14 17:00:00	05-20	1022	3.00074734246115	FALSE	4.5	195	17	30.91148654	154.5574327	05-21.05-20	2	1	1	FALSE	3.5	660.681466366357	1116.4676439557	9058.26142259098	1838.83115048663	810	0	2617.73095809108	0	30	30.8647698867623	0.00645422232044133	0.204770865435951	0.763291734413778	0	545.612079488679	30	FF	1	0	0	0	0	0	0	0	1	0	crepuscular	7	summer
94924	04-12	2005-06-09 09:00:00	04-20	1021	3.0015913143992	FALSE	3.5	160	9	356.713891	1783.569455	04-12.04-20	2	1	1	FALSE	4.5	819.39001702486	3405.89195365913	3567.09966219056	3576.54861563491	2490.18071633366	0	2615.6324586819	4.52928814813969	30	38.6979403322579	0.184410036231736	0.767380389574795	0.950698021346023	0	231.880547216187	30	FF	1	0	0	0	0	0	0	0	1	0	crepuscular	6	summer
128365	04-20	2005-06-09 09:00:00	04-12	1021	3.0015913143992	FALSE	4.5	160	9	28.28427125	7.071067812	04-20.04-12	2	1	1	FALSE	3.5	819.39001702486	3405.89195365913	3567.09966219056	3576.54861563491	2490.18071633366	0	2615.6324586819	4.52928814813969	30	38.6979403322579	0.184410036231736	0.767380389574795	0.950698021346023	0	231.880547216187	30	FF	1	0	0	0	0	0	0	0	1	0	crepuscular	6	summer
251011	06-03	2006-05-11 08:00:00	06-07	277	3.16249749501832	FALSE	5.5	131	8	71.66728682	358.3364341	06-03.06-07	11	1	2	FALSE	6.5	174.928556845359	5850	123.69316876853	30	488.364617882991	0	1287.4574447559	482.201197899051	34	0.837347421232145	6.35026966781334e-05	0.658185205812534	0.983117400027673	0.659573335877253	8.94505365748712	34	FF	0	0	0	0	1	0	0	0	1	0	crepuscular	5	summer
285745	06-07	2006-05-11 08:00:00	06-03	277	3.16249749501832	FALSE	6.5	131	8	36.90636801	184.5318401	06-07.06-03	12	1	2	FALSE	5.5	174.928556845359	5850	123.69316876853	30	488.364617882991	0	1287.4574447559	482.201197899051	34	0.837347421232145	6.35026966781334e-05	0.658185205812534	0.983117400027673	0.659573335877253	8.94505365748712	34	FF	0	0	0	0	1	0	0	0	1	0	crepuscular	5	summer
318217	06-10	2006-03-18 19:00:00	06-11	49	3.16276478874663	FALSE	3.5	77	19	236.5005708	1182.502854	06-10.06-11	9	1	1	FALSE	13.5	751.7978451685	4526.42242836437	3330.13513239328	3791.17396066179	2758.04278429469	0	2266.67621292057	64.2986856103167	30	15.5833410524172	0.0505899504124945	0.809791310982437	0.196053732200525	0	964.574566267097	30	FF	1	0	0	0	0	0	0	0	1	0	crepuscular	3	winter
328355	06-11	2006-03-18 19:00:00	06-10	49	3.16276478874663	FALSE	13.5	77	19	237.0304622	1185.152311	06-11.06-10	9	1	1	FALSE	3.5	751.7978451685	4526.42242836437	3330.13513239328	3791.17396066179	2758.04278429469	0	2266.67621292057	64.2986856103167	30	15.5833410524172	0.0505899504124945	0.809791310982437	0.196053732200525	0	964.574566267097	30	FF	1	0	0	0	0	0	0	0	1	0	crepuscular	3	winter
318077	06-10	2006-03-15 06:00:00	06-12	34	3.16284846324066	FALSE	3.5	74	6	2.28035085	11.40175425	06-10.06-12	6	1	1	FALSE	10.5	301.496268633627	3273.43855906904	1368.21051011897	4750.62101203622	3528.54077488131	0	2260.54276037921	0	30	38.1529296049473	0.093121295051606	0.194139815579396	0.171176894301684	0	895.39829787718	30	FF	1	0	0	0	0	0	0	0	1	0	crepuscular	3	winter
338238	06-12	2006-03-15 06:00:00	06-10	34	3.16284846324066	FALSE	10.5	74	6	5.531726674	27.65863337	06-12.06-10	6	1	1	FALSE	3.5	301.496268633627	3273.43855906904	1368.21051011897	4750.62101203622	3528.54077488131	0	2260.54276037921	0	30	38.1529296049473	0.093121295051606	0.194139815579396	0.171176894301684	0	895.39829787718	30	FF	1	0	0	0	0	0	0	0	1	0	crepuscular	3	winter
89446	04-11	2005-05-29 07:00:00	04-18	980	3.16310494056503	FALSE	6	149	7	59.12021651	295.6010825	04-11.04-18	3	1	1	FALSE	6.5	882.326470191165	0	1675.97732681561	1154.12304370028	1032.27903204512	0	2019.34228802496	0	50	33.6264754441258	0.00446811536296736	0.957317538487971	0.897060374775438	0.649603640064198	118.892326804453	50	FF	0	0	1	0	0	0	0	0	1	0	crepuscular	5	summer
119487	04-18	2005-05-29 07:00:00	04-11	980	3.16310494056503	FALSE	6.5	149	7	41.0682359	205.3411795	04-18.04-11	3	1	1	FALSE	6	882.326470191165	0	1675.97732681561	1154.12304370028	1032.27903204512	0	2019.34228802496	0	50	33.6264754441258	0.00446811536296736	0.957317538487971	0.897060374775438	0.649603640064198	118.892326804453	50	FF	0	0	1	0	0	0	0	0	1	0	crepuscular	5	summer
210668	05-20	2006-03-26 12:00:00	05-21	569	3.16328790958313	FALSE	3.5	85	12	242.3963696	1211.981848	05-20.05-21	2	1	1	FALSE	4.5	381.837661840736	3356.38198064523	8341.942219891	1008.4641788383	335.410196624968	13	1758.70979554649	23.4742381385612	210	25.446624221467	0.00478770104008127	0.861105123627222	0.380163611315582	0	188.765029448314	210	FF	0	0	0	0	0	1	0	0	1	0	day	3	winter
213114	05-21	2006-03-26 12:00:00	05-20	569	3.16328790958313	FALSE	4.5	85	12	259.661703	1298.308515	05-21.05-20	2	1	1	FALSE	3.5	381.837661840736	3356.38198064523	8341.942219891	1008.4641788383	335.410196624968	13	1758.70979554649	23.4742381385612	210	25.446624221467	0.00478770104008127	0.861105123627222	0.380163611315582	0	188.765029448314	210	FF	0	0	0	0	0	1	0	0	1	0	day	3	winter
208719	05-19	2006-06-27 10:00:00	05-23	900	3.16364092735179	FALSE	8.5	178	10	15.26433752	76.32168761	05-19.05-23	5	1	2	FALSE	2.5	1288.60389569487	1135.64959384486	1065.31685427388	4976.83634450642	1989.29635801205	51.2337210587683	1895.09549484787	0.849814891974519	210	28.569928735819	0.00846488139528277	0.449704009760268	0.52432505650007	0	2.65051809794966	210	FF	0	0	0	0	0	1	0	0	1	0	day	6	summer
218844	05-23	2006-06-27 10:00:00	05-19	900	3.16364092735179	FALSE	2.5	178	10	44.45042182	222.2521091	05-23.05-19	5	1	2	FALSE	8.5	1288.60389569487	1135.64959384486	1065.31685427388	4976.83634450642	1989.29635801205	51.2337210587683	1895.09549484787	0.849814891974519	210	28.569928735819	0.00846488139528277	0.449704009760268	0.52432505650007	0	2.65051809794966	210	FF	0	0	0	0	0	1	0	0	0	1	day	6	summer
328660	06-11	2006-03-27 23:00:00	06-12	84	3.60618097392515	FALSE	13.5	86	23	52.39312932	261.9656466	06-11.06-12	4	1	1	FALSE	10.5	836.779540858881	180	4384.92873374243	7331.30274917085	1343.31679063429	28.9324699272634	2387.22812345507	0	210	39.9857629737974	0.0764643456984898	0.0271978977558565	0.357417943352335	0	787.067464283883	210	FF	0	0	0	0	0	1	0	0	1	0	night	3	winter
338674	06-12	2006-03-27 23:00:00	06-11	84	3.60618097392515	FALSE	10.5	86	23	32.00624939	160.0312469	06-12.06-11	4	1	1	FALSE	13.5	829.75900115636	180	4393.64313525803	7357.58791996399	1370.8391590555	26.7979205345395	2381.7971449235	0	210	41.1552569224239	0.0660220699405766	0.00880723619071266	0.468766626367824	0	794.232786859436	210	FF	0	0	0	0	0	1	0	0	1	0	night	3	winter
87962	04-11	2005-03-18 20:00:00	04-16	704	3.60651096587507	FALSE	6	77	20	49.39028245	246.9514122	04-11.04-16	5	1	2	FALSE	7.5	702.281994643178	364.965751817893	1019.11726508778	597.745765355138	540.832691319598	0	1801.38761776843	0	50	28.3147173986833	0.00438205682828052	0.935822089881239	0.439615717138584	0.173528435860074	93.2310013940302	50	FF	0	0	1	0	0	0	0	0	1	0	crepuscular	3	winter
111054	04-16	2005-03-18 20:00:00	04-11	704	3.60651096587507	FALSE	7.5	77	20	44.87939394	224.3969697	04-16.04-11	5	1	2	FALSE	6	702.281994643178	364.965751817893	1019.11726508778	597.745765355138	540.832691319598	0	1801.38761776843	0	50	28.3147173986833	0.00438205682828052	0.935822089881239	0.439615717138584	0.173528435860074	93.2310013940302	50	FF	0	0	1	0	0	0	0	0	1	0	crepuscular	3	winter
109436	04-16	2005-01-09 12:00:00	04-11	415	3.60665814109549	FALSE	7.5	9	12	36.44283194	182.2141597	04-16.04-11	7	1	2	FALSE	6	453.982378512647	375.89892258425	4123.8816665855	4667.86889276038	402.492235949962	0	2017.33854471411	0	50	35.6045357381811	0.00878898844065652	0.973291275189524	0	0.21880054888137	150.250632455037	50	FF	0	0	1	0	0	0	0	0	1	0	day	1	winter
93439	04-12	2005-02-06 06:00:00	04-13	633	3.60745014594292	FALSE	3.5	37	6	1.720465053	8.602325267	04-12.04-13	5	1	2	FALSE	4.5	212.132034355964	702.281994643178	954.829827770373	976.729235765982	0	0	1848.7232355219	46.3283330441433	50	25.6917318967936	0.00328747442510395	0.777179256492805	0	0.0761684890381485	76.0396056890819	50	FF	0	0	1	0	0	0	0	0	1	0	crepuscular	2	winter
98161	04-13	2005-02-06 06:00:00	04-12	633	3.60745014594292	FALSE	4.5	37	6	1.6	8	04-13.04-12	5	1	2	FALSE	3.5	212.132034355964	702.281994643178	954.829827770373	976.729235765982	0	0	1848.7232355219	46.3283330441433	50	25.6917318967936	0.00328747442510395	0.777179256492805	0	0.0761684890381485	76.0396056890819	50	FF	0	0	1	0	0	0	0	0	1	0	crepuscular	2	winter
93434	04-12	2005-02-06 01:00:00	04-13	632	3.60745022904436	FALSE	3.5	37	1	2.009975124	10.04987562	04-12.04-13	5	1	2	FALSE	4.5	234.3074902772	674.166151627327	934.344690143846	956.713123146118	30	0	1855.94099377658	51.5201052760223	50	24.6191113117188	0.00407321893375898	0.75859173793844	0	0.0761684890381485	76.0713128219411	50	FF	0	0	1	0	0	0	0	0	1	0	night	2	winter
98156	04-13	2005-02-06 01:00:00	04-12	632	3.60745022904436	FALSE	4.5	37	1	5.830951895	29.15475947	04-13.04-12	5	1	2	FALSE	3.5	234.3074902772	674.166151627327	934.344690143846	956.713123146118	30	0	1855.94099377658	51.5201052760223	50	24.6191113117188	0.00407321893375898	0.75859173793844	0	0.0761684890381485	76.0713128219411	50	FF	0	0	1	0	0	0	0	0	1	0	night	2	winter
95514	04-12	2005-11-01 04:00:00	04-13	1734	3.60756051405103	FALSE	3.5	305	4	67.80501456	339.0250728	04-12.04-13	1	1	1	FALSE	4.5	150	3994.0580867083	3339.71555675031	4744.2702283913	2413.46224333425	0	1963.94474565667	0	50	38.4454991397302	0.0260178497247181	0.405713365214829	0	0.392776595114311	0	50	FF	0	0	1	0	0	0	0	0	1	0	night	11	fall
100224	04-13	2005-11-01 04:00:00	04-12	1734	3.60756051405103	FALSE	4.5	305	4	62.86620714	314.3310357	04-13.04-12	1	1	1	FALSE	3.5	150	3994.0580867083	3339.71555675031	4744.2702283913	2413.46224333425	0	1963.94474565667	0	50	38.4454991397302	0.0260178497247181	0.405713365214829	0	0.392776595114311	0	50	FF	0	0	1	0	0	0	0	0	1	0	night	11	fall
249603	06-03	2006-04-03 05:00:00	06-04	115	4.00022715877271	FALSE	5.5	93	5	1.216552506	6.08276253	06-03.06-04	7	1	1	FALSE	3.5	844.807670419723	8471.74716336601	2952.37192778959	1295.56937290135	1230.36579926459	0	2275.53470489754	0	30	32.6231038301297	0.0350212062362771	0.813745674813204	0.248340815171084	0	849.42530649295	30	FF	1	0	0	0	0	0	0	0	1	0	crepuscular	4	winter
258332	06-04	2006-04-03 05:00:00	06-03	115	4.00022715877271	FALSE	3.5	93	5	2.009975124	10.04987562	06-04.06-03	8	1	1	FALSE	5.5	844.807670419723	8471.74716336601	2952.37192778959	1295.56937290135	1230.36579926459	0	2275.53470489754	0	30	32.6231038301297	0.0350212062362771	0.813745674813204	0.248340815171084	0	849.42530649295	30	FF	1	0	0	0	0	0	0	0	1	0	crepuscular	4	winter
230282	06-01	2006-08-15 19:00:00	06-07	645	4.12331137534426	FALSE	1.5	227	19	51.04546993	255.2273496	06-01.06-07	5	1	1	FALSE	6.5	975.807358037436	8621.49059037937	3360.13392590236	912.414379544733	818.840643837371	0	2164.75238804731	0	30	34.1559494356459	0.0354774419260456	0.818487548927546	0.00133569040971192	0	291.473153737579	30	FF	1	0	0	0	0	0	0	0	0	0	crepuscular	8	fall
287505	06-07	2006-08-15 19:00:00	06-01	645	4.12331137534426	FALSE	6.5	227	19	35.6117958	178.058979	06-07.06-01	5	1	1	FALSE	1.5	975.807358037436	8621.49059037937	3360.13392590236	912.414379544733	818.840643837371	0	2164.75238804731	0	30	34.1559494356459	0.0354774419260456	0.818487548927546	0.00133569040971192	0	291.473153737579	30	FF	1	0	0	0	0	0	0	0	1	0	crepuscular	8	fall
248745	06-03	2006-03-11 07:00:00	06-04	19	4.12333220613886	FALSE	5.5	70	7	3.605551275	18.02775638	06-03.06-04	10	1	1	FALSE	3.5	1027.03456611742	8700	3222.73176047899	1326.12216631802	1266.05687076055	0	2316.47328002357	0	30	16.2695290409489	0.0308587251539565	0.82375661558028	0.150433046397374	0	774.208941075998	30	FF	1	0	0	0	0	0	0	0	1	0	crepuscular	3	winter
257426	06-04	2006-03-11 07:00:00	06-03	19	4.12333220613886	FALSE	3.5	70	7	2.607680962	13.03840481	06-04.06-03	11	1	1	FALSE	5.5	1027.03456611742	8700	3222.73176047899	1326.12216631802	1266.05687076055	0	2316.47328002357	0	30	16.2695290409489	0.0308587251539565	0.82375661558028	0.150433046397374	0	774.208941075998	30	FF	1	0	0	0	0	0	0	0	1	0	crepuscular	3	winter
248884	06-03	2006-03-14 10:00:00	06-04	33	4.12333245476776	FALSE	5.5	73	10	14	70	06-03.06-04	10	1	1	FALSE	3.5	1041.39329746259	8789.38564405954	3301.77225138258	1398.4634424968	1339.62681370597	0	2331.09127035563	0	30	3.03678892259472	0.0220256010101778	0.689495396292887	0.117590910877621	0	775.622945176657	30	FF	1	0	0	0	0	0	0	0	1	0	day	3	winter
257570	06-04	2006-03-14 10:00:00	06-03	33	4.12333245476776	FALSE	3.5	73	10	53.7944235	268.9721175	06-04.06-03	11	1	1	FALSE	5.5	1041.39329746259	8789.38564405954	3301.77225138258	1398.4634424968	1339.62681370597	0	2331.09127035563	0	30	3.03678892259472	0.0220256010101778	0.689495396292887	0.117590910877621	0	775.622945176657	30	FF	1	0	0	0	0	0	0	0	1	0	day	3	winter
333144	06-11	2006-09-10 05:00:00	06-12	788	4.12374661440739	FALSE	13.5	253	5	0.565685425	2.828427125	06-11.06-12	3	1	1	FALSE	10.5	1060.23582282434	948.683298050514	6521.0505288642	9465.41599719738	3150.14285390361	0	2332.14545643133	0	30	37.5632496367565	0.00192024795454773	0.902575351323123	0	0	318.74027812925	30	FF	1	0	0	0	0	0	0	0	1	0	crepuscular	9	fall
343195	06-12	2006-09-10 05:00:00	06-11	788	4.12374661440739	FALSE	10.5	253	5	85.02282047	425.1141023	06-12.06-11	3	1	1	FALSE	13.5	1060.23582282434	948.683298050514	6521.0505288642	9465.41599719738	3150.14285390361	0	2332.14545643133	0	30	37.5632496367565	0.00192024795454773	0.902575351323123	0	0	318.74027812925	30	FF	1	0	0	0	0	0	0	0	1	0	crepuscular	9	fall
323773	06-10	2006-10-22 12:00:00	06-11	929	4.12379565448815	FALSE	3.5	295	12	72.6737917	363.3689585	06-10.06-11	8	1	3	FALSE	13.5	624.259561400544	1351.33267554663	6090.66498832435	8718.910482394	2135.90730135931	0	1994.24325006282	0	50	39.2333709218271	0.00277234628925069	0.929245670998387	0	0.292862526543051	92.5876268137046	50	FF	0	0	1	0	0	0	0	0	1	0	day	10	fall
334325	06-11	2006-10-22 12:00:00	06-10	929	4.12379565448815	FALSE	13.5	295	12	63.5688603	317.8443015	06-11.06-10	8	1	3	FALSE	3.5	624.259561400544	1351.33267554663	6090.66498832435	8718.910482394	2135.90730135931	0	1994.24325006282	0	50	39.2333709218271	0.00277234628925069	0.929245670998387	0	0.292862526543051	92.5876268137046	50	FF	0	0	1	0	0	0	0	0	1	0	day	10	fall
320984	06-10	2006-07-04 17:00:00	06-11	498	4.12384694458424	FALSE	3.5	185	17	29.42787794	147.1393897	06-10.06-11	5	1	1	FALSE	13.5	792.022726946645	180	4277.39406648487	6940.64118075557	948.683298050514	0	2368.51126541998	84.6322335710306	30	9.45703749764135	0.0964914069747181	0.746114006475685	0.849302377708372	0	549.9937531733	30	FF	1	0	0	0	0	0	0	0	1	0	crepuscular	7	summer
331654	06-11	2006-07-04 17:00:00	06-10	498	4.12384694458424	FALSE	13.5	185	17	32.15524841	160.776242	06-11.06-10	5	1	1	FALSE	3.5	792.022726946645	180	4277.39406648487	6940.64118075557	948.683298050514	0	2368.51126541998	84.6322335710306	30	9.45703749764135	0.0964914069747181	0.746114006475685	0.849302377708372	0	549.9937531733	30	FF	1	0	0	0	0	0	0	0	1	0	crepuscular	7	summer
87264	04-11	2005-02-19 13:00:00	04-18	549	4.12430546153943	FALSE	6	50	13	146.018218	730.0910902	04-11.04-18	6	1	1	FALSE	6.5	573.149195236284	1207.47670784989	3466.52563815703	6365.72855217688	1470.91808065575	0	2488.39746293394	77.1564933967801	30	14.3788832079912	0.0437638440876576	0.515399643408616	0	0	233.810033006308	30	FF	1	0	0	0	0	0	0	0	1	0	day	2	winter
117369	04-18	2005-02-19 13:00:00	04-11	549	4.12430546153943	FALSE	6.5	50	13	196.8720397	984.3601983	04-18.04-11	6	1	1	FALSE	6	595.482997238376	1180.72011924927	3494.06639891116	6341.00938337107	1441.56165320808	0	2492.05067818959	98.1847182039116	30	13.6574502605167	0.0372209102543948	0.561620995961908	0	0	227.845907132977	30	FF	1	0	0	0	0	0	0	0	1	0	day	2	winter
96936	04-13	2004-12-07 10:00:00	04-20	221	4.12528581449775	FALSE	4.5	342	10	114.7325586	573.6627929	04-13.04-20	5	1	1	FALSE	4.5	127.279220613579	1422.70868416553	1622.4980739588	1639.32913107771	474.341649025257	0	1845.22055179175	107.067544909024	50	19.2660163851405	0.0178527915333357	0.439030036209392	0	0	50.4611248630261	50	FF	0	0	1	0	0	0	0	0	1	0	day	12	winter
123310	04-20	2004-12-07 10:00:00	04-13	221	4.12528581449775	FALSE	4.5	342	10	432.0185181	108.0046295	04-20.04-13	5	1	1	FALSE	4.5	150	1449.96551683135	1647.54362612952	1664.12138980304	502.891638427206	0	1852.80069315001	104.291091229304	50	18.7569839517149	0.013186476128555	0.45557248768922	0	0	50.8227865374651	50	FF	0	0	1	0	0	0	0	0	1	0	day	12	winter
93762	04-12	2005-02-26 16:00:00	04-20	563	4.12535812525935	FALSE	3.5	57	16	167.1849276	835.9246378	04-12.04-20	3	1	1	FALSE	4.5	990	569.209978830308	1920	1739.48268171891	120	0	2267.36521197842	29.1962502502203	30	22.4329427553261	0.0748337862212238	0.671305161936119	0	0	126.684188301734	30	FF	1	0	0	0	0	0	0	0	1	0	day	2	winter
125850	04-20	2005-02-26 16:00:00	04-12	563	4.12535812525935	FALSE	4.5	57	16	48.82622246	12.20655562	04-20.04-12	3	1	1	FALSE	3.5	990	569.209978830308	1920	1739.48268171891	120	0	2267.36521197842	29.1962502502203	30	22.4329427553261	0.0748337862212238	0.671305161936119	0	0	126.684188301734	30	FF	1	0	0	0	0	0	0	0	1	0	day	2	winter
96173	04-13	2004-10-27 14:00:00	04-20	53	4.12538972098809	FALSE	4.5	301	14	252.5642097	1262.821048	04-13.04-20	5	1	2	FALSE	4.5	670.820393249937	3035.78655376164	2602.92143561806	3907.49280229663	1695.46453811338	0	2331.42525580891	369.277727187831	30	14.7612230360255	0.00177900131815352	0.783072051206736	0	0	61.2883621782495	30	FF	1	0	0	0	0	0	0	0	1	0	day	10	fall
122098	04-20	2004-10-27 14:00:00	04-13	53	4.12538972098809	FALSE	4.5	301	14	116.6190379	29.15475947	04-20.04-13	5	1	2	FALSE	4.5	670.820393249937	3035.78655376164	2602.92143561806	3907.49280229663	1695.46453811338	0	2331.42525580891	369.277727187831	30	14.7612230360255	0.00177900131815352	0.783072051206736	0	0	61.2883621782495	30	FF	1	0	0	0	0	0	0	0	1	0	day	10	fall
210637	05-20	2006-03-24 15:00:00	05-21	562	4.24403220244622	FALSE	3.5	83	15	58.51392997	292.5696498	05-20.05-21	4	1	1	FALSE	4.5	1015.13545894132	3872.90588576588	6524.08614290155	3118.26875044471	1046.56581255074	0	2440.97006466319	0	30	26.5726133135132	0.0033665711090715	0.428653835234537	0.304627018429793	0	549.48410793233	30	FF	1	0	0	0	0	0	0	0	1	0	day	3	winter
213084	05-21	2006-03-24 15:00:00	05-20	562	4.24403220244622	FALSE	4.5	83	15	60.84734998	304.2367499	05-21.05-20	4	1	1	FALSE	3.5	1015.13545894132	3872.90588576588	6524.08614290155	3118.26875044471	1046.56581255074	0	2440.97006466319	0	30	26.5726133135132	0.0033665711090715	0.428653835234537	0.304627018429793	0	549.48410793233	30	FF	1	0	0	0	0	0	0	0	1	0	day	3	winter
249713	06-03	2006-04-06 18:00:00	06-04	131	4.47238958630957	FALSE	5.5	96	18	49.13043863	245.6521932	06-03.06-04	7	1	1	FALSE	3.5	874.642784226795	8653.84307692253	3126.05182298694	1400.71410359145	1337.94618725867	0	2332.2502498509	0	30	11.1246623522841	0.0489593426328561	0.739393718338896	0.214780787235124	0	833.382850400257	30	FF	1	0	0	0	0	0	0	0	1	0	crepuscular	4	winter
258460	06-04	2006-04-06 18:00:00	06-03	131	4.47238958630957	FALSE	3.5	96	18	1.788854382	8.94427191	06-04.06-03	8	1	1	FALSE	5.5	874.642784226795	8653.84307692253	3126.05182298694	1400.71410359145	1337.94618725867	0	2332.2502498509	0	30	11.1246623522841	0.0489593426328561	0.739393718338896	0.214780787235124	0	833.382850400257	30	FF	1	0	0	0	0	0	0	0	1	0	crepuscular	4	winter
249475	06-03	2006-03-30 06:00:00	06-04	97	5.00027546232597	FALSE	5.5	89	6	0.632455532	3.16227766	06-03.06-04	7	1	1	FALSE	3.5	1035.76059009792	8759.58903145576	3275.36257534948	1374.11789887185	1314.87642004867	0	2328.34814771404	0	30	7.71049232327772	0.0259382424609996	0.746273979822673	0.18560493029264	0	798.249416810442	30	FF	1	0	0	0	0	0	0	0	1	0	crepuscular	3	winter
258192	06-04	2006-03-30 06:00:00	06-03	97	5.00027546232597	FALSE	3.5	89	6	1.264911064	6.32455532	06-04.06-03	8	1	1	FALSE	5.5	1030.97041664638	8729.79381199808	3249.01523542134	1350	1290.34879005639	0	2323.14642645574	0	30	11.8958355802346	0.0296165525009599	0.785573809526771	0.23757908839739	0	798.443247019211	30	FF	1	0	0	0	0	0	0	0	1	0	crepuscular	3	winter
318280	06-10	2006-03-20 06:00:00	06-11	56	5.00077219757445	FALSE	3.5	79	6	1.13137085	5.656854249	06-10.06-11	9	1	1	FALSE	13.5	697.78220097678	4578.31846860832	3300.13636081905	3725.92270451227	2738.55801472235	0	2277.75795817479	80.7638023620015	30	12.6482643137514	0.060692505991352	0.761904260502208	0.206882128866924	0	969.506954161591	30	FF	1	0	0	0	0	0	0	0	1	0	crepuscular	3	winter
328418	06-11	2006-03-20 06:00:00	06-10	56	5.00077219757445	FALSE	13.5	79	6	1.697056275	8.485281374	06-11.06-10	9	1	1	FALSE	3.5	711.196175467782	4549.03286424708	3300	3755.15645479652	2759.02156570042	0	2273.40291921327	85.5433583951214	30	10.5111826545536	0.0635958006483433	0.766599600631767	0.206882128866924	0	969.506954161591	30	FF	1	0	0	0	0	0	0	0	1	0	crepuscular	3	winter
326077	06-10	2007-01-10 12:00:00	06-12	1204	5.00083331666978	FALSE	3.5	10	12	62.36473362	311.8236681	06-10.06-12	6	1	1	FALSE	10.5	67.0820393249937	5466.67174796512	2455.78907889094	2612.75716437636	3149.8571396176	51.0760392698885	1775.13058172642	3.35212005539003	220	27.247861006427	0.0175541674408122	0.252010589820186	0	0	143.08179686093	220	FF	0	0	0	0	0	0	1	0	1	0	day	1	winter
346337	06-12	2007-01-10 12:00:00	06-10	1204	5.00083331666978	FALSE	10.5	10	12	324.4000617	1622.000308	06-12.06-10	6	1	1	FALSE	3.5	67.0820393249937	5466.67174796512	2455.78907889094	2612.75716437636	3149.8571396176	51.0760392698885	1775.13058172642	3.35212005539003	220	27.247861006427	0.0175541674408122	0.252010589820186	0	0	143.08179686093	220	FF	0	0	0	0	0	0	1	0	1	0	day	1	winter
320767	06-10	2006-06-24 17:00:00	06-11	456	5.00088883349641	FALSE	3.5	175	17	63.80752307	319.0376153	06-10.06-11	5	1	3	FALSE	13.5	67.0820393249937	4641.86384979137	1171.537451386	3555.98087733891	4435.53829878629	0	2069.88464925207	0	30	31.3997834629084	0.00128544013115336	0.952987387030868	0.911530279069946	0	688.493884169042	30	FF	1	0	0	0	0	0	0	0	1	0	crepuscular	6	summer
331437	06-11	2006-06-24 17:00:00	06-10	456	5.00088883349641	FALSE	13.5	175	17	7.2277244	36.138622	06-11.06-10	5	1	3	FALSE	3.5	67.0820393249937	4641.86384979137	1171.537451386	3555.98087733891	4435.53829878629	0	2069.88464925207	0	30	31.3997834629084	0.00128544013115336	0.952987387030868	0.911530279069946	0	688.493884169042	30	FF	1	0	0	0	0	0	0	0	1	0	crepuscular	6	summer
88105	04-11	2005-03-26 03:00:00	04-16	730	5.00132665020627	FALSE	6	85	3	15.42011673	154.2011673	04-11.04-16	4	1	2	FALSE	7.5	456.946386351835	670.820393249937	898.999443826302	361.247837363769	270	0	1635.3644168498	0	50	35.6969918623511	0.00430873179556498	0.956684627678076	0.836122434870784	0.382669972452878	85.1537932603947	50	FF	0	0	1	0	0	0	0	0	1	0	night	3	winter
111198	04-16	2005-03-26 03:00:00	04-11	730	5.00132665020627	FALSE	7.5	85	3	2.912043956	14.56021978	04-16.04-11	4	1	2	FALSE	6	456.946386351835	670.820393249937	898.999443826302	361.247837363769	270	0	1635.3644168498	0	50	35.6969918623511	0.00430873179556498	0.956684627678076	0.836122434870784	0.382669972452878	85.1537932603947	50	FF	0	0	1	0	0	0	0	0	1	0	night	3	winter
88288	04-11	2005-04-03 01:00:00	04-16	767	5.00133431134541	FALSE	6	93	1	4.565084884	22.82542442	04-11.04-16	5	1	2	FALSE	7.5	569.209978830308	465.725240887801	894.986033410578	465.725240887801	408.044115262063	0	1732.37321386297	0	50	35.1184283019949	0.00672287454584001	0.969157945947998	0.705192993038717	0.257168854859968	88.5554931743816	50	FF	0	0	1	0	0	0	0	0	1	0	night	4	winter
111376	04-16	2005-04-03 01:00:00	04-11	767	5.00133431134541	FALSE	7.5	93	1	2.416609195	12.08304597	04-16.04-11	5	1	2	FALSE	6	569.209978830308	465.725240887801	894.986033410578	465.725240887801	408.044115262063	0	1732.37321386297	0	50	35.1184283019949	0.00672287454584001	0.969157945947998	0.705192993038717	0.257168854859968	88.5554931743816	50	FF	0	0	1	0	0	0	0	0	1	0	night	4	winter
248580	06-03	2006-03-05 21:00:00	06-04	2	5.09930208394774	FALSE	5.5	64	21	50.66754385	253.3377193	06-03.06-04	9	1	1	FALSE	3.5	990.454441153151	8547.52595784301	3077.30401488056	1231.09707172099	1168.46052564903	0	2245.03227590339	0	30	37.1313030743773	0.0137250266770065	0.920858686462464	0	0	796.119837232543	30	FF	1	0	0	0	0	0	0	0	1	0	crepuscular	3	winter
257222	06-04	2006-03-05 21:00:00	06-03	2	5.09930208394774	FALSE	3.5	64	21	49.07504457	245.3752229	06-04.06-03	10	1	1	FALSE	5.5	991.816515288992	8517.72857045821	3051.31119356909	1209.33866224478	1146.29839047257	0	2225.12969586566	0	30	37.8152537533136	0.0114203317322216	0.910163525840879	0	0	796.119837232543	30	FF	1	0	0	0	0	0	0	0	1	0	crepuscular	3	winter
334167	06-11	2006-10-17 12:00:00	06-12	947	5.09987859061138	FALSE	13.5	290	12	142.49014	712.4507	06-11.06-12	7	1	1	FALSE	10.5	825.408989531856	1090.36691072317	5806.06579363341	8488.88685282116	1934.24403837778	0	2152.50903904713	0	30	41.2492869362014	0.00482583507241159	0.981945122684142	0	0	110.518523669311	30	FF	1	0	0	0	0	0	0	0	1	0	day	10	fall
344253	06-12	2006-10-17 12:00:00	06-11	947	5.09987859061138	FALSE	10.5	290	12	142.8355698	714.177849	06-12.06-11	7	1	1	FALSE	13.5	825.408989531856	1090.36691072317	5806.06579363341	8488.88685282116	1934.24403837778	0	2152.50903904713	0	30	41.2492869362014	0.00482583507241159	0.981945122684142	0	0	110.518523669311	30	FF	1	0	0	0	0	0	0	0	1	0	day	10	fall
318095	06-10	2006-03-15 16:00:00	06-12	36	5.09988459541585	FALSE	3.5	74	16	148.1021269	740.5106346	06-10.06-12	9	1	1	FALSE	10.5	1006.23058987491	2430	2696.16394160296	5663.0115662958	3286.60919489981	0	2348.77628544425	114.930970634166	30	15.1207970308726	0.026593148770326	0.829597693250848	0.0495279651311296	0	800.738429572226	30	FF	1	0	0	0	0	0	0	0	1	0	day	3	winter
338255	06-12	2006-03-15 16:00:00	06-10	36	5.09988459541585	FALSE	10.5	74	16	164.8302157	824.1510784	06-12.06-10	9	1	1	FALSE	3.5	1006.23058987491	2430	2696.16394160296	5663.0115662958	3286.60919489981	0	2348.77628544425	114.930970634166	30	15.1207970308726	0.026593148770326	0.829597693250848	0.0495279651311296	0	800.738429572226	30	FF	1	0	0	0	0	0	0	0	1	0	day	3	winter
248706	06-03	2006-03-10 11:00:00	06-04	15	5.38545449207536	FALSE	5.5	69	11	21.04400152	420.8800304	06-03.06-04	9	1	1	FALSE	3.5	1248.87949778992	9101.67566989727	3623.05120030065	1549.87096237074	1368.53936735485	0	2313.92434228835	0	30	10.7720328813648	0.0354360269364266	0.615054653753698	0.0662966796468272	0	763.63970849391	30	FF	1	0	0	0	0	0	0	0	1	0	day	3	winter
257383	06-04	2006-03-10 11:00:00	06-03	15	5.38545449207536	FALSE	3.5	69	11	71.64607456	358.2303728	06-04.06-03	10	1	1	FALSE	5.5	1248.87949778992	9101.67566989727	3623.05120030065	1549.87096237074	1368.53936735485	0	2313.92434228835	0	30	10.7720328813648	0.0354360269364266	0.615054653753698	0.0662966796468272	0	763.63970849391	30	FF	1	0	0	0	0	0	0	0	1	0	day	3	winter
249529	06-03	2006-03-31 22:00:00	06-04	104	5.38546636312344	FALSE	5.5	90	22	51.29249458	256.4624729	06-03.06-04	6	1	1	FALSE	3.5	931.933474020544	8630.2549209163	3127.05932147121	1337.94618725867	1275.61749752816	0	2313.53609985509	0	30	23.1533765591581	0.0339159038764957	0.855582209500786	0.265387855525439	0	822.994816929496	30	FF	1	0	0	0	0	0	0	0	1	0	night	3	winter
258248	06-04	2006-03-31 22:00:00	06-03	104	5.38546636312344	FALSE	3.5	90	22	50.10109779	250.505489	06-04.06-03	7	1	1	FALSE	5.5	931.933474020544	8630.2549209163	3127.05932147121	1337.94618725867	1275.61749752816	0	2313.53609985509	0	30	23.1533765591581	0.0339159038764957	0.855582209500786	0.265387855525439	0	822.994816929496	30	FF	1	0	0	0	0	0	0	0	1	0	night	3	winter
249096	06-03	2006-03-19 05:00:00	06-04	52	5.3855533602414	FALSE	5.5	78	5	1.13137085	5.656854249	06-03.06-04	10	1	1	FALSE	3.5	308.86890422961	8537.09552482576	2730.16483018883	768.960337078578	2222.83602634112	0	1818.05205903449	67.2923856112185	50	15.8281274334365	0.0430420525355323	0.755781649174399	0.4144640364151	0.0983108758602986	187.844202396821	50	FF	0	0	1	0	0	0	0	0	1	0	crepuscular	3	winter
257773	06-04	2006-03-19 05:00:00	06-03	52	5.3855533602414	FALSE	3.5	78	5	1.708800749	8.544003745	06-04.06-03	11	1	1	FALSE	5.5	308.86890422961	8537.09552482576	2730.16483018883	768.960337078578	2222.83602634112	0	1818.05205903449	67.2923856112185	50	15.8281274334365	0.0430420525355323	0.755781649174399	0.4144640364151	0.0983108758602986	187.844202396821	50	FF	0	0	1	0	0	0	0	0	1	0	crepuscular	3	winter
330708	06-11	2006-05-26 03:00:00	06-12	340	5.38611785750724	FALSE	13.5	146	3	1.64924225	8.246211251	06-11.06-12	6	1	1	FALSE	10.5	615.548535860496	750	5230.42063318047	7627.14232199714	1064.04887105809	0	1995.69530438132	0	50	40.0197303440736	0.0183823052624194	0.697241126776128	0.857014870553592	0.384153928595864	418.907741856749	50	FF	0	0	1	0	0	0	0	0	1	0	night	5	summer
340728	06-12	2006-05-26 03:00:00	06-11	340	5.38611785750724	FALSE	10.5	146	3	9.264987858	46.32493929	06-12.06-11	6	1	1	FALSE	13.5	615.548535860496	750	5230.42063318047	7627.14232199714	1064.04887105809	0	1995.69530438132	0	50	40.0197303440736	0.0183823052624194	0.697241126776128	0.857014870553592	0.384153928595864	418.907741856749	50	FF	0	0	1	0	0	0	0	0	1	0	night	5	summer
318486	06-10	2006-03-26 07:00:00	06-11	85	5.38614160070777	FALSE	3.5	85	7	4.118252056	20.59126028	06-10.06-11	3	1	1	FALSE	13.5	375.89892258425	632.85069329187	5049.45541618104	7242.00248550082	657.951365983839	0	1923.17804181405	0	50	34.2363359950814	0.0571165417728751	0.93459222993515	0.386237328474045	0.149545976873797	465.53371918077	50	FF	0	0	1	0	0	0	0	0	1	0	crepuscular	3	winter
328621	06-11	2006-03-26 07:00:00	06-10	85	5.38614160070777	FALSE	13.5	85	7	5.614267539	28.0713377	06-11.06-10	3	1	1	FALSE	3.5	375.89892258425	632.85069329187	5049.45541618104	7242.00248550082	657.951365983839	0	1923.17804181405	0	50	34.2363359950814	0.0571165417728751	0.93459222993515	0.386237328474045	0.149545976873797	465.53371918077	50	FF	0	0	1	0	0	0	0	0	1	0	crepuscular	3	winter
112824	04-16	2005-06-24 18:00:00	04-18	1125	5.38659478613996	FALSE	7.5	175	18	155.3670493	776.8352464	04-16.04-18	3	1	1	FALSE	6.5	483.735464897913	2524.46033836937	5135.17283058711	6992.317212484	902.496537389479	0	2487.32083581229	34.2339998151404	50	24.6933247148254	0.0954574924764461	0.690925146739638	0.960878303589711	0.70061556176232	322.931633457129	50	FF	0	0	1	0	0	0	0	0	1	0	crepuscular	6	summer
119810	04-18	2005-06-24 18:00:00	04-16	1125	5.38659478613996	FALSE	6.5	175	18	154.7633031	773.8165157	04-18.04-16	3	1	1	FALSE	7.5	483.735464897913	2524.46033836937	5135.17283058711	6992.317212484	902.496537389479	0	2487.32083581229	34.2339998151404	50	24.6933247148254	0.0954574924764461	0.690925146739638	0.960878303589711	0.70061556176232	322.931633457129	50	FF	0	0	1	0	0	0	0	0	1	0	crepuscular	6	summer
85262	04-11	2004-11-29 01:00:00	04-16	240	5.38678083622551	FALSE	6	334	1	16.3370744	163.370744	04-11.04-16	5	1	2	FALSE	7.5	626.418390534633	0	4111.75145163226	5130.35086519431	450	0	2009.99976425635	0	50	30.3719923258601	0.000928791446363864	0.939772576692927	0	0	50.731867657802	50	FF	0	0	1	0	0	0	0	0	1	0	night	11	fall
108419	04-16	2004-11-29 01:00:00	04-11	240	5.38678083622551	FALSE	7.5	334	1	1.019803903	5.099019514	04-16.04-11	5	1	2	FALSE	6	630.713881248859	0	4108.13826446969	5112.69009426544	450	0	2014.30178934174	0	50	30.6380337321903	0.000908119419494583	0.94011385900472	0	0	51.5367248927888	50	FF	0	0	1	0	0	0	0	0	1	0	night	11	fall
98669	04-13	2005-03-09 22:00:00	04-20	631	5.38802853775511	FALSE	4.5	68	22	21.55643755	107.7821878	04-13.04-20	2	1	1	FALSE	4.5	466.690475583121	416.773319683494	1154.12304370028	1081.6653826392	67.0820393249937	0	2139.82267638884	0	210	34.1512279030082	0.060779594492956	0.143224662221077	0.433206994124106	0	97.6423961127609	210	FF	0	0	0	0	0	1	0	0	1	0	night	3	winter
126116	04-20	2005-03-09 22:00:00	04-13	631	5.38802853775511	FALSE	4.5	68	22	8.94427191	2.236067977	04-20.04-13	2	1	1	FALSE	4.5	466.690475583121	416.773319683494	1154.12304370028	1081.6653826392	67.0820393249937	0	2139.82267638884	0	210	34.1512279030082	0.060779594492956	0.143224662221077	0.433206994124106	0	97.6423961127609	210	FF	0	0	0	0	0	1	0	0	1	0	night	3	winter
328204	06-11	2006-03-13 19:00:00	06-12	29	5.65782593576863	FALSE	13.5	72	19	99.8002004	499.001002	06-11.06-12	8	1	1	FALSE	10.5	644.127316607517	4125.73629792307	1701.55810949847	3985.03450424209	4210.70065428546	0	2365.75446938798	14.1622128060476	30	27.3532727701037	0.0466027622805431	0.866991457234639	0.192942430370114	0	936.839541182021	30	FF	1	0	0	0	0	0	0	0	1	0	crepuscular	3	winter
338203	06-12	2006-03-13 19:00:00	06-11	29	5.65782593576863	FALSE	10.5	72	19	101.4001972	507.0009862	06-12.06-11	8	1	1	FALSE	13.5	644.127316607517	4125.73629792307	1701.55810949847	3985.03450424209	4210.70065428546	0	2365.75446938798	14.1622128060476	30	27.3532727701037	0.0466027622805431	0.866991457234639	0.192942430370114	0	936.839541182021	30	FF	1	0	0	0	0	0	0	0	1	0	crepuscular	3	winter
320790	06-10	2006-06-25 18:00:00	06-11	460	5.657853888219	FALSE	3.5	176	18	84.9246725	424.6233625	06-10.06-11	6	1	2	FALSE	13.5	180	4680	1295.22198869537	3508.97420908162	4313.43250787583	0	2053.43352163158	0	30	30.5936989456585	0.00281072529493661	0.180359497891442	0.760326377615803	0	693.001500443544	30	FF	1	0	0	0	0	0	0	0	1	0	crepuscular	6	summer
331456	06-11	2006-06-25 18:00:00	06-10	460	5.657853888219	FALSE	13.5	176	18	64.24453284	321.2226642	06-11.06-10	6	1	3	FALSE	3.5	180	4680	1295.22198869537	3508.97420908162	4313.43250787583	0	2053.43352163158	0	30	30.5936989456585	0.00281072529493661	0.180359497891442	0.760326377615803	0	693.001500443544	30	FF	1	0	0	0	0	0	0	0	1	0	crepuscular	6	summer
88172	04-11	2005-03-29 01:00:00	04-15	749	5.65835699487973	FALSE	6	88	1	18.1019336	90.50966799	04-11.04-15	5	1	1	FALSE	3.5	474.341649025257	635.688603012513	885.889383614004	366.196668472011	295.465734053883	0	1649.53733047185	0	50	36.7478203915479	0.00461862009142405	0.949173450981482	0.758341477098195	0.403616921847998	85.4926580312883	50	FF	0	0	1	0	0	0	0	0	1	0	night	3	winter
104265	04-15	2005-03-29 01:00:00	04-11	749	5.65835699487973	FALSE	3.5	88	1	20.52997808	102.6498904	04-15.04-11	5	1	1	FALSE	6	474.341649025257	635.688603012513	885.889383614004	366.196668472011	295.465734053883	0	1649.53733047185	0	50	36.7478203915479	0.00461862009142405	0.949173450981482	0.758341477098195	0.403616921847998	85.4926580312883	50	FF	0	0	1	0	0	0	0	0	1	0	night	3	winter
9962	02-05	2003-10-18 23:00:00	02-06	967	5.73839571620504	FALSE	3.5	291	23	41.45105314	414.5105314	02-05.02-06	4	1	1	FALSE	4.5	872.066511224918	218.403296678416	1933.31321828616	1178.81296226331	966.074531286277	0	2094.34462683112	0	50	37.8359875759896	0.00549597318467504	0.981069849089295	0	0.965529259328286	0	50	FF	0	0	1	0	0	0	0	0	1	0	night	10	fall
14857	02-06	2003-10-18 23:00:00	02-05	967	5.73839571620504	FALSE	4.5	291	23	79.18080575	791.8080575	02-06.02-05	4	1	1	FALSE	3.5	872.066511224918	218.403296678416	1933.31321828616	1178.81296226331	966.074531286277	0	2094.34462683112	0	50	37.8359875759896	0.00549597318467504	0.981069849089295	0	0.965529259328286	0	50	FF	0	0	1	0	0	0	0	0	1	0	night	10	fall
248725	06-03	2006-03-10 21:00:00	06-04	17	5.83127216894105	FALSE	5.5	69	21	26.42725865	132.1362933	06-03.06-04	10	1	1	FALSE	3.5	1027.03456611742	8700	3222.73176047899	1326.12216631802	1266.05687076055	0	2316.47328002357	0	30	16.2695290409489	0.0308587251539565	0.82375661558028	0.146856572141895	0	774.208941075998	30	FF	1	0	0	0	0	0	0	0	1	0	crepuscular	3	winter
257404	06-04	2006-03-10 21:00:00	06-03	17	5.83127216894105	FALSE	3.5	69	21	24.29979424	121.4989712	06-04.06-03	11	1	1	FALSE	5.5	1027.03456611742	8700	3222.73176047899	1326.12216631802	1266.05687076055	0	2316.47328002357	0	30	16.2695290409489	0.0308587251539565	0.82375661558028	0.146856572141895	0	774.208941075998	30	FF	1	0	0	0	0	0	0	0	1	0	crepuscular	3	winter
249555	06-03	2006-04-01 18:00:00	06-04	108	5.83127248458044	FALSE	5.5	91	18	85.32901031	426.6450515	06-03.06-04	7	1	1	FALSE	3.5	1030.97041664638	8729.79381199808	3249.01523542134	1350	1290.34879005639	0	2323.14642645574	0	30	11.8958355802346	0.0296165525009599	0.785573809526771	0.249222498822432	0	802.008799645274	30	FF	1	0	0	0	0	0	0	0	1	0	crepuscular	4	winter
258278	06-04	2006-04-01 18:00:00	06-03	108	5.83127248458044	FALSE	3.5	91	18	85.68780543	428.4390272	06-04.06-03	8	1	1	FALSE	5.5	1030.97041664638	8729.79381199808	3249.01523542134	1350	1290.34879005639	0	2323.14642645574	0	30	11.8958355802346	0.0296165525009599	0.785573809526771	0.249222498822432	0	802.008799645274	30	FF	1	0	0	0	0	0	0	0	1	0	crepuscular	4	winter
318130	06-10	2006-03-16 17:00:00	06-11	41	5.83193850512174	FALSE	3.5	75	17	246.6759007	1233.379504	06-10.06-11	9	1	3	FALSE	13.5	993.629709700752	2400	2738.55801472235	5690.28118813122	3278.65826215542	0	2337.88315571314	78.6415805547017	30	19.9857925142046	0.0239878382117161	0.861684537706522	0.0513277057454779	0	800.738429572226	30	FF	1	0	0	0	0	0	0	0	1	0	crepuscular	3	winter
328284	06-11	2006-03-16 17:00:00	06-10	41	5.83193850512174	FALSE	13.5	75	17	129.7685632	648.8428161	06-11.06-10	9	1	3	FALSE	3.5	979.489663038871	2430	2716.61554144123	5660.38867923396	3303.40733183179	0	2348.05199828255	86.7172231077519	30	18.5796489700177	0.0264354091525337	0.859108904524622	0.0513277057454779	0	800.738429572226	30	FF	1	0	0	0	0	0	0	0	1	0	crepuscular	3	winter
89432	04-11	2005-05-28 06:00:00	04-18	975	5.83247293721804	FALSE	6	148	6	1.749285568	17.49285568	04-11.04-18	3	1	1	FALSE	6.5	902.496537389479	60	1719.44758570885	1127.29765368336	997.24620831568	0	2015.07952254498	0	30	36.291312813892	0.00381499471869475	0.975476170971427	0.877920904491563	0	118.486435171101	30	FF	1	0	0	0	0	0	0	0	1	0	crepuscular	5	summer
211780	05-20	2006-08-04 03:00:00	05-21	1112	5.83270302202511	FALSE	3.5	216	3	20.61552813	103.0776406	05-20.05-21	1	1	1	FALSE	4.5	364.965751817893	1298.6916493148	6330.78194222483	3528.54077488131	60	0	2407.34258141783	0	30	36.2888628898647	0.0695640773394053	0.970071184942504	0.583383884346297	0	131.787782237214	30	FF	1	0	0	0	0	0	0	0	1	0	night	8	fall
214229	05-21	2006-08-04 03:00:00	05-20	1112	5.83270302202511	FALSE	4.5	216	3	27.2154368	136.077184	05-21.05-20	1	1	1	FALSE	3.5	364.965751817893	1298.6916493148	6330.78194222483	3528.54077488131	60	0	2407.34258141783	0	30	36.2888628898647	0.0695640773394053	0.970071184942504	0.583383884346297	0	131.787782237214	30	FF	1	0	0	0	0	0	0	0	1	0	night	8	fall
108398	04-16	2004-11-28 00:00:00	04-18	238	5.83271670782203	FALSE	7.5	333	24	6.551335742	32.75667871	04-16.04-18	5	1	2	FALSE	6.5	483.735464897913	234.3074902772	4236.80304002912	4849.3401613003	335.410196624968	0	1934.30263756986	0	50	27.510915241166	0.00505781455583695	0.931347222688028	0	0	51.7756655074992	50	FF	0	0	1	0	0	0	0	0	1	0	night	11	fall
115483	04-18	2004-11-28 00:00:00	04-16	238	5.83271670782203	FALSE	6.5	333	24	13.64844313	68.24221567	04-18.04-16	5	1	2	FALSE	7.5	513.517283058711	212.132034355964	4206.85155430994	4872.94572101927	362.491379207837	0	1950.12005867227	0	50	29.049140552605	0.0054985885093566	0.940815569474127	0	0	51.7756655074992	50	FF	0	0	1	0	0	0	0	0	1	0	night	11	fall
331952	06-11	2006-07-18 21:00:00	06-12	562	6.00119692219331	FALSE	13.5	199	21	66.53480292	332.6740146	06-11.06-12	5	1	1	FALSE	10.5	403.608721412211	1376.40836963454	5830.89187003155	6491.72550251472	991.816515288992	0	2467.90929345263	0	30	24.6581899870732	0.0655167955305726	0.839196895208601	0.437033874530715	0	756.673230794246	30	FF	1	0	0	0	0	0	0	0	1	0	crepuscular	7	summer
342043	06-12	2006-07-18 21:00:00	06-11	562	6.00119692219331	FALSE	10.5	199	21	59.85114869	299.2557435	06-12.06-11	5	1	1	FALSE	13.5	403.608721412211	1376.40836963454	5830.89187003155	6491.72550251472	991.816515288992	0	2467.90929345263	0	30	24.6581899870732	0.0655167955305726	0.839196895208601	0.437033874530715	0	756.673230794246	30	FF	1	0	0	0	0	0	0	0	1	0	crepuscular	7	summer
87996	04-11	2005-03-20 07:00:00	04-18	679	6.00159757345523	FALSE	6	79	7	0.824621125	4.123105626	04-11.04-18	4	1	2	FALSE	6.5	702.281994643178	364.965751817893	1019.11726508778	597.745765355138	540.832691319598	0	1801.38761776843	0	50	28.3147173986833	0.00438205682828052	0.935822089881239	0.457606091612258	0.182856532225905	101.919239644505	50	FF	0	0	1	0	0	0	0	0	1	0	crepuscular	3	winter
118083	04-18	2005-03-20 07:00:00	04-11	679	6.00159757345523	FALSE	6.5	79	7	1	5	04-18.04-11	4	1	2	FALSE	6	702.281994643178	364.965751817893	1019.11726508778	597.745765355138	540.832691319598	0	1801.38761776843	0	50	28.3147173986833	0.00438205682828052	0.935822089881239	0.457606091612258	0.182856532225905	101.919239644505	50	FF	0	0	1	0	0	0	0	0	1	0	crepuscular	3	winter
93287	04-12	2005-01-30 14:00:00	04-20	445	6.00319190569425	FALSE	3.5	30	14	87.18577866	435.9288933	04-12.04-20	5	1	1	FALSE	4.5	593.9696961967	758.946638440411	1288.60389569487	1315.90273196768	150	0	2102.51547593382	0	30	31.3932811920481	0.00304408412841758	0.868310763480523	0	0	94.4151027246228	30	FF	1	0	0	0	0	0	0	0	1	0	day	1	winter
125043	04-20	2005-01-30 14:00:00	04-12	445	6.00319190569425	FALSE	4.5	30	14	297.3213749	74.33034374	04-20.04-12	5	1	1	FALSE	3.5	593.9696961967	758.946638440411	1288.60389569487	1315.90273196768	150	0	2102.51547593382	0	30	31.3932811920481	0.00304408412841758	0.868310763480523	0	0	94.4151027246228	30	FF	1	0	0	0	0	0	0	0	1	0	day	1	winter
248840	06-03	2006-03-13 09:00:00	06-04	29	6.083009819738	FALSE	5.5	72	9	33.87329331	169.3664666	06-03.06-04	7	1	1	FALSE	3.5	1171.537451386	9750	4671.24180491655	1110.4053313993	898.999443826302	0	2177.00309118042	0	30	17.5075721890262	0.0491746036909475	0.754073462617016	0.190875822925484	0	480.856236454231	30	FF	1	0	0	0	0	0	0	0	1	0	crepuscular	3	winter
257531	06-04	2006-03-13 09:00:00	06-03	29	6.083009819738	FALSE	3.5	72	9	38.40052083	192.0026041	06-04.06-03	8	1	1	FALSE	5.5	1171.537451386	9750	4671.24180491655	1110.4053313993	898.999443826302	0	2177.00309118042	0	30	17.5075721890262	0.0491746036909475	0.754073462617016	0.190875822925484	0	480.856236454231	30	FF	1	0	0	0	0	0	0	0	1	0	crepuscular	3	winter
318262	06-10	2006-03-19 20:00:00	06-11	54	6.08370184746063	FALSE	3.5	78	20	12.00333287	60.01666435	06-10.06-11	9	1	1	FALSE	13.5	697.78220097678	4578.31846860832	3300.13636081905	3725.92270451227	2738.55801472235	0	2277.75795817479	80.7638023620015	30	12.6482643137514	0.060692505991352	0.761904260502208	0.201403996805172	0	968.271998798161	30	FF	1	0	0	0	0	0	0	0	1	0	crepuscular	3	winter
328400	06-11	2006-03-19 20:00:00	06-10	54	6.08370184746063	FALSE	13.5	78	20	12.77810628	63.89053138	06-11.06-10	9	1	1	FALSE	3.5	711.196175467782	4549.03286424708	3300	3755.15645479652	2759.02156570042	0	2273.40291921327	85.5433583951214	30	10.5111826545536	0.0635958006483433	0.766599600631767	0.201403996805172	0	968.271998798161	30	FF	1	0	0	0	0	0	0	0	1	0	crepuscular	3	winter
327013	06-10	2007-02-14 02:00:00	06-12	1339	6.08373860436823	FALSE	3.5	45	2	2.236067977	11.18033989	06-10.06-12	6	1	1	FALSE	10.5	270	5839.76026905215	3112.63553921753	2303.75779976976	2510.33862257664	0.632187882668979	1880.89776262598	8.48026482713708	30	27.6546625057819	0.0165590598808253	0.301795024928505	0	0	198.711084645752	30	FF	1	0	0	0	0	0	0	0	1	0	night	2	winter
347271	06-12	2007-02-14 02:00:00	06-10	1339	6.08373860436823	FALSE	10.5	45	2	5.824087911	29.12043956	06-12.06-10	6	1	1	FALSE	3.5	270	5839.76026905215	3112.63553921753	2303.75779976976	2510.33862257664	0.632187882668979	1880.89776262598	8.48026482713708	30	27.6546625057819	0.0165590598808253	0.301795024928505	0	0	198.711084645752	30	FF	1	0	0	0	0	0	0	0	1	0	night	2	winter
210205	05-20	2006-01-28 15:00:00	05-21	393	6.08480357825122	FALSE	3.5	28	15	69.61867566	348.0933783	05-20.05-21	2	1	1	FALSE	4.5	361.247837363769	2678.58171426597	7403.68151665102	445.982062419555	825.408989531856	58.6896409389163	1592.76720944794	53.6049084671831	50	21.4263551564778	0.0209096235120567	0.881655207431402	0	0.0372364029574575	55.3607068453099	50	FF	0	0	1	0	0	0	0	0	1	0	day	1	winter
212592	05-21	2006-01-28 15:00:00	05-20	393	6.08480357825122	FALSE	4.5	28	15	71.2	356	05-21.05-20	2	1	1	FALSE	3.5	381.837661840736	2686.80107190689	7382.68243933057	466.690475583121	853.814968245462	74.5530994628966	1603.99057598195	52.9211455548515	110	21.0411730934751	0.0212089796988015	0.880499494387478	0	0.0372364029574575	61.7898805356138	110	FF	0	0	0	1	0	0	0	0	1	0	day	1	winter
98695	04-13	2005-03-12 00:00:00	04-20	641	6.08597815630102	FALSE	4.5	71	24	93.89291773	469.4645887	04-13.04-20	1	1	1	FALSE	4.5	632.85069329187	256.320112359526	848.528137423857	870	161.554944214035	19.245817737587	1959.55465295505	0	210	40.3866114283178	0.0163560197503419	0.142700903527034	0.574233862356737	0	71.3794586514481	210	FF	0	0	0	0	0	1	0	0	1	0	night	3	winter
126161	04-20	2005-03-12 00:00:00	04-13	641	6.08597815630102	FALSE	4.5	71	24	25.29822128	6.32455532	04-20.04-13	1	1	1	FALSE	4.5	632.85069329187	256.320112359526	848.528137423857	870	161.554944214035	19.245817737587	1959.55465295505	0	210	40.3866114283178	0.0163560197503419	0.142700903527034	0.574233862356737	0	71.3794586514481	210	FF	0	0	0	0	0	1	0	0	1	0	night	3	winter
98172	04-13	2005-02-06 16:00:00	04-20	485	6.08599084944314	FALSE	4.5	37	16	76.93373772	384.6686886	04-13.04-20	5	1	2	FALSE	4.5	216.333076527839	1148.25955254028	1465.09385364897	1487.34663074886	90	0	1883.70165091531	78.7639887221135	50	19.4103111372587	0.0106201408090442	0.82758887361519	0	0.0328926729433426	89.685220073342	50	FF	0	0	1	0	0	0	0	0	1	0	day	2	winter
125283	04-20	2005-02-06 16:00:00	04-13	485	6.08599084944314	FALSE	4.5	37	16	132.9661611	33.24154028	04-20.04-13	5	1	2	FALSE	4.5	192.093727122985	1176.52029306765	1485.53020837679	1507.48134316813	120	0	1875.11684227796	104.790249240709	50	18.2206212602946	0.0103823189465644	0.820954852391602	0	0.0328926729433426	87.0663933656928	50	FF	0	0	1	0	0	0	0	0	1	0	day	2	winter
332004	06-11	2006-07-21 09:00:00	06-12	573	6.32580266281027	FALSE	13.5	202	9	117.4206115	587.1030574	06-11.06-12	5	1	1	FALSE	10.5	494.772675074119	2233.94270293578	5566.92015390916	7110.69616844933	1832.2117781523	0	2433.45072969082	0	30	12.2098312302722	0.0291168779123521	0.751291802535817	0.478994410175295	0	769.431184978186	30	FF	1	0	0	0	0	0	0	0	1	0	crepuscular	7	summer
342093	06-12	2006-07-21 09:00:00	06-11	573	6.32580266281027	FALSE	10.5	202	9	119.2167773	596.0838867	06-12.06-11	5	1	1	FALSE	13.5	494.772675074119	2233.94270293578	5566.92015390916	7110.69616844933	1832.2117781523	0	2433.45072969082	0	30	12.2098312302722	0.0291168779123521	0.751291802535817	0.478994410175295	0	769.431184978186	30	FF	1	0	0	0	0	0	0	0	1	0	crepuscular	7	summer
91308	04-12	2004-10-18 05:00:00	04-13	185	6.32791719069864	FALSE	3.5	292	5	1.077032961	5.385164807	04-12.04-13	4	1	1	FALSE	4.5	408.044115262063	977.18984849414	1381.30373198656	1406.16499743096	94.8683298050514	0	1996.62986672627	0	30	33.835446165623	0.00589916092157393	0.854401620716703	0	0	25.9301411944236	30	FF	1	0	0	0	0	0	0	0	1	0	crepuscular	10	fall
95969	04-13	2004-10-18 05:00:00	04-12	185	6.32791719069864	FALSE	4.5	292	5	9.92975327	49.64876635	04-13.04-12	4	1	1	FALSE	3.5	408.044115262063	977.18984849414	1381.30373198656	1406.16499743096	94.8683298050514	0	1996.62986672627	0	30	33.835446165623	0.00589916092157393	0.854401620716703	0	0	25.9301411944236	30	FF	1	0	0	0	0	0	0	0	1	0	crepuscular	10	fall
97546	04-13	2005-01-06 05:00:00	04-20	354	6.32806854330431	FALSE	4.5	6	5	9.526804291	47.63402146	04-13.04-20	5	1	3	FALSE	4.5	330	3396.49819667257	2847.63059402023	4248.15253963414	1994.49241663136	0	2267.64209018251	41.7763402736576	30	23.6012606956291	0.0361454809573759	0.905804680072422	0	0	86.2604706949581	30	FF	1	0	0	0	0	0	0	0	1	0	crepuscular	1	winter
124293	04-20	2005-01-06 05:00:00	04-13	354	6.32806854330431	FALSE	4.5	6	5	39.59797975	9.899494937	04-20.04-13	5	1	3	FALSE	4.5	330	3396.49819667257	2847.63059402023	4248.15253963414	1994.49241663136	0	2267.64209018251	41.7763402736576	30	23.6012606956291	0.0361454809573759	0.905804680072422	0	0	86.2604706949581	30	FF	1	0	0	0	0	0	0	0	1	0	crepuscular	1	winter
249637	06-03	2006-04-04 06:00:00	06-04	120	6.4034649654379	FALSE	5.5	94	6	3.16227766	15.8113883	06-03.06-04	7	1	1	FALSE	3.5	1355.32283976918	9228.35304916322	3757.19310123927	1602.40444332884	1373.79037702264	0	2295.81053307431	0	30	19.322065049101	0.0253893402661915	0.604879513201045	0.213619962970138	0	772.414694371371	30	FF	1	0	0	0	0	0	0	0	1	0	crepuscular	4	winter
258371	06-04	2006-04-04 06:00:00	06-03	120	6.4034649654379	FALSE	3.5	94	6	0.8	4	06-04.06-03	8	1	1	FALSE	5.5	1355.32283976918	9228.35304916322	3757.19310123927	1602.40444332884	1373.79037702264	0	2295.81053307431	0	30	19.322065049101	0.0253893402661915	0.604879513201045	0.213619962970138	0	772.414694371371	30	FF	1	0	0	0	0	0	0	0	1	0	crepuscular	4	winter
334194	06-11	2006-10-18 08:00:00	06-12	950	6.40417990943917	FALSE	13.5	291	8	82.49921212	412.4960606	06-11.06-12	7	1	2	FALSE	10.5	845.340168216322	1197.74788666063	6084.97329492907	8862.60119829387	2309.02576858726	0	2135.40440335888	0	50	33.688927642467	0.00195626349631547	0.91147459443686	0	0.353295628514237	141.595098420051	50	FF	0	0	1	0	0	0	0	0	1	0	crepuscular	10	fall
344274	06-12	2006-10-18 08:00:00	06-11	950	6.40417990943917	FALSE	10.5	291	8	31.12715856	311.2715856	06-12.06-11	7	1	2	FALSE	13.5	845.340168216322	1197.74788666063	6084.97329492907	8862.60119829387	2309.02576858726	0	2135.40440335888	0	50	33.688927642467	0.00195626349631547	0.91147459443686	0	0.353295628514237	141.595098420051	50	FF	0	0	1	0	0	0	0	0	1	0	crepuscular	10	fall
86270	04-11	2005-01-09 22:00:00	04-16	417	6.40508417510359	FALSE	6	9	22	7.472616677	37.36308338	04-11.04-16	6	1	2	FALSE	7.5	390	408.044115262063	4226.70084108161	4645.25564420302	284.604989415154	0	1962.29593542443	0	50	32.2159222483051	0.00710596453956668	0.95684504647423	0	0.21880054888137	148.277803739851	50	FF	0	0	1	0	0	0	0	0	1	0	night	1	winter
109448	04-16	2005-01-09 22:00:00	04-11	417	6.40508417510359	FALSE	7.5	9	22	8.23893197	41.19465985	04-16.04-11	6	1	2	FALSE	6	390	408.044115262063	4226.70084108161	4645.25564420302	284.604989415154	0	1962.29593542443	0	50	32.2159222483051	0.00710596453956668	0.95684504647423	0	0.21880054888137	148.277803739851	50	FF	0	0	1	0	0	0	0	0	1	0	night	1	winter
210196	05-20	2006-01-26 13:00:00	05-21	389	6.4052774917646	FALSE	3.5	26	13	108.1881694	540.940847	05-20.05-21	2	1	1	FALSE	4.5	342.052627529741	2629.23943375266	7339.89100736516	424.264068711929	874.642784226795	0	1585.28929031964	0	50	33.8187804781	0.0206765716072532	0.807711492236185	0	0.123250202622229	52.4956259935474	50	FF	0	0	1	0	0	0	0	0	1	0	day	1	winter
212583	05-21	2006-01-26 13:00:00	05-20	389	6.4052774917646	FALSE	4.5	26	13	128.2474171	641.2370856	05-21.05-20	2	1	1	FALSE	3.5	342.052627529741	2629.23943375266	7339.89100736516	424.264068711929	874.642784226795	0	1585.28929031964	0	50	33.8187804781	0.0206765716072532	0.807711492236185	0	0.0323889419547076	52.4956259935474	50	FF	0	0	1	0	0	0	0	0	1	0	day	1	winter
98204	04-13	2005-02-08 08:00:00	04-20	492	6.40652799189874	FALSE	4.5	39	8	8.357032966	41.78516483	04-13.04-20	5	1	2	FALSE	4.5	426.380112106557	948.683298050514	1364.5878498653	1389.74817862806	108.16653826392	0	2010.12880101025	0	30	32.0359375089811	0.00562613250879767	0.8316782859407	0	0	102.096404881227	30	FF	1	0	0	0	0	0	0	0	1	0	crepuscular	2	winter
125336	04-20	2005-02-08 08:00:00	04-13	492	6.40652799189874	FALSE	4.5	39	8	14.4222051	3.605551275	04-20.04-13	5	1	2	FALSE	4.5	426.380112106557	948.683298050514	1364.5878498653	1389.74817862806	108.16653826392	0	2010.12880101025	0	30	32.0359375089811	0.00562613250879767	0.8316782859407	0	0	102.096404881227	30	FF	1	0	0	0	0	0	0	0	1	0	crepuscular	2	winter
249644	06-03	2006-04-04 11:00:00	06-04	121	6.70856591467067	FALSE	5.5	94	11	76.3960732	381.980366	06-03.06-04	7	1	1	FALSE	3.5	1142.36596587959	8859.80812433317	3397.55794652571	1399.42845476287	1302.49760076554	0	2328.11017960426	0	30	9.71052901373189	0.0265434268036506	0.628751873133659	0.188680938284361	0	786.859316572172	30	FF	1	0	0	0	0	0	0	0	1	0	day	4	winter
258379	06-04	2006-04-04 11:00:00	06-03	121	6.70856591467067	FALSE	3.5	94	11	74.98186447	374.9093224	06-04.06-03	8	1	1	FALSE	5.5	1171.537451386	8863.61664333471	3412.22801113876	1379.02139214734	1276.32284317096	0	2320.95981971907	0	30	16.9459427584724	0.0248940437210341	0.609152899672364	0.188680938284361	0	786.859316572172	30	FF	1	0	0	0	0	0	0	0	1	0	day	4	winter
334146	06-11	2006-10-16 21:00:00	06-12	944	6.70938221673586	FALSE	13.5	289	21	31.39554108	156.9777054	06-11.06-12	7	1	2	FALSE	10.5	642.028036770981	829.75900115636	5343.03284661436	7777.12028967021	1209.33866224478	0	2026.72397471337	0	50	41.1095101394011	0.0111592232931087	0.911028555849155	0	0.376823885773919	73.6887890665228	50	FF	0	0	1	0	0	0	0	0	1	0	crepuscular	10	fall
344232	06-12	2006-10-16 21:00:00	06-11	944	6.70938221673586	FALSE	10.5	289	21	41.83443558	209.1721779	06-12.06-11	7	1	2	FALSE	13.5	624.259561400544	859.069263796581	5372.34585632757	7794.74823198287	1221.55638429014	0	2005.92042590368	0	50	39.3471431850086	0.00648057372231256	0.886718332423156	0	0.376823885773919	73.6887890665228	50	FF	0	0	1	0	0	0	0	0	1	0	crepuscular	10	fall
327609	06-10	2007-03-14 10:00:00	06-12	1437	6.70945792878981	FALSE	3.5	73	10	141.4406236	1414.406236	06-10.06-12	5	1	1	FALSE	10.5	30	1530	5880.30611448078	7382.19479558756	1140.39466852489	0	1872.87149259427	52.8248569319316	50	14.9487149305752	0.0588974413131007	0.454478750695362	0.479283892738598	0.286564904890654	343.396007798662	50	FF	0	0	1	0	0	0	0	0	1	0	day	3	winter
347824	06-12	2007-03-14 10:00:00	06-10	1437	6.70945792878981	FALSE	10.5	73	10	54.83912837	548.3912837	06-12.06-10	5	1	1	FALSE	3.5	42.4264068711929	1530	5880.6887351738	7403.43839036971	1141.57785542643	0	1871.40378540496	54.9337161389669	50	17.3698002591265	0.0532340745265597	0.405311538211689	0.479283892738598	0.286564904890654	343.396007798662	50	FF	0	0	1	0	0	0	0	0	1	0	day	3	winter
87967	04-11	2005-03-19 01:00:00	04-16	705	6.70998949557569	FALSE	6	78	1	2	10	04-11.04-16	5	1	2	FALSE	7.5	702.281994643178	364.965751817893	1019.11726508778	597.745765355138	540.832691319598	0	1801.38761776843	0	50	28.3147173986833	0.00438205682828052	0.935822089881239	0.448557255794286	0.178153484688454	95.4496649665966	50	FF	0	0	1	0	0	0	0	0	1	0	night	3	winter
111059	04-16	2005-03-19 01:00:00	04-11	705	6.70998949557569	FALSE	7.5	78	1	2.8	14	04-16.04-11	5	1	2	FALSE	6	702.281994643178	364.965751817893	1019.11726508778	597.745765355138	540.832691319598	0	1801.38761776843	0	50	28.3147173986833	0.00438205682828052	0.935822089881239	0.448557255794286	0.178153484688454	95.4496649665966	50	FF	0	0	1	0	0	0	0	0	1	0	night	3	winter
209865	05-20	2005-12-01 15:00:00	05-21	205	6.71055838227645	FALSE	3.5	335	15	2.607680962	13.03840481	05-20.05-21	1	1	1	FALSE	4.5	573.149195236284	1494.59024484974	5622.49944419739	403.608721412211	1727.54160586656	0	1691.94781887315	12.2011234367679	50	28.0988621670574	0.00303398231918891	0.874192186542625	0	0.191267050728079	35.9302325368156	50	FF	0	0	1	0	0	0	0	0	1	0	day	12	winter
212282	05-21	2005-12-01 15:00:00	05-20	205	6.71055838227645	FALSE	4.5	335	15	5.866350015	469.3080012	05-21.05-20	1	1	1	FALSE	3.5	573.149195236284	1494.59024484974	5622.49944419739	403.608721412211	1727.54160586656	0	1691.94781887315	12.2011234367679	50	28.0988621670574	0.00303398231918891	0.874192186542625	0	0.191267050728079	35.9302325368156	50	FF	0	0	1	0	0	0	0	0	1	0	day	12	winter
318109	06-10	2006-03-16 02:00:00	06-12	38	7.00125959314619	FALSE	3.5	75	2	21.3466625	106.7333125	06-10.06-12	7	1	1	FALSE	10.5	660	1806.23918681884	2684.79049461965	5988.06312591977	2280.19735987918	0	2143.73775849736	0.622337008085653	30	37.2213370012011	0.0621702487932485	0.939730865934277	0.261390991184706	0	613.003100261002	30	FF	1	0	0	0	0	0	0	0	1	0	night	3	winter
338269	06-12	2006-03-16 02:00:00	06-10	38	7.00125959314619	FALSE	10.5	75	2	21.69331694	108.4665847	06-12.06-10	7	1	1	FALSE	3.5	660	1806.23918681884	2684.79049461965	5988.06312591977	2280.19735987918	0	2143.73775849736	0.622337008085653	30	37.2213370012011	0.0621702487932485	0.939730865934277	0.261390991184706	0	613.003100261002	30	FF	1	0	0	0	0	0	0	0	1	0	night	3	winter
320900	06-10	2006-06-30 18:00:00	06-11	480	7.07231507018847	FALSE	3.5	181	18	115.3042931	576.5214653	06-10.06-11	6	1	1	FALSE	13.5	859.069263796581	210	4315.20567296624	7185.61062123463	1221.18794622286	1.11424620015314	2381.78669344312	4.66995370601624	210	35.7883470266072	0.0956959060637692	0.676246981641551	0.705011370396543	0	644.721686341922	210	FF	0	0	0	0	0	1	0	0	1	0	crepuscular	6	summer
331567	06-11	2006-06-30 18:00:00	06-10	480	7.07231507018847	FALSE	13.5	181	18	113.1040229	565.5201146	06-11.06-10	6	1	1	FALSE	3.5	859.069263796581	210	4315.20567296624	7185.61062123463	1221.18794622286	1.11424620015314	2381.78669344312	4.66995370601624	210	35.7883470266072	0.0956959060637692	0.676246981641551	0.705011370396543	0	644.721686341922	210	FF	0	0	0	0	0	1	0	0	1	0	crepuscular	6	summer
86363	04-11	2005-01-13 16:00:00	04-18	412	7.07321365098435	FALSE	6	13	16	42.01951927	210.0975964	04-11.04-18	7	1	2	FALSE	6.5	540.832691319598	216.333076527839	4173.88308413161	4860.09259171057	390	0	1967.00876178196	0	50	29.573855183445	0.0105593793297076	0.942636507855739	0	0.231371017554911	176.605109917341	50	FF	0	0	1	0	0	0	0	0	1	0	day	1	winter
116628	04-18	2005-01-13 16:00:00	04-11	412	7.07321365098435	FALSE	6.5	13	16	14.31223253	71.56116265	04-18.04-11	7	1	2	FALSE	6	540.832691319598	216.333076527839	4173.88308413161	4860.09259171057	390	0	1967.00876178196	0	50	29.573855183445	0.0105593793297076	0.942636507855739	0	0.231371017554911	176.605109917341	50	FF	0	0	1	0	0	0	0	0	1	0	day	1	winter
209888	05-20	2005-12-07 01:00:00	05-21	228	7.07353024132188	FALSE	3.5	341	1	34.5722432	172.861216	05-20.05-21	1	1	1	FALSE	4.5	890.44932477935	1795.24371604526	5628.25905587154	785.175139698144	1775.07746309844	0	1950.3693644303	0	50	41.180480851597	0.00477065212118993	0.866591650335178	0	0.022971109453683	66.9584419539763	50	FF	0	0	1	0	0	0	0	0	1	0	night	12	winter
212305	05-21	2005-12-07 01:00:00	05-20	228	7.07353024132188	FALSE	4.5	341	1	62.28964601	311.44823	05-21.05-20	1	1	1	FALSE	3.5	890.44932477935	1795.24371604526	5628.25905587154	785.175139698144	1775.07746309844	0	1950.3693644303	0	50	41.180480851597	0.00477065212118993	0.866591650335178	0	0.022971109453683	66.9584419539763	50	FF	0	0	1	0	0	0	0	0	1	0	night	12	winter
98691	04-13	2005-03-11 14:00:00	04-20	639	7.07483988837645	FALSE	4.5	70	14	18.86796226	94.33981132	04-13.04-20	3	1	1	FALSE	4.5	600	953.414914924242	1489.46299047677	1516.11345221919	210	0	2090.67548749709	0	30	26.9255128994505	0.0068882167404437	0.912613404233884	0.565028599512225	0	112.682051414836	30	FF	1	0	0	0	0	0	0	0	1	0	day	3	winter
126153	04-20	2005-03-11 14:00:00	04-13	639	7.07483988837645	FALSE	4.5	70	14	78.58753082	19.6468827	04-20.04-13	3	1	1	FALSE	4.5	600	953.414914924242	1489.46299047677	1516.11345221919	210	0	2090.67548749709	0	30	26.9255128994505	0.0068882167404437	0.912613404233884	0.565028599512225	0	112.682051414836	30	FF	1	0	0	0	0	0	0	0	1	0	day	3	winter
85097	04-11	2004-11-20 22:00:00	04-16	206	7.21328834965311	FALSE	6	325	22	14.75262688	73.76313442	04-11.04-16	5	1	2	FALSE	7.5	602.992537267253	150	4115.36146650571	4926.03288661373	453.982378512647	0	2005.49481911936	0	50	33.6472473113078	0.00970080793418335	0.961735084595643	0	0	28.0627663395537	50	FF	0	0	1	0	0	0	0	0	1	0	night	11	fall
108235	04-16	2004-11-20 22:00:00	04-11	206	7.21328834965311	FALSE	7.5	325	22	13.44618905	67.23094526	04-16.04-11	5	1	2	FALSE	6	602.992537267253	150	4115.36146650571	4926.03288661373	453.982378512647	0	2005.49481911936	0	50	33.6472473113078	0.00970080793418335	0.961735084595643	0	0	28.0627663395537	50	FF	0	0	1	0	0	0	0	0	1	0	night	11	fall
217919	05-23	2006-04-18 20:00:00	05-24	567	7.21455603017795	FALSE	2.5	108	20	50.58537338	252.9268669	05-23.05-24	8	1	1	FALSE	2.5	420	4380.41093962655	5799.93965485849	4425.38133950059	1020	0	2200.38915930886	0	30	40.5315701869164	0.00903675780221756	0.896192395468748	0.488815837644929	0	561.792433972977	30	FF	1	0	0	0	0	0	0	0	0	1	crepuscular	4	winter
223412	05-24	2006-04-18 20:00:00	05-23	567	7.21455603017795	FALSE	2.5	108	20	58.24774674	291.2387337	05-24.05-23	8	1	1	FALSE	2.5	420	4409.59181784437	5779.9653978203	4405.91647673898	1006.23058987491	0	2187.02849032851	0	30	37.0352540345579	0.0119368271336469	0.918058375087906	0.488815837644929	0	561.792433972977	30	FF	1	0	0	0	0	0	0	0	0	1	crepuscular	4	winter
94863	04-12	2005-06-02 22:00:00	04-20	990	7.21495862799944	FALSE	3.5	153	22	64.60959681	323.0479841	04-12.04-20	2	1	1	FALSE	4.5	375.89892258425	2212.08046869909	2466.02919690745	2484.02898533813	1148.25955254028	0	2072.57932674366	0	50	43.0141607930378	0.0092658347262634	0.298244257093008	0.804932212371017	0.912479217895186	114.933438347969	50	FF	0	0	1	0	0	0	0	0	1	0	night	6	summer
128271	04-20	2005-06-02 22:00:00	04-12	990	7.21495862799944	FALSE	4.5	153	22	129.2439554	32.31098884	04-20.04-12	2	1	1	FALSE	3.5	375.89892258425	2212.08046869909	2466.02919690745	2484.02898533813	1148.25955254028	0	2072.57932674366	0	50	43.0141607930378	0.0092658347262634	0.298244257093008	0.804932212371017	0.912479217895186	114.933438347969	50	FF	0	0	1	0	0	0	0	0	1	0	night	6	summer
91224	04-12	2004-10-10 07:00:00	04-13	149	7.21510684275591	FALSE	3.5	284	7	37.00054054	185.0027027	04-12.04-13	2	1	1	FALSE	4.5	0	3704.72671056854	3159.12962697006	4451.84231526679	2300.82593865768	0	2091.41924438361	13.4748178054375	30	32.9448599380548	0.0530162425227949	0.73697686828698	0	0	0	30	FF	1	0	0	0	0	0	0	0	1	0	crepuscular	10	fall
95879	04-13	2004-10-10 07:00:00	04-12	149	7.21510684275591	FALSE	4.5	284	7	34.73384517	173.6692258	04-13.04-12	2	1	1	FALSE	3.5	30	3732.68000235756	3187.63235019348	4471.10724541472	2328.626204439	0.742830800102092	2084.54418006603	21.1190332279995	30	29.1663088780602	0.0615807889002898	0.700711848572429	0	0	0	30	FF	1	0	0	0	0	0	0	0	1	0	crepuscular	10	fall
198156	05-18	2005-11-29 08:00:00	05-19	216	7.21517024083032	FALSE	5.5	333	8	47.9654042	239.827021	05-18.05-19	2	1	1	FALSE	8.5	670.820393249937	3080.81158138566	2050.78033928551	3636.06930627017	1075.4068997361	0	2149.9326473942	180.579926148797	30	14.0594458267934	0.0118608692074827	0.645870190636478	0	0	41.4668517544245	30	FF	1	0	0	0	0	0	0	0	1	0	crepuscular	11	fall
204349	05-19	2005-11-29 08:00:00	05-18	216	7.21517024083032	FALSE	8.5	333	8	47.32229918	236.6114959	05-19.05-18	2	1	1	FALSE	5.5	670.820393249937	3080.81158138566	2050.78033928551	3636.06930627017	1075.4068997361	0	2149.9326473942	180.579926148797	30	14.0594458267934	0.0118608692074827	0.645870190636478	0	0	41.4668517544245	30	FF	1	0	0	0	0	0	0	0	1	0	crepuscular	11	fall
251060	06-03	2006-05-12 14:00:00	06-07	281	7.28061000479505	FALSE	5.5	132	14	29.99016505	299.9016505	06-03.06-07	11	1	1	FALSE	6.5	127.279220613579	5850	182.482875908947	0	450	0	1288.34070905408	432.786647822367	34	0.928029068598601	0.000458623190763809	0.658830838891224	0.979226729209529	0.621632856091427	8.94505365748712	34	FF	0	0	0	0	1	0	0	0	1	0	day	5	summer
285799	06-07	2006-05-12 14:00:00	06-03	281	7.28061000479505	FALSE	6.5	132	14	23.53720459	117.686023	06-07.06-03	12	1	1	FALSE	5.5	127.279220613579	5850	182.482875908947	0	450	0	1288.34070905408	432.786647822367	34	0.928029068598601	0.000458623190763809	0.658830838891224	0.979226729209529	0.621632856091427	8.94505365748712	34	FF	0	0	0	0	1	0	0	0	1	0	day	5	summer
318271	06-10	2006-03-20 01:00:00	06-11	55	7.28123384439348	FALSE	3.5	79	1	0.894427191	4.472135955	06-10.06-11	9	1	1	FALSE	13.5	711.196175467782	4549.03286424708	3300	3755.15645479652	2759.02156570042	0	2273.40291921327	85.5433583951214	30	10.5111826545536	0.0635958006483433	0.766599600631767	0.206882128866924	0	969.506954161591	30	FF	1	0	0	0	0	0	0	0	1	0	night	3	winter
328409	06-11	2006-03-20 01:00:00	06-10	55	7.28123384439348	FALSE	13.5	79	1	1.414213562	7.071067812	06-11.06-10	9	1	1	FALSE	3.5	711.196175467782	4549.03286424708	3300	3755.15645479652	2759.02156570042	0	2273.40291921327	85.5433583951214	30	10.5111826545536	0.0635958006483433	0.766599600631767	0.206882128866924	0	969.506954161591	30	FF	1	0	0	0	0	0	0	0	1	0	night	3	winter
211770	05-20	2006-08-02 01:00:00	05-21	1102	7.28232602299004	FALSE	3.5	214	1	36.07381322	180.3690661	05-20.05-21	1	1	1	FALSE	4.5	445.982062419555	1654.35788147547	6218.97901588356	3865.81168708462	241.867732448957	0	2382.25822708668	0	30	40.3808141904471	0.0177106448037991	0.97047689614141	0.853763334282065	0	107.889620783529	30	FF	1	0	0	0	0	0	0	0	1	0	night	8	fall
214219	05-21	2006-08-02 01:00:00	05-20	1102	7.28232602299004	FALSE	4.5	214	1	41.86884283	209.3442142	05-21.05-20	1	1	1	FALSE	3.5	445.982062419555	1654.35788147547	6218.97901588356	3865.81168708462	241.867732448957	0	2382.25822708668	0	30	40.3808141904471	0.0177106448037991	0.97047689614141	0.853763334282065	0	107.889620783529	30	FF	1	0	0	0	0	0	0	0	1	0	night	8	fall
92527	04-12	2004-12-21 19:00:00	04-13	450	7.2842355098952	FALSE	3.5	356	19	16.2603813	81.3019065	04-12.04-13	5	1	1	FALSE	4.5	670.820393249937	4073.04554357056	3000.599940012	4054.4420084643	1674.09677139644	0	1973.56002776394	0	50	34.7564096165313	0.00747454759941743	0.839718488193989	0	0	76.2271355523702	50	FF	0	0	1	0	0	0	0	0	1	0	crepuscular	12	winter
97235	04-13	2004-12-21 19:00:00	04-12	450	7.2842355098952	FALSE	4.5	356	19	14.61232357	73.06161783	04-13.04-12	5	1	1	FALSE	3.5	670.820393249937	4073.04554357056	3000.599940012	4054.4420084643	1674.09677139644	0	1973.56002776394	0	50	34.7564096165313	0.00747454759941743	0.839718488193989	0	0	76.2271355523702	50	FF	0	0	1	0	0	0	0	0	1	0	crepuscular	12	winter
322723	06-10	2006-09-19 04:00:00	06-11	793	7.61695654151718	FALSE	3.5	262	4	72.25842511	361.2921256	06-10.06-11	5	1	2	FALSE	13.5	1090.77953776187	863.770802933278	6441.27316607517	9375.5639830359	3121.29780700272	0	2389.54755399608	0	30	38.5330917599628	0.0089637182541662	0.905396866482614	0	0	287.85257602349	30	FF	1	0	0	0	0	0	0	0	1	0	night	9	fall
333341	06-11	2006-09-19 04:00:00	06-10	793	7.61695654151718	FALSE	13.5	262	4	4.004996879	20.02498439	06-11.06-10	5	1	2	FALSE	3.5	1090.77953776187	863.770802933278	6441.27316607517	9375.5639830359	3121.29780700272	0	2389.54755399608	0	30	38.5330917599628	0.0089637182541662	0.905396866482614	0	0	287.85257602349	30	FF	1	0	0	0	0	0	0	0	1	0	night	9	fall
304703	06-09	2006-03-18 04:00:00	06-10	55	7.61705066510558	FALSE	2.5	77	4	7.560423269	37.80211634	06-09.06-10	8	1	1	FALSE	3.5	644.127316607517	4441.62132559722	2070.21737989033	3640.0274724238	3720.60478954699	0	2335.11721122269	0	30	33.4043878566795	0.0348586935005845	0.205268030620564	0.17326862053957	0	930.404954110633	30	FF	1	0	0	0	0	0	0	0	0	1	night	3	winter
318190	06-10	2006-03-18 04:00:00	06-09	55	7.61705066510558	FALSE	3.5	77	4	8.049844719	40.24922359	06-10.06-09	8	1	1	FALSE	2.5	630.713881248859	4471.61044814953	2070.86938265068	3610.11080162368	3704.72671056854	0	2318.9376720111	0	30	32.8686348887659	0.0384398183639529	0.201393693586091	0.267454809061156	0	902.699642229866	30	FF	1	0	0	0	0	0	0	0	1	0	night	3	winter
328594	06-11	2006-03-25 01:00:00	06-12	75	7.61715566053824	FALSE	13.5	84	1	2.505992817	12.52996409	06-11.06-12	6	1	2	FALSE	10.5	523.927475897189	510	3891.33653132185	6605.7929122854	1074.15082739809	51	2033.08172223445	0	30	65.3463187653204	0.112657374826451	-0.367703532199097	0.496264232898981	0	683.734313612656	30	FF	1	0	0	0	0	0	0	0	1	0	night	3	winter
338619	06-12	2006-03-25 01:00:00	06-11	75	7.61715566053824	FALSE	10.5	84	1	115.1420861	1151.420861	06-12.06-11	6	1	2	FALSE	13.5	563.648826841678	480	3925.87569849072	6646.5404534991	1068.26962888589	51.0337650363683	2118.5173940423	0	210	63.0894943740439	0.133305639710987	-0.350452271771793	0.432790289374099	0	743.860630643624	210	FF	0	0	0	0	0	1	0	0	1	0	night	3	winter
112835	04-16	2005-06-25 14:00:00	04-18	1129	7.61754972944312	FALSE	7.5	176	14	438.3967609	2191.983805	04-16.04-18	2	1	1	FALSE	6.5	591.692487699481	1046.56581255074	6769.17277073056	5771.62888619842	30	23.806507083012	2243.32509920296	0	210	55.8228864651372	0.137286552453607	-0.226671432574071	0.95355764500349	0	236.931675888693	210	FF	0	0	0	0	0	1	0	0	1	0	day	6	summer
119821	04-18	2005-06-25 14:00:00	04-16	1129	7.61754972944312	FALSE	6.5	176	14	449.1243035	2245.621518	04-18.04-16	2	1	1	FALSE	7.5	591.692487699481	1046.56581255074	6769.17277073056	5771.62888619842	30	23.806507083012	2243.32509920296	0	210	55.8228864651372	0.137286552453607	-0.226671432574071	0.95355764500349	0	236.931675888693	210	FF	0	0	0	0	0	1	0	0	1	0	day	6	summer
194449	05-16	2006-01-09 01:00:00	05-17	377	7.61782638880398	FALSE	8.5	9	1	1.523154621	7.615773106	05-16.05-17	3	1	1	FALSE	5.5	930	445.982062419555	4893.31176198697	4462.84662519339	1050	42.0537561074754	2195.69699588601	0	210	46.5006884675217	0.0121610095488365	-0.0844506030693793	0	0	250.843843076089	210	FF	0	0	0	0	0	1	0	0	1	0	night	1	winter
195657	05-17	2006-01-09 01:00:00	05-16	377	7.61782638880398	FALSE	5.5	9	1	1	5	05-17.05-16	3	1	1	FALSE	8.5	930	445.982062419555	4893.31176198697	4462.84662519339	1050	42.0537561074754	2195.69699588601	0	210	46.5006884675217	0.0121610095488365	-0.0844506030693793	0	0	250.843843076089	210	FF	0	0	0	0	0	1	0	0	1	0	night	1	winter
210718	05-20	2006-03-29 15:00:00	05-21	580	7.61829993482389	FALSE	3.5	88	15	41.78085686	208.9042843	05-20.05-21	5	1	1	FALSE	4.5	1111.62043881893	3525.47869090142	6178.10650604212	2928.65156684779	1231.09707172099	0	2564.85082654745	0	30	10.4728417005256	0.0976663047644075	0.587769332962729	0.454228788001924	0	546.492455119277	30	FF	1	0	0	0	0	0	0	0	1	0	day	3	winter
213168	05-21	2006-03-29 15:00:00	05-20	580	7.61829993482389	FALSE	4.5	88	15	39.25812018	196.2906009	05-21.05-20	5	1	1	FALSE	3.5	1111.62043881893	3525.47869090142	6178.10650604212	2928.65156684779	1231.09707172099	0	2564.85082654745	0	30	10.4728417005256	0.0976663047644075	0.587769332962729	0.454228788001924	0	546.492455119277	30	FF	1	0	0	0	0	0	0	0	1	0	day	3	winter
236091	06-01	2007-03-09 10:00:00	06-04	1478	7.81059072696833	FALSE	1.5	68	10	7.782030583	77.82030583	06-01.06-04	1	1	1	FALSE	3.5	715.611626512594	14372.0040356243	8832.28735945565	2664.43239734094	2167.07175700298	0	1996.38999127239	0.0847056247004581	30	28.9720194424956	0.0154982118031278	0.461061225508416	0.324633928603517	0	242.470130804319	30	FF	1	0	0	0	0	0	0	0	0	0	day	3	winter
266405	06-04	2007-03-09 10:00:00	06-01	1478	7.81059072696833	FALSE	3.5	68	10	8.440379138	42.20189569	06-04.06-01	1	1	1	FALSE	1.5	757.165767847438	14347.184392765	8813.51802630482	2638.97707454991	2206.17315730203	0	2017.30980406294	0.420906603976858	30	28.6349997153308	0.0139248675766639	0.461249675482982	0.322616784711339	0	244.291157124212	30	FF	1	0	0	0	0	0	0	0	1	0	day	3	winter
248645	06-03	2006-03-07 13:00:00	06-04	9	7.81070025436427	FALSE	5.5	66	13	74.10074224	370.5037112	06-03.06-04	11	1	1	FALSE	3.5	782.304288624318	8495.88135510378	2951.60973029972	1360.29408585056	1294.17927660738	0	2307.58722780582	0	30	17.3721157768303	0.0728498350818983	0.823685441758264	0.0914910708754545	0	810.762881983533	30	FF	1	0	0	0	0	0	0	0	1	0	day	3	winter
257301	06-04	2006-03-07 13:00:00	06-03	9	7.81070025436427	FALSE	3.5	66	13	75.31905469	376.5952735	06-04.06-03	12	1	1	FALSE	5.5	752.396172239067	8493.17961661002	2938.31584415291	1382.93166859393	1315.90273196768	0	2309.82243098367	0	30	12.4576246238941	0.0825637920718613	0.799234945526675	0.0914910708754545	0	810.762881983533	30	FF	1	0	0	0	0	0	0	0	1	0	day	3	winter
318235	06-10	2006-03-19 05:00:00	06-11	51	7.81145289579323	FALSE	3.5	78	5	0.848528137	4.242640687	06-10.06-11	9	1	1	FALSE	13.5	751.7978451685	4526.42242836437	3330.13513239328	3791.17396066179	2758.04278429469	0	2266.67621292057	64.2986856103167	30	15.5833410524172	0.0505899504124945	0.809791310982437	0.201403996805172	0	968.271998798161	30	FF	1	0	0	0	0	0	0	0	1	0	crepuscular	3	winter
328373	06-11	2006-03-19 05:00:00	06-10	51	7.81145289579323	FALSE	13.5	78	5	2.340939982	11.70469991	06-11.06-10	9	1	1	FALSE	3.5	751.7978451685	4526.42242836437	3330.13513239328	3791.17396066179	2758.04278429469	0	2266.67621292057	64.2986856103167	30	15.5833410524172	0.0505899504124945	0.809791310982437	0.201403996805172	0	968.271998798161	30	FF	1	0	0	0	0	0	0	0	1	0	crepuscular	3	winter
331249	06-11	2006-06-17 15:00:00	06-12	431	7.81164438970503	FALSE	13.5	168	15	55.24382318	276.2191159	06-11.06-12	4	1	1	FALSE	10.5	256.320112359526	900	3602.12437319979	6711.22194536882	1542.01167310757	39.5127724416981	1829.73482503544	0	210	40.1102646604206	0.120492716066653	0.825018706013109	0.954087160232577	0	512.495968836931	210	FF	0	0	0	0	0	1	0	0	1	0	day	6	summer
341308	06-12	2006-06-17 15:00:00	06-11	431	7.81164438970503	FALSE	10.5	168	15	30.7902582	153.951291	06-12.06-11	4	1	1	FALSE	13.5	256.320112359526	900	3602.12437319979	6711.22194536882	1542.01167310757	39.5127724416981	1829.73482503544	0	210	40.1102646604206	0.120492716066653	0.825018706013109	0.954087160232577	0	512.495968836931	210	FF	0	0	0	0	0	1	0	0	1	0	day	6	summer
92951	04-12	2005-01-12 06:00:00	04-13	539	7.81462128719258	FALSE	3.5	12	6	0.894427191	4.472135955	04-12.04-13	5	1	2	FALSE	4.5	123.69316876853	1546.38287626318	872.066511224918	3114.94783262898	84.8528137423857	0	1969.8378326778	12.895041923928	30	30.3435456973236	0.0358212786199216	0.840268049776005	0	0	103.090179688509	30	FF	1	0	0	0	0	0	0	0	1	0	crepuscular	1	winter
97678	04-13	2005-01-12 06:00:00	04-12	539	7.81462128719258	FALSE	4.5	12	6	3.805259518	19.02629759	04-13.04-12	5	1	2	FALSE	3.5	152.970585407784	1517.89327688082	852.760224213114	3100.61284264901	67.0820393249937	0	1980.58336786529	11.7394834006305	30	27.6572171507361	0.0393317942001475	0.808652943317319	0	0	103.090179688509	30	FF	1	0	0	0	0	0	0	0	1	0	crepuscular	1	winter
328196	06-11	2006-03-13 14:00:00	06-12	28	8.00133857458833	FALSE	13.5	72	14	54.43170032	544.3170032	06-11.06-12	7	1	2	FALSE	10.5	711.196175467782	3841.87454245971	2147.04448020995	4238.60826215398	4068.07079584414	0	2444.55204775011	73.6397843921475	30	18.2740085861618	0.034811338402501	0.731718394832108	0.267401925842813	0	965.458242775529	30	FF	1	0	0	0	0	0	0	0	1	0	day	3	winter
338195	06-12	2006-03-13 14:00:00	06-11	28	8.00133857458833	FALSE	10.5	72	14	20.24757873	303.713681	06-12.06-11	7	1	2	FALSE	13.5	737.902432574931	3842.92857076475	2175.98253669463	4236.80304002912	4044.21809500922	0	2452.6505371504	102.693334775421	30	13.7488439784856	0.0367050421122444	0.728120706637613	0.22801873286259	0	963.794830126337	30	FF	1	0	0	0	0	0	0	0	1	0	day	3	winter
230267	06-01	2006-08-15 04:00:00	06-07	642	8.06271764710294	FALSE	1.5	227	4	97.09974253	485.4987127	06-01.06-07	5	1	1	FALSE	6.5	842.140130857092	8501.5998494401	2978.92598095354	1315.90273196768	1251.7587627015	0	2288.17179517747	0	30	30.6881530996543	0.0388208625662532	0.837365983827799	0.255043495962683	0	495.866412368695	30	FF	1	0	0	0	0	0	0	0	0	0	night	8	fall
287490	06-07	2006-08-15 04:00:00	06-01	642	8.06271764710294	FALSE	6.5	227	4	110.8103335	1108.103335	06-07.06-01	5	1	1	FALSE	1.5	840.535543567314	8531.45356899983	3005.54487572553	1336.60016459673	1272.79220613579	0	2301.04182070144	0	30	28.3180174084796	0.0429944669485758	0.854301071147012	0.255043495962683	0	495.866412368695	30	FF	1	0	0	0	0	0	0	0	1	0	night	8	fall
320942	06-10	2006-07-02 20:00:00	06-11	489	8.063718375829	FALSE	3.5	183	20	39.62322551	198.1161276	06-10.06-11	5	1	1	FALSE	13.5	690.65186599328	210	4192.27861669522	6781.06186374966	870	0	2268.26851731707	0	30	64.3719704971349	0.114267912984069	0.0723542916292167	0.931242052278224	0	575.370899439421	30	FF	1	0	0	0	0	0	0	0	1	0	crepuscular	7	summer
331612	06-11	2006-07-02 20:00:00	06-10	489	8.063718375829	FALSE	13.5	183	20	41.76745144	208.8372572	06-11.06-10	5	1	1	FALSE	3.5	690.65186599328	210	4192.27861669522	6781.06186374966	870	0	2268.26851731707	0	30	64.3719704971349	0.114267912984069	0.0723542916292167	0.931242052278224	0	575.370899439421	30	FF	1	0	0	0	0	0	0	0	1	0	crepuscular	7	summer
88167	04-11	2005-03-28 20:00:00	04-15	748	8.06440533586978	FALSE	6	87	20	23.28003436	116.4001718	04-11.04-15	5	1	1	FALSE	3.5	496.588360717405	560.446250768082	865.332306111357	390	335.410196624968	0	1672.08346828323	0	50	37.1126552975813	0.00552431171016662	0.93963928356251	0.749992379259797	0.223354874467477	85.4926580312883	50	FF	0	0	1	0	0	0	0	0	1	0	crepuscular	3	winter
104260	04-15	2005-03-28 20:00:00	04-11	748	8.06440533586978	FALSE	3.5	87	20	16.48393157	82.41965785	04-15.04-11	5	1	1	FALSE	6	496.588360717405	560.446250768082	865.332306111357	390	335.410196624968	0	1672.08346828323	0	50	37.1126552975813	0.00552431171016662	0.93963928356251	0.749992379259797	0.223354874467477	85.4926580312883	50	FF	0	0	1	0	0	0	0	0	1	0	crepuscular	3	winter
86312	04-11	2005-01-11 19:00:00	04-18	403	8.06478426509781	FALSE	6	11	19	40.2810129	201.4050645	04-11.04-18	5	1	1	FALSE	6.5	480.936586256442	845.340168216322	4290	4175.60774019783	335.410196624968	0	2033.87068856296	0	50	35.6069791891479	0.00964496781223595	0.96725549559022	0	0.26924788150548	138.384952152158	50	FF	0	0	1	0	0	0	0	0	1	0	crepuscular	1	winter
116578	04-18	2005-01-11 19:00:00	04-11	403	8.06478426509781	FALSE	6.5	11	19	40.2889563	201.4447815	04-18.04-11	5	1	1	FALSE	6	480.936586256442	845.340168216322	4290	4175.60774019783	335.410196624968	0	2033.87068856296	0	50	35.6069791891479	0.00964496781223595	0.96725549559022	0	0.26924788150548	138.384952152158	50	FF	0	0	1	0	0	0	0	0	1	0	crepuscular	1	winter
95307	04-12	2005-09-08 00:00:00	04-13	1527	8.06566239596763	FALSE	3.5	251	24	122.4014706	612.0073529	04-12.04-13	1	1	1	FALSE	4.5	737.902432574931	947.259204230817	9404.94019119739	8203.2310707428	30	0	2521.24065660905	0	30	44.8758283795391	0.0527188339928135	0.831564760765189	0	0	0	30	FF	1	0	0	0	0	0	0	0	1	0	night	9	fall
100017	04-13	2005-09-08 00:00:00	04-12	1527	8.06566239596763	FALSE	4.5	251	24	119.8201986	599.1009932	04-13.04-12	1	1	1	FALSE	3.5	737.902432574931	947.259204230817	9404.94019119739	8203.2310707428	30	0	2521.24065660905	0	30	44.8758283795391	0.0527188339928135	0.831564760765189	0	0	0	30	FF	1	0	0	0	0	0	0	0	1	0	night	9	fall
217982	05-23	2006-04-20 17:00:00	05-24	575	8.06611615005672	FALSE	2.5	110	17	83.49371234	417.4685617	05-23.05-24	8	1	1	FALSE	2.5	210	4329.26090689854	5645.26350137883	4268.12605249658	840.535543567314	0	2071.20760241724	0	30	31.7751912709647	0.00362116550693209	0.912269319236764	0.335208646010673	0	450.260663723225	30	FF	1	0	0	0	0	0	0	0	0	1	crepuscular	4	winter
223482	05-24	2006-04-20 17:00:00	05-23	575	8.06611615005672	FALSE	2.5	110	17	26.47564919	132.3782459	05-24.05-23	8	1	1	FALSE	2.5	210	4329.26090689854	5645.26350137883	4268.12605249658	840.535543567314	0	2071.20760241724	0	30	31.7751912709647	0.00362116550693209	0.912269319236764	0.335208646010673	0	450.260663723225	30	FF	1	0	0	0	0	0	0	0	0	1	crepuscular	4	winter
321588	06-10	2006-08-02 01:00:00	06-12	608	8.24788312867355	FALSE	3.5	214	1	42.64692251	213.2346126	06-10.06-12	5	1	1	FALSE	10.5	123.69316876853	1129.29181348312	5718.99466689732	6161.40406076407	886.397202161649	0	2260.87145606675	0	30	37.9492401180058	0.0296992141332643	0.0596185289926424	0.276623367108525	0	606.037894165122	30	FF	1	0	0	0	0	0	0	0	1	0	night	8	fall
342378	06-12	2006-08-02 01:00:00	06-10	608	8.24788312867355	FALSE	10.5	214	1	23.75878785	118.7939392	06-12.06-10	5	1	1	FALSE	3.5	123.69316876853	1129.29181348312	5718.99466689732	6161.40406076407	886.397202161649	0	2260.87145606675	0	30	37.9492401180058	0.0296992141332643	0.0596185289926424	0.276623367108525	0	606.037894165122	30	FF	1	0	0	0	0	0	0	0	1	0	night	8	fall
90793	04-11	2005-09-24 15:00:00	04-16	1499	8.24807103532385	FALSE	6	267	15	61.82693588	618.2693588	04-11.04-16	3	1	1	FALSE	7.5	180	134.164078649987	6163.66773926045	4854.62665917782	0	0	1948.77424062216	13.6945436745262	50	32.3639517960245	0.0234621154518595	0.7927161789991	0	0.744079036617081	0	50	FF	0	0	1	0	0	0	0	0	1	0	day	9	fall
113870	04-16	2005-09-24 15:00:00	04-11	1499	8.24807103532385	FALSE	7.5	267	15	34.89140295	348.9140295	04-16.04-11	3	1	1	FALSE	6	210	161.554944214035	6186.18622416105	4872.2992518933	30	0	1966.52708423639	1.76189265211197	50	39.1217396106056	0.0193191850578497	0.790495841099096	0	0.744079036617081	0	50	FF	0	0	1	0	0	0	0	0	1	0	day	9	fall
93331	04-12	2005-02-01 11:00:00	04-20	454	8.25053519579837	FALSE	3.5	32	11	75.454092	377.27046	04-12.04-20	5	1	1	FALSE	4.5	201.246117974981	349.857113690718	600	624.259561400544	84.8528137423857	1.70684557966882	1785.36809558267	17.5571544560758	50	27.3977783143902	0.00715406404643501	0.541577912241578	0	0.0434651832721487	35.8987045204298	50	FF	0	0	1	0	0	0	0	0	1	0	day	2	winter
125104	04-20	2005-02-01 11:00:00	04-12	454	8.25053519579837	FALSE	4.5	32	11	24.33105012	6.08276253	04-20.04-12	5	1	1	FALSE	3.5	174.928556845359	335.410196624968	576.281181368956	600	67.0820393249937	50.8139562375924	1770.79151592307	32.2919209404868	210	25.9101276058348	0.00786721622800412	0.514523001828455	0	0	35.8987045204298	210	FF	0	0	0	0	0	1	0	0	1	0	day	2	winter
48595	03-19	2004-04-15 04:00:00	03-24	574	8.48243260358975	FALSE	10.5	106	4	0.2274	1.137	03-19.03-24	1	1	1	FALSE	5.5	632.85069329187	305.941170815567	840.535543567314	523.927475897189	488.364617882991	0	1789.73784792313	0	50	35.2601545585652	0.00452888480480543	0.95920875341777	0.577520102045661	0.173104679676501	182.184405390033	50	FF	0	0	1	0	0	0	0	0	1	0	night	4	winter
52204	03-24	2004-04-15 04:00:00	03-19	574	8.48243260358975	FALSE	5.5	106	4	1	5	03-24.03-19	1	1	1	FALSE	10.5	636.396103067893	313.209195267316	858.020978764505	531.60135440008	494.772675074119	0	1794.64408887473	0	50	34.312928227585	0.00466614739685647	0.958291319625227	0.577520102045661	0.173104679676501	182.184405390033	50	FF	0	0	1	0	0	0	0	0	1	0	night	4	winter
96764	04-13	2004-11-27 00:00:00	04-20	180	8.4900679193066	FALSE	4.5	332	24	22.8	114	04-13.04-20	4	1	3	FALSE	4.5	349.857113690718	4213.69196785906	3244.99614791759	4300.47671776049	2010.22386813011	0	1918.04375571536	0	30	34.507820362238	0.00621764795779338	0.907348224755842	0	0	34.9161549476819	30	FF	1	0	0	0	0	0	0	0	1	0	night	11	fall
123034	04-20	2004-11-27 00:00:00	04-13	180	8.4900679193066	FALSE	4.5	332	24	14.66666667	11	04-20.04-13	4	1	3	FALSE	4.5	349.857113690718	4213.69196785906	3244.99614791759	4300.47671776049	2010.22386813011	0	1918.04375571536	0	30	34.507820362238	0.00621764795779338	0.907348224755842	0	0	34.9161549476819	30	FF	1	0	0	0	0	0	0	0	1	0	night	11	fall
321094	06-10	2006-07-09 17:00:00	06-11	518	8.54566920911571	FALSE	3.5	190	17	42.31784494	211.5892247	06-10.06-11	5	1	1	FALSE	13.5	591.692487699481	2524.46033836937	5454.47522682063	7392.48943184906	2117.28599863127	0	2420.91686978499	0	30	3.12185603790159	0.0180058200683717	0.677228650699898	0.526468315422333	0	794.102357902279	30	FF	1	0	0	0	0	0	0	0	1	0	crepuscular	7	summer
331757	06-11	2006-07-09 17:00:00	06-10	518	8.54566920911571	FALSE	13.5	190	17	29.43331446	147.1665723	06-11.06-10	5	1	1	FALSE	3.5	566.038867923396	2522.85552499544	5472.84204047586	7419.28567990208	2121.32034355964	0	2419.31104974007	0	50	4.50518733352554	0.0224150464840128	0.659944282932748	0.510366282837876	0.963636278007709	808.156908633665	50	FF	0	0	1	0	0	0	0	0	1	0	crepuscular	7	summer
112850	04-16	2005-06-26 15:00:00	04-18	1134	8.54592429310073	FALSE	7.5	177	15	26.40075756	132.0037878	04-16.04-18	3	1	1	FALSE	6.5	496.588360717405	201.246117974981	7006.6539803247	5824.17376114415	305.941170815567	0	2276.24751530608	0	30	46.5067436029717	0.105691596254223	0.871469848322283	0.956317835790645	0	195.842565016563	30	FF	1	0	0	0	0	0	0	0	1	0	day	6	summer
119836	04-18	2005-06-26 15:00:00	04-16	1134	8.54592429310073	FALSE	6.5	177	15	41.93804955	209.6902477	04-18.04-16	3	1	1	FALSE	7.5	496.588360717405	201.246117974981	7006.6539803247	5824.17376114415	305.941170815567	0	2276.24751530608	0	30	46.5067436029717	0.105691596254223	0.871469848322283	0.956317835790645	0	195.842565016563	30	FF	1	0	0	0	0	0	0	0	1	0	day	6	summer
318058	06-10	2006-03-14 10:00:00	06-12	31	8.60377558504016	FALSE	3.5	73	10	25.82204054	387.3306081	06-10.06-12	9	1	2	FALSE	10.5	763.675323681471	4050.111109587	2012.46117974981	4036.08721412211	4014.28698525653	0	2462.12688532425	79.5598047393482	30	13.6642176664696	0.0521493761307548	0.766442605185085	0.207593989648451	0	951.017364430885	30	FF	1	0	0	0	0	0	0	0	1	0	day	3	winter
338218	06-12	2006-03-14 10:00:00	06-10	31	8.60377558504016	FALSE	10.5	73	10	42.32682365	423.2682365	06-12.06-10	9	1	2	FALSE	3.5	763.675323681471	4050.111109587	2012.46117974981	4036.08721412211	4014.28698525653	0	2462.12688532425	79.5598047393482	30	13.6642176664696	0.0521493761307548	0.766442605185085	0.207593989648451	0	951.017364430885	30	FF	1	0	0	0	0	0	0	0	1	0	day	3	winter
318298	06-10	2006-03-20 16:00:00	06-11	58	8.94577716817808	FALSE	3.5	79	16	89.38232487	446.9116244	06-10.06-11	9	1	2	FALSE	13.5	849.588135510378	4170.43163233735	2024.27764894048	3913.9366371979	3920.02551012108	0	2462.70989434745	91.6282668041337	30	12.1346935650561	0.0515873598850497	0.505467932137821	0.192076612863263	0	952.611880553976	30	FF	1	0	0	0	0	0	0	0	1	0	day	3	winter
328436	06-11	2006-03-20 16:00:00	06-10	58	8.94577716817808	FALSE	13.5	79	16	74.371231	371.856155	06-11.06-10	9	1	2	FALSE	3.5	849.588135510378	4170.43163233735	2024.27764894048	3913.9366371979	3920.02551012108	0	2462.70989434745	91.6282668041337	30	12.1346935650561	0.0515873598850497	0.505467932137821	0.192076612863263	0	952.611880553976	30	FF	1	0	0	0	0	0	0	0	1	0	day	3	winter
113300	04-16	2005-08-03 23:00:00	04-18	1285	8.94581626392838	FALSE	7.5	215	23	144.7106078	723.5530388	04-16.04-18	3	1	2	FALSE	6.5	551.543289325507	3223.42985033023	9952.45195919076	8230.3402116802	1083.74351209131	0	2634.79990407008	0	30	22.03088964222	0.156071959043269	0.882096207016217	0.635334888011177	0	113.404047897298	30	FF	1	0	0	0	0	0	0	0	1	0	night	8	fall
120247	04-18	2005-08-03 23:00:00	04-16	1285	8.94581626392838	FALSE	6.5	215	23	126.564608	632.82304	04-18.04-16	3	1	2	FALSE	7.5	551.543289325507	3223.42985033023	9952.45195919076	8230.3402116802	1083.74351209131	0	2634.79990407008	0	30	22.03088964222	0.156071959043269	0.882096207016217	0.635334888011177	0	113.404047897298	30	FF	1	0	0	0	0	0	0	0	1	0	night	8	fall
90705	04-11	2005-09-17 08:00:00	04-16	1470	8.94623909409569	FALSE	6	260	8	92.49778376	462.4889188	04-11.04-16	3	1	2	FALSE	7.5	510	192.093727122985	6198.97572184309	4730.5919291353	417.851648315524	0	2138.06661444526	0	30	41.5846909530128	0.0102628468032308	0.767466073969736	0	0	0	30	FF	1	0	0	0	0	0	0	0	1	0	crepuscular	9	fall
113787	04-16	2005-09-17 08:00:00	04-11	1470	8.94623909409569	FALSE	7.5	260	8	55.48333083	277.4166542	04-16.04-11	3	1	2	FALSE	6	510	192.093727122985	6198.97572184309	4730.5919291353	417.851648315524	0	2138.06661444526	0	30	41.5846909530128	0.0102628468032308	0.767466073969736	0	0	0	30	FF	1	0	0	0	0	0	0	0	1	0	crepuscular	9	fall
98698	04-13	2005-03-12 05:00:00	04-20	642	8.94899990894668	FALSE	4.5	71	5	1.4	7	04-13.04-20	3	1	1	FALSE	4.5	646.21977685614	228.473193175917	844.807670419723	848.528137423857	189.736659610103	34.855442787637	1940.48869952657	0	210	39.6320860748959	0.0103317454566527	0.155676121086449	0.552115661854399	0	67.9655245101731	210	FF	0	0	0	0	0	1	0	0	1	0	crepuscular	3	winter
126166	04-20	2005-03-12 05:00:00	04-13	642	8.94899990894668	FALSE	4.5	71	5	41.76122604	10.44030651	04-20.04-13	3	1	1	FALSE	4.5	632.85069329187	256.320112359526	848.528137423857	870	161.554944214035	19.245817737587	1959.55465295505	0	210	40.3866114283178	0.0163560197503419	0.142700903527034	0.574233862356737	0	71.3794586514481	210	FF	0	0	0	0	0	1	0	0	1	0	crepuscular	3	winter
249146	06-03	2006-03-20 06:00:00	06-04	57	9.00062103785592	FALSE	5.5	79	6	9.503683496	47.51841748	06-03.06-04	10	1	1	FALSE	3.5	494.772675074119	9000	3191.44168049488	1248.51912280109	2448.26469157238	0	2029.10254854319	0	110	13.8254513098695	0.0536869665119722	0.782411783661102	0.320003684963269	0.0683540793620354	400.340408367467	110	FF	0	0	0	1	0	0	0	0	1	0	crepuscular	3	winter
257828	06-04	2006-03-20 06:00:00	06-03	57	9.00062103785592	FALSE	3.5	79	6	10.72007463	53.60037313	06-04.06-03	11	1	1	FALSE	5.5	494.772675074119	9000	3191.44168049488	1248.51912280109	2448.26469157238	0	2029.10254854319	0	110	13.8254513098695	0.0536869665119722	0.782411783661102	0.320003684963269	0.0683540793620354	400.340408367467	110	FF	0	0	0	1	0	0	0	0	1	0	crepuscular	3	winter
325266	06-10	2006-12-10 11:00:00	06-12	1109	9.00144170184314	FALSE	3.5	344	11	152.2793486	761.3967428	06-10.06-12	7	1	1	FALSE	10.5	725.603197346869	4074.92331216184	2787.41816023359	4061.09591120427	3420.65783147043	0	2292.09270282355	58.7769549619887	30	15.4837236734302	0.0411228741383268	0.531784318843193	0	0	695.168314413556	30	FF	1	0	0	0	0	0	0	0	1	0	day	12	winter
345641	06-12	2006-12-10 11:00:00	06-10	1109	9.00144170184314	FALSE	10.5	344	11	129.9876917	649.9384586	06-12.06-10	7	1	1	FALSE	3.5	755.38069872085	4045.10815677406	2791.77362979164	4091.01454409539	3440.72666743524	0	2298.76981764674	86.1626338371738	30	9.65357670328469	0.0391021569100703	0.748646356377559	0	0	687.366919773774	30	FF	1	0	0	0	0	0	0	0	1	0	day	12	winter
113524	04-16	2005-08-26 01:00:00	04-18	1375	9.00192722378959	FALSE	7.5	238	1	32.4	162	04-16.04-18	3	1	1	FALSE	6.5	967.470929795826	192.093727122985	6637.12287064207	5108.81590977792	618.465843842649	0	2350.78801770191	0	30	24.825888703724	0.243421595428285	0.48367209525377	0	0	0	30	FF	1	0	0	0	0	0	0	0	1	0	night	8	fall
120465	04-18	2005-08-26 01:00:00	04-16	1375	9.00192722378959	FALSE	6.5	238	1	43.42257477	217.1128739	04-18.04-16	3	1	1	FALSE	7.5	967.470929795826	192.093727122985	6637.12287064207	5108.81590977792	618.465843842649	0	2350.78801770191	0	30	24.825888703724	0.243421595428285	0.48367209525377	0	0	0	30	FF	1	0	0	0	0	0	0	0	1	0	night	8	fall
254078	06-03	2006-10-08 18:00:00	06-04	857	9.0559934482413	FALSE	5.5	281	18	85.65068593	428.2534296	06-03.06-04	6	1	1	FALSE	3.5	360	8880	3092.91124993912	1341.64078649987	2232.12902852859	0	1954.32686046595	0	110	35.2507010033473	0.00522352963042919	0.966796532248402	0	0.41604412637733	123.353016775057	110	FF	0	0	0	1	0	0	0	0	1	0	crepuscular	10	fall
262685	06-04	2006-10-08 18:00:00	06-03	857	9.0559934482413	FALSE	3.5	281	18	84.07544231	420.3772116	06-04.06-03	6	1	1	FALSE	5.5	360	8880	3092.91124993912	1341.64078649987	2232.12902852859	0	1954.32686046595	0	110	35.2507010033473	0.00522352963042919	0.966796532248402	0	0.41604412637733	123.353016775057	110	FF	0	0	0	1	0	0	0	0	1	0	crepuscular	10	fall
249624	06-03	2006-04-03 20:00:00	06-04	118	9.2200334927705	FALSE	5.5	93	20	11.66190379	58.30951895	06-03.06-04	6	1	1	FALSE	3.5	1395.88681489582	9262.0354134499	3797.69667035165	1608.01119399089	1364.5878498653	0	2283.65529965064	0	30	22.6076850864462	0.0194710506064297	0.589224561336658	0.206265698127277	0	773.65787825513	30	FF	1	0	0	0	0	0	0	0	1	0	crepuscular	4	winter
258356	06-04	2006-04-03 20:00:00	06-03	118	9.2200334927705	FALSE	3.5	93	20	7.810249676	39.05124838	06-04.06-03	7	1	1	FALSE	5.5	1395.88681489582	9262.0354134499	3797.69667035165	1608.01119399089	1364.5878498653	0	2283.65529965064	0	30	22.6076850864462	0.0194710506064297	0.589224561336658	0.206265698127277	0	773.65787825513	30	FF	1	0	0	0	0	0	0	0	1	0	crepuscular	4	winter
327531	06-10	2007-03-10 21:00:00	06-12	1422	9.22111518121111	FALSE	3.5	69	21	31.65880604	158.2940302	06-10.06-12	5	1	1	FALSE	10.5	488.364617882991	3150	2172.67116701999	4952.90823658182	3869.0696556149	0	2406.71405911385	0	30	36.5281216725925	0.0468417943077709	0.194058600478537	0.204866358185909	0	403.432281395838	30	FF	1	0	0	0	0	0	0	0	1	0	crepuscular	3	winter
347737	06-12	2007-03-10 21:00:00	06-10	1422	9.22111518121111	FALSE	10.5	69	21	31.23139446	156.1569723	06-12.06-10	5	1	1	FALSE	3.5	488.364617882991	3150	2172.67116701999	4952.90823658182	3869.0696556149	0	2406.71405911385	0	30	36.5281216725925	0.0468417943077709	0.194058600478537	0.204866358185909	0	403.432281395838	30	FF	1	0	0	0	0	0	0	0	1	0	crepuscular	3	winter
327024	06-10	2007-02-14 12:00:00	06-12	1341	9.2211542837904	FALSE	3.5	45	12	314.1001751	1570.500876	06-10.06-12	6	1	1	FALSE	10.5	330	4951.45433181	1548.70913989684	3216.02238798178	4044.99690976396	19.6053587742451	1886.57219093689	80.7244443992628	210	22.3411249470713	0.00586971723338325	0.3572171081993	0	0	223.513473109187	210	FF	0	0	0	0	0	1	0	0	1	0	day	2	winter
347281	06-12	2007-02-14 12:00:00	06-10	1341	9.2211542837904	FALSE	10.5	45	12	316.4807735	1582.403868	06-12.06-10	6	1	1	FALSE	3.5	330	4951.45433181	1548.70913989684	3216.02238798178	4044.99690976396	19.6053587742451	1886.57219093689	80.7244443992628	210	22.3411249470713	0.00586971723338325	0.3572171081993	0	0	223.513473109187	210	FF	0	0	0	0	0	1	0	0	1	0	day	2	winter
202830	05-18	2006-06-24 07:00:00	05-24	907	9.22360963291021	FALSE	5.5	175	7	1121.776948	5608.884738	05-18.05-24	5	1	2	FALSE	2.5	1043.55162785557	1982.95234435929	150	4604.87784854278	2694.16035157524	0	1935.41625330234	0	30	28.4438717538251	0.011470257108408	0.331107865095021	0.663345385601647	0	45.5656611767454	30	FF	1	0	0	0	0	0	0	0	1	0	crepuscular	6	summer
224375	05-24	2006-06-24 07:00:00	05-18	907	9.22360963291021	FALSE	2.5	175	7	172.0917197	860.4585987	05-24.05-18	5	1	2	FALSE	5.5	1015.13545894132	1977.72596686194	152.970585407784	4579.30125674212	2672.86363288515	0	1924.65798098882	0	210	29.3016391265214	0.0104424963680793	0.32414841877469	0.663345385601647	0	45.5656611767454	210	FF	0	0	0	0	0	1	0	0	0	1	crepuscular	6	summer
93340	04-12	2005-02-01 21:00:00	04-20	456	9.2244313915363	FALSE	3.5	32	21	25.71225389	128.5612694	04-12.04-20	5	1	1	FALSE	4.5	384.187454245971	807.774721070176	1189.83192090312	1214.907403879	0	0	1992.19799302268	0	50	30.2561057553533	0.00772502237408448	0.927598802824766	0	0.0841596514998725	75.3360488905141	50	FF	0	0	1	0	0	0	0	0	1	0	crepuscular	2	winter
125118	04-20	2005-02-01 21:00:00	04-12	456	9.2244313915363	FALSE	4.5	32	21	28.28427125	7.071067812	04-20.04-12	5	1	1	FALSE	3.5	384.187454245971	807.774721070176	1189.83192090312	1214.907403879	0	0	1992.19799302268	0	50	30.2561057553533	0.00772502237408448	0.927598802824766	0	0.0841596514998725	75.3360488905141	50	FF	0	0	1	0	0	0	0	0	1	0	crepuscular	2	winter
48632	03-19	2004-04-21 10:00:00	03-24	603	9.23181476784816	FALSE	10.5	112	10	26.9588915	134.7944575	03-19.03-24	3	1	1	FALSE	5.5	517.880295048962	429.534631898291	764.852927038918	417.851648315524	379.473319220205	0	1698.11845971143	0	50	37.5977832951945	0.00395154430186105	0.974254186997668	0.72627585158882	0.214853336477295	143.032769619124	50	FF	0	0	1	0	0	0	0	0	1	0	day	4	winter
52240	03-24	2004-04-21 10:00:00	03-19	603	9.23181476784816	FALSE	5.5	112	10	8.229216245	41.14608122	03-24.03-19	3	1	1	FALSE	10.5	517.880295048962	429.534631898291	764.852927038918	417.851648315524	379.473319220205	0	1698.11845971143	0	50	37.5977832951945	0.00395154430186105	0.974254186997668	0.72627585158882	0.214853336477295	143.032769619124	50	FF	0	0	1	0	0	0	0	0	1	0	day	4	winter
323576	06-10	2006-10-16 11:00:00	06-11	903	9.43565972931144	FALSE	3.5	289	11	202.3811256	1011.905628	06-10.06-11	7	1	2	FALSE	13.5	576.281181368956	720	5184.10069346651	7536.69025501248	969.329665284211	0	1950.3346892568	0	50	31.5270378323993	0.0170882034259323	0.855497785708366	0	0.344663676084603	73.7741233721034	50	FF	0	0	1	0	0	0	0	0	1	0	day	10	fall
334131	06-11	2006-10-16 11:00:00	06-10	903	9.43565972931144	FALSE	13.5	289	11	13.41640786	67.08203932	06-11.06-10	7	1	2	FALSE	3.5	576.281181368956	720	5184.10069346651	7536.69025501248	969.329665284211	0	1950.3346892568	0	50	31.5270378323993	0.0170882034259323	0.855497785708366	0	0.344663676084603	73.7741233721034	50	FF	0	0	1	0	0	0	0	0	1	0	day	10	fall
249562	06-03	2006-04-01 23:00:00	06-04	109	9.48736012393907	FALSE	5.5	91	23	33.48850549	167.4425275	06-03.06-04	7	1	1	FALSE	3.5	960	8573.9139253902	3088.6890422961	1273.49911660747	1210.82616423663	0	2275.029390268	0	30	34.156918602652	0.0188909419102502	0.91050025301675	0.271112695399161	0	823.137408885946	30	FF	1	0	0	0	0	0	0	0	1	0	night	4	winter
258286	06-04	2006-04-01 23:00:00	06-03	109	9.48736012393907	FALSE	3.5	91	23	32.57299495	162.8649747	06-04.06-03	8	1	1	FALSE	5.5	960	8573.9139253902	3088.6890422961	1273.49911660747	1210.82616423663	0	2275.029390268	0	30	34.156918602652	0.0188909419102502	0.91050025301675	0.271112695399161	0	823.137408885946	30	FF	1	0	0	0	0	0	0	0	1	0	night	4	winter
330599	06-11	2006-05-22 09:00:00	06-12	323	9.48848325767276	FALSE	13.5	142	9	28.44292531	142.2146265	06-11.06-12	7	1	1	FALSE	10.5	630.713881248859	960.468635614927	5522.77104359759	7986.65136336876	1408.72282582487	0	2032.45436565047	0	50	44.7470418987158	0.00555236315299485	0.850610359549267	0.937655800071512	0.492748157672524	458.982665906594	50	FF	0	0	1	0	0	0	0	0	1	0	crepuscular	5	summer
340624	06-12	2006-05-22 09:00:00	06-11	323	9.48848325767276	FALSE	10.5	142	9	27.4415743	137.2078715	06-12.06-11	7	1	1	FALSE	13.5	630.713881248859	960.468635614927	5522.77104359759	7986.65136336876	1408.72282582487	0	2032.45436565047	0	50	44.7470418987158	0.00555236315299485	0.850610359549267	0.937655800071512	0.492748157672524	458.982665906594	50	FF	0	0	1	0	0	0	0	0	1	0	crepuscular	5	summer
132070	04-25	2005-02-20 07:00:00	04-27	485	9.48936010214138	FALSE	5.5	51	7	1.720465053	8.602325267	04-25.04-27	1	1	1	FALSE	3.5	721.248916810279	331.360830515618	1018.23376490863	618.465843842649	560.446250768082	0	1818.18989350351	18.5441462062567	50	27.0050487705191	0.00360268503424973	0.928144346715707	0	0.0387924652400595	85.714304977771	50	FF	0	0	1	0	0	0	0	0	1	0	crepuscular	2	winter
137442	04-27	2005-02-20 07:00:00	04-25	485	9.48936010214138	FALSE	3.5	51	7	1.886796226	9.433981132	04-27.04-25	1	1	1	FALSE	5.5	721.248916810279	331.360830515618	1018.23376490863	618.465843842649	560.446250768082	0	1818.18989350351	18.5441462062567	50	27.0050487705191	0.00360268503424973	0.928144346715707	0	0.0782356688798412	85.714304977771	50	FF	0	0	1	0	0	0	0	0	1	0	crepuscular	2	winter
98701	04-13	2005-03-12 10:00:00	04-20	643	9.49184509073581	FALSE	4.5	71	10	60.99245855	304.9622928	04-13.04-20	3	1	1	FALSE	4.5	492.036584005702	531.60135440008	939.148550549912	966.074531286277	60	0	2004.80967777234	0	50	30.9197674126048	0.00668485177011762	0.662380693673045	0.606876901745065	0.185616832031066	79.7997106833419	50	FF	0	0	1	0	0	0	0	0	1	0	day	3	winter
126171	04-20	2005-03-12 10:00:00	04-13	643	9.49184509073581	FALSE	4.5	71	10	29.12043956	7.280109889	04-20.04-13	3	1	1	FALSE	4.5	492.036584005702	531.60135440008	939.148550549912	966.074531286277	60	0	2004.80967777234	0	50	30.9197674126048	0.00668485177011762	0.662380693673045	0.606876901745065	0.185616832031066	79.7997106833419	50	FF	0	0	1	0	0	0	0	0	1	0	day	3	winter
3637	02-04	2003-02-06 14:00:00	02-06	231	9.68939727832019	FALSE	4.5	37	14	81.09782964	405.4891482	02-04.02-06	2	1	2	FALSE	4.5	94.8683298050514	750	300	0	0	41.4935244544758	1499.53233834031	190.427939117679	110	9.04805276960076	0.0057962599953967	0.768643988234411	0	0.0208195146335256	166.775947565277	110	FF	0	0	0	1	0	0	0	0	1	0	day	2	winter
10950	02-06	2003-02-06 14:00:00	02-04	231	9.68939727832019	FALSE	4.5	37	14	115.2987424	576.493712	02-06.02-04	3	1	3	FALSE	4.5	94.8683298050514	750	300	0	0	41.4935244544758	1499.53233834031	190.427939117679	110	9.04805276960076	0.0057962599953967	0.768643988234411	0	0.0208195146335256	166.775947565277	110	FF	0	0	0	1	0	0	0	0	1	0	day	2	winter
248572	06-03	2006-03-05 16:00:00	06-04	1	9.849422722457	FALSE	5.5	64	16	NA	NA	06-03.06-04	8	1	1	FALSE	3.5	807.774721070176	8346.52622352557	2818.24413420839	1266.05687076055	1194.73846510439	0	2262.62289917366	0	30	27.6624500919868	0.0658848198958511	0.820022692617905	0	0	819.337361721081	30	FF	1	0	0	0	0	0	0	0	1	0	day	3	winter
257213	06-04	2006-03-05 16:00:00	06-03	1	9.849422722457	FALSE	3.5	64	16	NA	NA	06-04.06-03	9	1	1	FALSE	5.5	807.774721070176	8346.52622352557	2818.24413420839	1266.05687076055	1194.73846510439	0	2262.62289917366	0	30	27.6624500919868	0.0658848198958511	0.820022692617905	0	0	819.337361721081	30	FF	1	0	0	0	0	0	0	0	1	0	day	3	winter
328226	06-11	2006-03-14 10:00:00	06-10	34	9.8505174513033	FALSE	13.5	73	10	66.00969626	330.0484813	06-11.06-10	9	1	2	FALSE	3.5	763.675323681471	4050.111109587	2012.46117974981	4036.08721412211	4014.28698525653	0	2462.12688532425	79.5598047393482	30	13.6642176664696	0.0521493761307548	0.766442605185085	0.207593989648451	0	951.017364430885	30	FF	1	0	0	0	0	0	0	0	1	0	day	3	winter
328446	06-11	2006-03-20 21:00:00	06-12	56	9.85052174490529	FALSE	13.5	79	21	19.05360858	95.26804291	06-11.06-12	9	1	2	FALSE	10.5	840.535543567314	4260	1955.76072156079	3829.90861509775	3918.99221739467	0	2443.03668291815	48.5378294132159	30	19.3892830953771	0.0507005475909218	0.869089846041929	0.207058991226679	0	943.981808041092	30	FF	1	0	0	0	0	0	0	0	1	0	crepuscular	3	winter
338469	06-12	2006-03-20 21:00:00	06-11	56	9.85052174490529	FALSE	10.5	79	21	17.02938637	85.14693183	06-12.06-11	9	1	2	FALSE	13.5	840.535543567314	4260	1955.76072156079	3829.90861509775	3918.99221739467	0	2443.03668291815	48.5378294132159	30	19.3892830953771	0.0507005475909218	0.869089846041929	0.207058991226679	0	943.981808041092	30	FF	1	0	0	0	0	0	0	0	1	0	crepuscular	3	winter
98258	04-13	2005-02-11 01:00:00	04-20	505	9.85405470354523	FALSE	4.5	42	1	0.721110255	3.605551275	04-13.04-20	4	1	1	FALSE	4.5	339.411254969543	646.21977685614	966.074531286277	990.454441153151	120	0	1917.21340708071	0	50	37.9040667332577	0.00573398953318106	0.744742176934771	0	0.113816268697699	80.4599831885159	50	FF	0	0	1	0	0	0	0	0	1	0	night	2	winter
125417	04-20	2005-02-11 01:00:00	04-13	505	9.85405470354523	FALSE	4.5	42	1	110.3449138	27.58622845	04-20.04-13	4	1	1	FALSE	4.5	339.411254969543	646.21977685614	966.074531286277	990.454441153151	120	0	1917.21340708071	0	50	37.9040667332577	0.00573398953318106	0.744742176934771	0	0.113816268697699	80.4599831885159	50	FF	0	0	1	0	0	0	0	0	1	0	night	2	winter
98254	04-13	2005-02-10 20:00:00	04-20	504	9.85405542152341	FALSE	4.5	41	20	71.37534588	356.8767294	04-13.04-20	4	1	1	FALSE	4.5	339.411254969543	646.21977685614	966.074531286277	990.454441153151	120	0	1917.21340708071	0	50	37.9040667332577	0.00573398953318106	0.744742176934771	0	0.110590615633527	81.9454835528762	50	FF	0	0	1	0	0	0	0	0	1	0	crepuscular	2	winter
125411	04-20	2005-02-10 20:00:00	04-13	504	9.85405542152341	FALSE	4.5	41	20	0	0	04-20.04-13	4	1	1	FALSE	4.5	361.247837363769	618.465843842649	948.683298050514	973.498844375277	123.69316876853	0	1928.78186012094	0	50	38.9048401907203	0.00614282798976443	0.735236380796724	0	0.110590615633527	82.7644875928006	50	FF	0	0	1	0	0	0	0	0	1	0	crepuscular	2	winter
93317	04-12	2005-01-31 20:00:00	04-20	451	9.85405703958913	FALSE	3.5	31	20	63.36718394	316.8359197	04-12.04-20	5	1	1	FALSE	4.5	579.396237474839	228.473193175917	789.176786277954	818.840643837371	192.093727122985	0	1928.10199244343	0	50	37.3292295063986	0.0185727240275782	0.155419291781322	0	0.126704994975304	61.7593186576545	50	FF	0	0	1	0	0	0	0	0	1	0	crepuscular	1	winter
125084	04-20	2005-01-31 20:00:00	04-12	451	9.85405703958913	FALSE	4.5	31	20	72.11102551	18.02775638	04-20.04-12	5	1	1	FALSE	3.5	579.396237474839	228.473193175917	789.176786277954	818.840643837371	192.093727122985	0	1928.10199244343	0	50	37.3292295063986	0.0185727240275782	0.155419291781322	0	0.126704994975304	61.7593186576545	50	FF	0	0	1	0	0	0	0	0	1	0	crepuscular	1	winter
323727	06-10	2006-10-21 01:00:00	06-11	923	9.90109648671197	FALSE	3.5	294	1	5.60357029	28.01785145	06-10.06-11	8	1	2	FALSE	13.5	764.852927038918	1288.60389569487	6378.72244262125	9204.13494034067	2643.06640098201	0	2077.15812648503	0	50	35.8293783446444	0.00158112058851018	0.921542509543483	0	0.319762771699668	181.083357036606	50	FF	0	0	1	0	0	0	0	0	1	0	night	10	fall
334272	06-11	2006-10-21 01:00:00	06-10	923	9.90109648671197	FALSE	13.5	294	1	22.5290923	112.6454615	06-11.06-10	8	1	2	FALSE	3.5	764.852927038918	1288.60389569487	6378.72244262125	9204.13494034067	2643.06640098201	0	2077.15812648503	0	50	35.8293783446444	0.00158112058851018	0.921542509543483	0	0.319762771699668	181.083357036606	50	FF	0	0	1	0	0	0	0	0	1	0	night	10	fall
330794	06-11	2006-05-29 06:00:00	06-12	355	9.90128264311944	FALSE	13.5	149	6	48.08201327	240.4100663	06-11.06-12	6	1	1	FALSE	10.5	150	1080	5503.42620555595	7567.19895337766	976.729235765982	0	1723.92742314074	0	30	41.7579859889341	0.0245980234248943	0.783556382867103	0.893378390486201	0	340.28643263788	30	FF	1	0	0	0	0	0	0	0	1	0	crepuscular	5	summer
340814	06-12	2006-05-29 06:00:00	06-11	355	9.90128264311944	FALSE	10.5	149	6	62.84011458	314.2005729	06-12.06-11	6	1	1	FALSE	13.5	150	1050.4284840007	5469.9634368065	7524.97840528463	934.344690143846	0	1713.0758014444	0	50	46.9425679189476	0.0250429655564521	0.698127953413604	0.925372595928909	0.801178540556404	345.686903635151	50	FF	0	0	1	0	0	0	0	0	1	0	crepuscular	5	summer
331999	06-11	2006-07-21 04:00:00	06-12	572	9.90144351682984	FALSE	13.5	202	4	2.6	13	06-11.06-12	5	1	1	FALSE	10.5	666.108099335236	1659.51800231272	6028.80585190799	6830.05856490265	1239.1125856838	0	2389.48551784458	0	30	25.7629366947038	0.00334015093541102	0.648525091814019	0.268640315963776	0	836.804586398304	30	FF	1	0	0	0	0	0	0	0	1	0	night	7	summer
342088	06-12	2006-07-21 04:00:00	06-11	572	9.90144351682984	FALSE	10.5	202	4	6.462197769	32.31098884	06-12.06-11	5	1	1	FALSE	13.5	666.108099335236	1659.51800231272	6028.80585190799	6830.05856490265	1239.1125856838	0	2389.48551784458	0	30	25.7629366947038	0.00334015093541102	0.648525091814019	0.268640315963776	0	836.804586398304	30	FF	1	0	0	0	0	0	0	0	1	0	night	7	summer
96197	04-13	2004-10-28 20:00:00	04-20	58	9.90499694964751	FALSE	4.5	302	20	21.95723116	109.7861558	04-13.04-20	4	1	1	FALSE	4.5	480	3265.45555780507	2696.66460650931	4160.49275927744	1842.00977196105	0	2319.83214552915	115.940889065705	30	15.6848039795345	0.0137094374075447	0.829412892763339	0	0	54.4532065927229	30	FF	1	0	0	0	0	0	0	0	1	0	crepuscular	10	fall
122155	04-20	2004-10-28 20:00:00	04-13	58	9.90499694964751	FALSE	4.5	302	20	44	11	04-20.04-13	4	1	1	FALSE	4.5	480	3265.45555780507	2696.66460650931	4160.49275927744	1842.00977196105	0	2319.83214552915	115.940889065705	30	15.6848039795345	0.0137094374075447	0.829412892763339	0	0	54.4532065927229	30	FF	1	0	0	0	0	0	0	0	1	0	crepuscular	10	fall
249548	06-03	2006-04-01 13:00:00	06-04	107	10.0005376226418	FALSE	5.5	91	13	104.2190002	521.0950009	06-03.06-04	7	1	1	FALSE	3.5	1301.46071780903	9164.9877250327	3690.12194920439	1574.9285698088	1369.5254652616	0	2305.99043545293	0	30	15.4286841993033	0.0308132734407668	0.623869860900066	0.16171955043519	0	796.601325391768	30	FF	1	0	0	0	0	0	0	0	1	0	day	4	winter
258270	06-04	2006-04-01 13:00:00	06-03	107	10.0005376226418	FALSE	3.5	91	13	107.7717959	538.8589797	06-04.06-03	8	1	1	FALSE	5.5	1274.55874717488	9161.20625245388	3676.3160908714	1594.5218719102	1395.88681489582	0	2312.39058485391	0	30	8.64014822826366	0.0342447088560483	0.623184310665076	0.16171955043519	0	796.601325391768	30	FF	1	0	0	0	0	0	0	0	1	0	day	4	winter
328145	06-11	2006-03-12 03:00:00	06-12	23	10.0017158433405	FALSE	13.5	71	3	1.6	8	06-11.06-12	7	1	1	FALSE	10.5	865.852181379709	1913.66141205805	2970.60599878207	6192.00290697606	2748.23579774371	0	2240.29047121521	0	30	32.7051359951942	0.0136735973216659	0.937880236702351	0.10153833933955	0	739.949694624835	30	FF	1	0	0	0	0	0	0	0	1	0	night	3	winter
338156	06-12	2006-03-12 03:00:00	06-11	23	10.0017158433405	FALSE	10.5	71	3	12.25887434	61.29437168	06-12.06-11	7	1	1	FALSE	13.5	865.852181379709	1913.66141205805	2970.60599878207	6192.00290697606	2748.23579774371	0	2240.29047121521	0	30	32.7051359951942	0.0136735973216659	0.937880236702351	0.10153833933955	0	739.949694624835	30	FF	1	0	0	0	0	0	0	0	1	0	night	3	winter
132068	04-25	2005-02-19 21:00:00	04-27	483	10.0026638831732	FALSE	5.5	50	21	166.8706086	834.3530428	04-25.04-27	1	1	1	FALSE	3.5	721.248916810279	331.360830515618	1018.23376490863	618.465843842649	560.446250768082	0	1818.18989350351	18.5441462062567	50	27.0050487705191	0.00360268503424973	0.928144346715707	0	0.0754268504457103	85.714304977771	50	FF	0	0	1	0	0	0	0	0	1	0	crepuscular	2	winter
137440	04-27	2005-02-19 21:00:00	04-25	483	10.0026638831732	FALSE	3.5	50	21	19.65400722	98.27003612	04-27.04-25	1	1	1	FALSE	5.5	730.547739713155	335.410196624968	1039.66340706981	626.418390534633	569.209978830308	0	1816.81103582189	23.336383169412	50	25.752822359943	0.00309276250835297	0.916577298423739	0	0.0754268504457103	85.714304977771	50	FF	0	0	1	0	0	0	0	0	1	0	crepuscular	2	winter
94134	04-12	2005-03-26 04:00:00	04-20	692	10.0055986005308	FALSE	3.5	85	4	2.441311123	12.20655562	04-12.04-20	2	1	1	FALSE	4.5	123.69316876853	1546.38287626318	872.066511224918	3114.94783262898	84.8528137423857	0	1969.8378326778	12.895041923928	30	30.3435456973236	0.0358212786199216	0.840268049776005	0.573977526901134	0	177.286233703435	30	FF	1	0	0	0	0	0	0	0	1	0	night	3	winter
126470	04-20	2005-03-26 04:00:00	04-12	692	10.0055986005308	FALSE	4.5	85	4	52	13	04-20.04-12	2	1	1	FALSE	3.5	123.69316876853	1546.38287626318	872.066511224918	3114.94783262898	84.8528137423857	0	1969.8378326778	12.895041923928	30	30.3435456973236	0.0358212786199216	0.840268049776005	0.573977526901134	0	177.286233703435	30	FF	1	0	0	0	0	0	0	0	1	0	night	3	winter
249468	06-03	2006-03-30 01:00:00	06-04	96	10.050429040401	FALSE	5.5	89	1	0	0	06-03.06-04	7	1	1	FALSE	3.5	1035.76059009792	8759.58903145576	3275.36257534948	1374.11789887185	1314.87642004867	0	2328.34814771404	0	30	7.71049232327772	0.0259382424609996	0.746273979822673	0.18560493029264	0	798.249416810442	30	FF	1	0	0	0	0	0	0	0	1	0	night	3	winter
258184	06-04	2006-03-30 01:00:00	06-03	96	10.050429040401	FALSE	3.5	89	1	10.4019229	52.0096145	06-04.06-03	8	1	1	FALSE	5.5	1030.97041664638	8729.79381199808	3249.01523542134	1350	1290.34879005639	0	2323.14642645574	0	30	11.8958355802346	0.0296165525009599	0.785573809526771	0.23757908839739	0	798.443247019211	30	FF	1	0	0	0	0	0	0	0	1	0	night	3	winter
338460	06-12	2006-03-20 16:00:00	06-11	55	10.0515670642855	FALSE	10.5	79	16	192.1615987	960.8079933	06-12.06-11	9	1	2	FALSE	13.5	829.75900115636	4200.42854956491	2020.94037517191	3884.04428399059	3902.88354937731	0	2456.19919487469	80.9506307520166	30	16.2176118932833	0.0478319254143116	0.446053847102133	0.191285557849427	0	946.947693050464	30	FF	1	0	0	0	0	0	0	0	1	0	day	3	winter
326205	06-10	2007-01-16 08:00:00	06-12	1224	10.0517039410146	FALSE	3.5	16	8	1.077032961	5.385164807	06-10.06-12	3	1	1	FALSE	10.5	300	4620.38959396283	797.119815335185	3558.00505901833	4743.41649025257	0	2127.50429271416	0	30	36.9254154687551	0.00515048502647843	0.0749502140595664	0	0	166.399559105173	30	FF	1	0	0	0	0	0	0	0	1	0	crepuscular	1	winter
346455	06-12	2007-01-16 08:00:00	06-10	1224	10.0517039410146	FALSE	10.5	16	8	2.683281573	13.41640786	06-12.06-10	3	1	1	FALSE	3.5	301.496268633627	4590.39214011178	787.464284904401	3582.08040110771	4714.96553539896	0	2150.15506432024	0	30	36.9318716406048	0.00482980464136338	0.0749829647916158	0	0	166.399559105173	30	FF	1	0	0	0	0	0	0	0	1	0	crepuscular	1	winter
209287	05-19	2006-08-16 15:00:00	05-23	1092	10.0541285069226	FALSE	8.5	228	15	288.7242283	1443.621141	05-19.05-23	3	1	1	FALSE	2.5	836.779540858881	0	11298.0573551385	8825.10056599923	1332.21619867047	0	2441.19294994754	0	30	35.3140400201253	0.0225789897391145	0.87621094367237	0.119514444989636	0	53.2764320286046	30	FF	1	0	0	0	0	0	0	0	1	0	day	8	fall
219412	05-23	2006-08-16 15:00:00	05-19	1092	10.0541285069226	FALSE	2.5	228	15	288.6080387	1443.040193	05-23.05-19	3	1	1	FALSE	8.5	836.779540858881	0	11298.0573551385	8825.10056599923	1332.21619867047	0	2441.19294994754	0	30	35.3140400201253	0.0225789897391145	0.87621094367237	0.119514444989636	0	53.2764320286046	30	FF	1	0	0	0	0	0	0	0	0	1	day	8	fall
308373	06-09	2006-06-19 12:00:00	06-11	433	10.1998495030446	FALSE	2.5	170	12	40.7646906	203.823453	06-09.06-11	6	1	2	FALSE	13.5	90	4734.39542074804	1224.13234578619	3462.36913110084	4373.21392113398	0	2017.11347800245	0.99549805513296	210	28.9752424010664	0.00193373163343766	0.81453195666671	0.939767230390788	0	654.149649769875	210	FF	0	0	0	0	0	1	0	0	0	1	day	6	summer
331297	06-11	2006-06-19 12:00:00	06-09	433	10.1998495030446	FALSE	13.5	170	12	41.50180719	207.5090359	06-11.06-09	6	1	2	FALSE	2.5	90	4734.39542074804	1224.13234578619	3462.36913110084	4373.21392113398	0	2017.11347800245	0.99549805513296	210	28.9752424010664	0.00193373163343766	0.81453195666671	0.939767230390788	0	654.149649769875	210	FF	0	0	0	0	0	1	0	0	1	0	day	6	summer
111258	04-16	2005-03-28 20:00:00	04-18	738	10.2005596657708	FALSE	7.5	87	20	33.79289866	168.9644933	04-16.04-18	5	1	1	FALSE	6.5	600.749531835024	442.944691807002	2730	1171.537451386	216.333076527839	0	1805.38925604761	0	50	39.00678235576	0.00338902812119215	0.984321129728325	0.497756140235103	0.0923195721782784	126.693900892415	50	FF	0	0	1	0	0	0	0	0	1	0	crepuscular	3	winter
118268	04-18	2005-03-28 20:00:00	04-16	738	10.2005596657708	FALSE	6.5	87	20	28.40070422	142.0035211	04-18.04-16	5	1	1	FALSE	7.5	570.788927713213	429.534631898291	2718.60258221021	1148.6513831446	189.736659610103	0	1780.59943138515	0	50	39.079371950552	0.0025802085672887	0.983572805539614	0.571271759925318	0.0923195721782784	118.010270156696	50	FF	0	0	1	0	0	0	0	0	1	0	crepuscular	3	winter
47103	03-19	2003-11-24 01:00:00	03-24	8	10.2207737267175	FALSE	10.5	328	1	38.09957229	190.4978614	03-19.03-24	3	1	1	FALSE	5.5	300	247.38633753706	644.127316607517	192.093727122985	254.558441227157	0	1648.82666418568	0	50	46.0768866134301	0.0394174115799958	0.74307295721639	0	0.112990940647477	68.689510854872	50	FF	0	0	1	0	0	0	0	0	1	0	night	11	fall
50870	03-24	2003-11-24 01:00:00	03-19	8	10.2207737267175	FALSE	5.5	328	1	1.019803903	5.099019514	03-24.03-19	3	1	1	FALSE	10.5	301.496268633627	276.586333718787	617.73780845922	169.705627484771	234.3074902772	0	1634.53412769142	0	50	44.6415141053381	0.0363576672414694	0.743168346139143	0	0.112990940647477	68.689510854872	50	FF	0	0	1	0	0	0	0	0	1	0	night	11	fall
328666	06-11	2006-03-28 04:00:00	06-12	85	10.2974291429049	FALSE	13.5	87	4	2.209072203	11.04536102	06-11.06-12	7	1	1	FALSE	10.5	836.779540858881	180	4384.92873374243	7331.30274917085	1343.31679063429	28.9324699272634	2387.22812345507	0	210	39.9857629737974	0.0764643456984898	0.0271978977558565	0.36517115030794	0	790.652378818481	210	FF	0	0	0	0	0	1	0	0	1	0	night	3	winter
91196	04-12	2004-10-07 09:00:00	04-13	135	10.301241382262	FALSE	3.5	281	9	30.14962686	150.7481343	04-12.04-13	2	1	1	FALSE	4.5	660	4413.67194068612	4536.35316085509	4677.78793875909	3356.78417536785	0	2135.01437462663	0	30	27.0753898014138	0.00629194756761137	0.930805679163367	0	0	0	30	FF	1	0	0	0	0	0	0	0	1	0	crepuscular	10	fall
95851	04-13	2004-10-07 09:00:00	04-12	135	10.301241382262	FALSE	4.5	281	9	69.80257875	349.0128937	04-13.04-12	2	1	1	FALSE	3.5	660	4424.16093739819	4523.73739290866	4693.82573174591	3369.22839831318	0	2135.11191159534	0	30	27.4787093154547	0.00476725013643262	0.932424895316894	0	0	0	30	FF	1	0	0	0	0	0	0	0	1	0	crepuscular	10	fall
328455	06-11	2006-03-21 02:00:00	06-12	57	10.4420691763128	FALSE	13.5	80	2	2.912043956	14.56021978	06-11.06-12	9	1	2	FALSE	10.5	840.535543567314	4260	1955.76072156079	3829.90861509775	3918.99221739467	0	2443.03668291815	48.5378294132159	30	19.3892830953771	0.0507005475909218	0.869089846041929	0.212615070202929	0	943.981808041092	30	FF	1	0	0	0	0	0	0	0	1	0	night	3	winter
338478	06-12	2006-03-21 02:00:00	06-11	57	10.4420691763128	FALSE	10.5	80	2	3.622154055	18.11077028	06-12.06-11	9	1	2	FALSE	13.5	816.088230524127	4260.10563249317	1985.67368920475	3826.97008088644	3893.99537750111	0	2441.66163277462	61.3613533155774	30	19.8324482152728	0.0481748670854091	0.367878380667813	0.212615070202929	0	943.981808041092	30	FF	1	0	0	0	0	0	0	0	1	0	night	3	winter
330731	06-11	2006-05-26 23:00:00	06-12	344	10.442173484939	FALSE	13.5	146	23	54.93050155	274.6525077	06-11.06-12	6	1	1	FALSE	10.5	618.465843842649	570	5025.87305848447	7400.33783012641	865.852181379709	0	2031.1193358845	0	50	35.9808617604103	0.0105855534112957	0.87653206988814	0.842987280897549	0.597743246752105	422.414847949341	50	FF	0	0	1	0	0	0	0	0	1	0	night	5	summer
340751	06-12	2006-05-26 23:00:00	06-11	344	10.442173484939	FALSE	10.5	146	23	43.76528304	218.8264152	06-12.06-11	6	1	1	FALSE	13.5	590.931468107766	570	5020.76687369569	7375.91350274663	836.779540858881	0	2016.95358329335	0	50	33.7715548428919	0.0106580693337543	0.849901090469626	0.842987280897549	0.597743246752105	422.414847949341	50	FF	0	0	1	0	0	0	0	0	1	0	night	5	summer
321026	06-10	2006-07-06 19:00:00	06-11	506	10.4423524371722	FALSE	3.5	187	19	54.65418557	273.2709278	06-10.06-11	6	1	1	FALSE	13.5	570	2170.18432396882	5709.22937006388	7177.77820777432	1752.62660027742	0	2425.79440173819	0	30	17.4883411647902	0.0192261294191422	0.548826632209116	0.744585518524365	0	840.458905402504	30	FF	1	0	0	0	0	0	0	0	1	0	crepuscular	7	summer
331694	06-11	2006-07-06 19:00:00	06-10	506	10.4423524371722	FALSE	13.5	187	19	61.85014147	309.2507074	06-11.06-10	6	1	1	FALSE	3.5	570.788927713213	2140.32707780844	5733.84687622542	7164.41204845171	1722.84648184335	0	2421.92655663839	0	50	18.6349086022568	0.0166927701573866	0.515371901438755	0.744585518524365	0.891138938788994	840.458905402504	50	FF	0	0	1	0	0	0	0	0	1	0	crepuscular	7	summer
327651	06-10	2007-03-16 02:00:00	06-12	1445	10.4424967570072	FALSE	3.5	75	2	30.56403115	152.8201557	06-10.06-12	5	1	1	FALSE	10.5	563.648826841678	1957.60057212905	4998.84986771957	6051.75181249198	2109.83411670207	0	2212.16562488663	0	30	39.6918689928915	0.0293184406355434	0.948064890719387	0.542313705960018	0	332.613674981877	30	FF	1	0	0	0	0	0	0	0	1	0	night	3	winter
347866	06-12	2007-03-16 02:00:00	06-10	1445	10.4424967570072	FALSE	10.5	75	2	35.0633712	175.316856	06-12.06-10	5	1	1	FALSE	3.5	563.648826841678	1957.60057212905	4998.84986771957	6051.75181249198	2109.83411670207	0	2212.16562488663	0	30	39.6918689928915	0.0293184406355434	0.948064890719387	0.542313705960018	0	332.613674981877	30	FF	1	0	0	0	0	0	0	0	1	0	night	3	winter
92943	04-12	2005-01-11 20:00:00	04-13	537	10.4461508936992	FALSE	3.5	11	20	18.69438418	93.47192092	04-12.04-13	5	1	2	FALSE	4.5	123.69316876853	1546.38287626318	872.066511224918	3114.94783262898	84.8528137423857	0	1969.8378326778	12.895041923928	30	30.3435456973236	0.0358212786199216	0.840268049776005	0	0	93.6498977924961	30	FF	1	0	0	0	0	0	0	0	1	0	crepuscular	1	winter
97670	04-13	2005-01-11 20:00:00	04-12	537	10.4461508936992	FALSE	4.5	11	20	14.66969666	73.34848328	04-13.04-12	5	1	2	FALSE	3.5	152.970585407784	1517.89327688082	852.760224213114	3100.61284264901	67.0820393249937	0	1980.58336786529	11.7394834006305	30	27.6572171507361	0.0393317942001475	0.808652943317319	0	0	93.6498977924961	30	FF	1	0	0	0	0	0	0	0	1	0	crepuscular	1	winter
251115	06-03	2006-05-13 20:00:00	06-07	286	10.6308891362762	FALSE	5.5	133	20	50.11985634	250.5992817	06-03.06-07	8	1	2	FALSE	6.5	228.473193175917	5850	67.0820393249937	30	530.754180388624	0	1286.63437832398	521.317030775187	50	0.757248260652902	9.81941927407301e-06	0.658211893973167	0.966135616725429	0.678460791477857	0.0233623966643528	50	FF	0	0	1	0	0	0	0	0	1	0	crepuscular	5	summer
285853	06-07	2006-05-13 20:00:00	06-03	286	10.6308891362762	FALSE	6.5	133	20	16.54206759	82.71033793	06-07.06-03	9	1	2	FALSE	5.5	228.473193175917	5850	67.0820393249937	30	530.754180388624	0	1286.63437832398	521.317030775187	50	0.757248260652902	9.81941927407301e-06	0.658211893973167	0.966135616725429	0.678460791477857	0.0233623966643528	50	FF	0	0	1	0	0	0	0	0	1	0	crepuscular	5	summer
333976	06-11	2006-10-10 20:00:00	06-12	917	10.6318014924252	FALSE	13.5	283	20	108.3330051	541.6650256	06-11.06-12	8	1	1	FALSE	10.5	1127.29765368336	902.496537389479	6453.97551901152	9403.839641338	3102.20889045209	0	2357.92991836331	0	30	36.1969834380449	0.00281406475399533	0.913132816111572	0	0	243.917676198769	30	FF	1	0	0	0	0	0	0	0	1	0	crepuscular	10	fall
344069	06-12	2006-10-10 20:00:00	06-11	917	10.6318014924252	FALSE	10.5	283	20	105.6191271	528.0956353	06-12.06-11	8	1	1	FALSE	13.5	1100.22724925353	930.483745156249	6480.62496986209	9433.79563060383	3111.91259517359	0	2339.1238579339	0	30	36.0716455040562	0.0020626173631195	0.914804789101013	0	0	243.917676198769	30	FF	1	0	0	0	0	0	0	0	1	0	crepuscular	10	fall
94933	04-12	2005-06-10 10:00:00	04-20	1026	10.7758595455722	FALSE	3.5	161	10	114.6342008	573.1710042	04-12.04-20	2	1	1	FALSE	4.5	882.83633817373	1188.69676536954	1527.64524677688	1451.20639469374	798.811617341661	0.844125909206923	2039.9595734516	0	50	31.5714518106435	0.00964510624817738	0.354011038548196	0.864412542951943	0.872471263610032	12.1575722522842	50	FF	0	0	1	0	0	0	0	0	1	0	day	6	summer
128384	04-20	2005-06-10 10:00:00	04-12	1026	10.7758595455722	FALSE	4.5	161	10	24	6	04-20.04-12	2	1	1	FALSE	3.5	882.83633817373	1188.69676536954	1527.64524677688	1451.20639469374	798.811617341661	0.844125909206923	2039.9595734516	0	50	31.5714518106435	0.00964510624817738	0.354011038548196	0.864412542951943	0.872471263610032	12.1575722522842	50	FF	0	0	1	0	0	0	0	0	1	0	day	6	summer
250831	06-03	2006-05-07 14:00:00	06-07	264	10.8173872241133	FALSE	5.5	127	14	2.952964612	14.76482306	06-03.06-07	11	1	1	FALSE	6.5	241.867732448957	6030	342.052627529741	30	254.558441227157	0	1296.05487111097	276.196604246393	34	8.85128180857598	0.00438739930338987	0.679758153277462	0.996744282427214	0.607762136083763	22.8207238170907	34	FF	0	0	0	0	1	0	0	0	1	0	day	5	summer
285596	06-07	2006-05-07 14:00:00	06-03	264	10.8173872241133	FALSE	6.5	127	14	1201.260754	6006.303772	06-07.06-03	12	1	1	FALSE	5.5	241.867732448957	6030	342.052627529741	30	254.558441227157	0	1296.05487111097	276.196604246393	34	8.85128180857598	0.00438739930338987	0.679758153277462	0.996744282427214	0.607762136083763	22.8207238170907	34	FF	0	0	0	0	1	0	0	0	1	0	day	5	summer
330720	06-11	2006-05-26 13:00:00	06-12	342	11.001932426214	FALSE	13.5	146	13	11.63786922	58.1893461	06-11.06-12	6	1	1	FALSE	10.5	642.028036770981	829.75900115636	5343.03284661436	7777.12028967021	1209.33866224478	0	2026.72397471337	0	50	41.1095101394011	0.0111592232931087	0.911028555849155	0.894793046949297	0.539660291262537	427.095097205993	50	FF	0	0	1	0	0	0	0	0	1	0	day	5	summer
340740	06-12	2006-05-26 13:00:00	06-11	342	11.001932426214	FALSE	10.5	146	13	11.3137085	56.56854249	06-12.06-11	6	1	1	FALSE	13.5	642.028036770981	829.75900115636	5343.03284661436	7777.12028967021	1209.33866224478	0	2026.72397471337	0	50	41.1095101394011	0.0111592232931087	0.911028555849155	0.894793046949297	0.539660291262537	427.095097205993	50	FF	0	0	1	0	0	0	0	0	1	0	day	5	summer
3536	02-04	2003-01-24 16:00:00	02-06	182	11.1254220644865	FALSE	4.5	24	16	63.38887047	316.9443524	02-04.02-06	2	1	1	FALSE	4.5	270	379.473319220205	510	150	189.736659610103	0	1615.91834094901	0	50	32.1843413953279	0.0339638899779489	0.902796010419445	0	0.0175784973031684	121.730951495445	50	FF	0	0	1	0	0	0	0	0	1	0	day	1	winter
10823	02-06	2003-01-24 16:00:00	02-04	182	11.1254220644865	FALSE	4.5	24	16	67.52125591	337.6062796	02-06.02-04	2	1	1	FALSE	4.5	270	379.473319220205	510	150	189.736659610103	0	1615.91834094901	0	50	32.1843413953279	0.0339638899779489	0.902796010419445	0	0.0175784973031684	121.730951495445	50	FF	0	0	1	0	0	0	0	0	1	0	day	1	winter
6301	02-04	2003-09-21 06:00:00	02-06	954	11.1471484516729	FALSE	4.5	264	6	6.41436351	32.07181755	02-04.02-06	5	1	1	FALSE	4.5	804.984471899924	785.175139698144	2482.94180358703	1103.08657865101	456.946386351835	0	1960.42956505928	0	50	41.2953771234625	0.00259529298077736	0.989910177561836	0	0.997935344332735	0	50	FF	0	0	1	0	0	0	0	0	1	0	crepuscular	9	fall
14439	02-06	2003-09-21 06:00:00	02-04	954	11.1471484516729	FALSE	4.5	264	6	2.765863337	27.65863337	02-06.02-04	6	1	2	FALSE	4.5	818.840643837371	806.101730552664	2456.52193151211	1092.01648339208	469.574275274956	0	1963.7343978595	0	50	41.6335503918874	0.00263116857379436	0.982878996534607	0	0.997935344332735	0	50	FF	0	0	1	0	0	0	0	0	1	0	crepuscular	9	fall
324550	06-10	2006-11-18 04:00:00	06-11	1033	11.1820223139342	FALSE	3.5	322	4	1.414213562	7.071067812	06-10.06-11	6	1	1	FALSE	13.5	330	5930.067453242	3947.25220881565	2656.48263687155	1651.09054869804	0	1926.30442217404	95.2913131017802	30	11.8218476843677	0.0469133245675607	0.558234543937299	0	0	139.108909846928	30	FF	1	0	0	0	0	0	0	0	1	0	night	11	fall
335084	06-11	2006-11-18 04:00:00	06-10	1033	11.1820223139342	FALSE	13.5	322	4	5.325410782	26.62705391	06-11.06-10	6	1	1	FALSE	3.5	330	5930.067453242	3947.25220881565	2656.48263687155	1651.09054869804	0	1926.30442217404	95.2913131017802	30	11.8218476843677	0.0469133245675607	0.558234543937299	0	0	139.108909846928	30	FF	1	0	0	0	0	0	0	0	1	0	night	11	fall
333961	06-11	2006-10-10 10:00:00	06-12	915	11.1821338741079	FALSE	13.5	283	10	87.95112279	439.7556139	06-11.06-12	8	1	1	FALSE	10.5	1106.34533487515	764.852927038918	5971.80877121832	9050.50827301981	2604.99520153109	0	2435.9356968788	0.0340123576389946	30	29.0223919558522	0.0196289027871051	0.905173998944863	0	0	216.126816920344	30	FF	1	0	0	0	0	0	0	0	1	0	day	10	fall
344054	06-12	2006-10-10 10:00:00	06-11	915	11.1821338741079	FALSE	10.5	283	10	87.22018115	436.1009058	06-12.06-11	8	1	1	FALSE	13.5	1106.34533487515	764.852927038918	5971.80877121832	9050.50827301981	2604.99520153109	0	2435.9356968788	0.0340123576389946	30	29.0223919558522	0.0196289027871051	0.905173998944863	0	0	216.126816920344	30	FF	1	0	0	0	0	0	0	0	1	0	day	10	fall
331994	06-11	2006-07-20 23:00:00	06-12	571	11.1825380289822	FALSE	13.5	201	23	117.1366723	585.6833616	06-11.06-12	5	1	1	FALSE	10.5	666.108099335236	1659.51800231272	6028.80585190799	6830.05856490265	1239.1125856838	0	2389.48551784458	0	30	25.7629366947038	0.00334015093541102	0.648525091814019	0.292522537659429	0	838.26308047357	30	FF	1	0	0	0	0	0	0	0	1	0	night	7	summer
342083	06-12	2006-07-20 23:00:00	06-11	571	11.1825380289822	FALSE	10.5	201	23	118.2194569	591.0972847	06-12.06-11	5	1	1	FALSE	13.5	674.166151627327	1695.46453811338	6054.42813154141	6872.35767404462	1272.79220613579	0	2372.01643601939	0	30	27.8782422457268	0.00547862396117922	0.655103070700103	0.308205265864053	0	877.626974438881	30	FF	1	0	0	0	0	0	0	0	1	0	night	7	summer
98964	04-13	2005-04-03 22:00:00	04-20	735	11.1865603675521	FALSE	4.5	93	22	7.871467462	39.35733731	04-13.04-20	3	1	1	FALSE	4.5	480	3286.88302195256	2675.89237451733	4198.39254953607	1825.07534091062	0	2322.58976577274	86.9639579974065	30	15.6229388368752	0.0196642677650828	0.840128847099147	0.576889584918579	0	237.118924507913	30	FF	1	0	0	0	0	0	0	0	1	0	night	4	winter
126650	04-20	2005-04-03 22:00:00	04-13	735	11.1865603675521	FALSE	4.5	93	22	4	1	04-20.04-13	3	1	1	FALSE	4.5	480	3286.88302195256	2675.89237451733	4198.39254953607	1825.07534091062	0	2322.58976577274	86.9639579974065	30	15.6229388368752	0.0196642677650828	0.840128847099147	0.576889584918579	0	237.118924507913	30	FF	1	0	0	0	0	0	0	0	1	0	night	4	winter
94914	04-12	2005-06-08 08:00:00	04-20	1016	11.1865603863145	FALSE	3.5	159	8	14.93050568	74.65252842	04-12.04-20	2	1	1	FALSE	4.5	391.152144312159	4389.85193372168	3791.17396066179	4982.25852400294	2801.4282071829	0	2113.64012557198	0	30	37.6469704450287	0.0767451003491194	0.424170295819233	0.821829902485725	0	24.1333792633671	30	FF	1	0	0	0	0	0	0	0	1	0	crepuscular	6	summer
128346	04-20	2005-06-08 08:00:00	04-12	1016	11.1865603863145	FALSE	4.5	159	8	4	1	04-20.04-12	2	1	1	FALSE	3.5	375.89892258425	4361.98349377895	3761.98086119534	4981.44557332508	2779.65825237564	0	2106.49518976597	0	30	39.266661709962	0.0580863543221138	0.386191452385831	0.837579508315287	0	26.7410430768767	30	FF	1	0	0	0	0	0	0	0	1	0	crepuscular	6	summer
92948	04-12	2005-01-12 01:00:00	04-13	538	11.1865981946881	FALSE	3.5	12	1	1	5	04-12.04-13	3	1	2	FALSE	4.5	123.69316876853	1546.38287626318	872.066511224918	3114.94783262898	84.8528137423857	0	1969.8378326778	12.895041923928	30	30.3435456973236	0.0358212786199216	0.840268049776005	0	0	103.090179688509	30	FF	1	0	0	0	0	0	0	0	1	0	night	1	winter
97675	04-13	2005-01-12 01:00:00	04-12	538	11.1865981946881	FALSE	4.5	12	1	5.06359556	25.3179778	04-13.04-12	3	1	2	FALSE	3.5	123.69316876853	1546.38287626318	872.066511224918	3114.94783262898	84.8528137423857	0	1969.8378326778	12.895041923928	30	30.3435456973236	0.0358212786199216	0.840268049776005	0	0	103.090179688509	30	FF	1	0	0	0	0	0	0	0	1	0	night	1	winter
6894	02-05	2003-02-04 02:00:00	02-06	166	11.2008457986428	FALSE	3.5	35	2	4.952479783	24.76239891	02-05.02-06	2	1	2	FALSE	4.5	300	342.052627529741	550.726792520575	150	212.132034355964	0	1620.22361615379	0	50	38.7945923410447	0.0352867211835879	0.866695787985941	0	0.0354697110609749	153.868550439014	50	FF	0	0	1	0	0	0	0	0	1	0	night	2	winter
10923	02-06	2003-02-04 02:00:00	02-05	166	11.2008457986428	FALSE	4.5	35	2	0.894427191	4.472135955	02-06.02-05	3	1	3	FALSE	3.5	330	313.209195267316	577.06152185014	169.705627484771	234.3074902772	0	1638.93486010262	0	50	38.2166129426522	0.0392551166880732	0.870297820833099	0	0.0306857862441829	157.438161386015	50	FF	0	0	1	0	0	0	0	0	1	0	night	2	winter
323837	06-10	2006-10-24 09:00:00	06-12	935	11.3157520523482	FALSE	3.5	297	9	80.47508931	402.3754466	06-10.06-12	7	1	1	FALSE	10.5	442.944691807002	600	5027.57396763091	7272.20049228567	702.281994643178	0	1951.86218436731	0	50	30.8631138665569	0.0271644459248273	0.932208849736596	0	0.282522302996405	80.4939163938815	50	FF	0	0	1	0	0	0	0	0	1	0	crepuscular	10	fall
344451	06-12	2006-10-24 09:00:00	06-10	935	11.3157520523482	FALSE	10.5	297	9	77.61494701	388.0747351	06-12.06-10	7	1	1	FALSE	3.5	456.946386351835	570	4997.85954184389	7254.41934271793	692.603782836912	0	1968.97731619727	0	50	30.1630488464956	0.034036463079542	0.93444843566979	0	0.282522302996405	80.4939163938815	50	FF	0	0	1	0	0	0	0	0	1	0	crepuscular	10	fall
331211	06-11	2006-06-15 23:00:00	06-12	424	11.315757683142	FALSE	13.5	166	23	49.1808906	245.904453	06-11.06-12	4	1	1	FALSE	10.5	570	241.867732448957	4666.90475583121	7039.46020657834	641.326749792958	0	2122.67506559907	0	50	59.2454002264318	0.0873733682471351	0.373141918934466	0.989305618055011	0.625054917799869	464.238474359413	50	FF	0	0	1	0	0	0	0	0	1	0	night	6	summer
341269	06-12	2006-06-15 23:00:00	06-11	424	11.315757683142	FALSE	10.5	166	23	50.81299047	254.0649523	06-12.06-11	4	1	1	FALSE	13.5	570	241.867732448957	4666.90475583121	7039.46020657834	641.326749792958	0	2122.67506559907	0	50	59.2454002264318	0.0873733682471351	0.373141918934466	0.989305618055011	0.625054917799869	464.238474359413	50	FF	0	0	1	0	0	0	0	0	1	0	night	6	summer
108325	04-16	2004-11-24 21:00:00	04-18	224	11.3171654668428	FALSE	7.5	329	21	6.648308055	33.24154028	04-16.04-18	5	1	1	FALSE	6.5	456.946386351835	342.052627529741	4172.58912427284	4711.52841443199	335.410196624968	0	2000.37181406407	0	50	33.3900941283698	0.0100954365418579	0.960512872953309	0	0	34.3720638900685	50	FF	0	0	1	0	0	0	0	0	1	0	crepuscular	11	fall
115413	04-18	2004-11-24 21:00:00	04-16	224	11.3171654668428	FALSE	6.5	329	21	4.472135955	22.36067977	04-18.04-16	5	1	1	FALSE	7.5	469.574275274956	324.499614791759	4177.87027084375	4728.97451885713	331.360830515618	0	1996.80819638511	0	50	32.2226499846099	0.0105416624991221	0.946095487538293	0	0	34.3720638900685	50	FF	0	0	1	0	0	0	0	0	1	0	crepuscular	11	fall
98672	04-13	2005-03-10 03:00:00	04-20	632	11.3197246765972	FALSE	4.5	69	3	1.562049935	7.810249676	04-13.04-20	3	1	1	FALSE	4.5	466.690475583121	416.773319683494	1154.12304370028	1081.6653826392	67.0820393249937	0	2139.82267638884	0	210	34.1512279030082	0.060779594492956	0.143224662221077	0.462202198852342	0	97.6423961127609	210	FF	0	0	0	0	0	1	0	0	1	0	night	3	winter
126121	04-20	2005-03-10 03:00:00	04-13	632	11.3197246765972	FALSE	4.5	69	3	20	5	04-20.04-13	3	1	1	FALSE	4.5	466.690475583121	416.773319683494	1154.12304370028	1081.6653826392	67.0820393249937	0	2139.82267638884	0	210	34.1512279030082	0.060779594492956	0.143224662221077	0.462202198852342	0	97.6423961127609	210	FF	0	0	0	0	0	1	0	0	1	0	night	3	winter
334160	06-11	2006-10-17 07:00:00	06-12	946	11.4037563269494	FALSE	13.5	290	7	1.166190379	5.830951895	06-11.06-12	7	1	2	FALSE	10.5	642.028036770981	829.75900115636	5343.03284661436	7777.12028967021	1209.33866224478	0	2026.72397471337	0	50	41.1095101394011	0.0111592232931087	0.911028555849155	0	0.369603898355018	74.3779677419908	50	FF	0	0	1	0	0	0	0	0	1	0	crepuscular	10	fall
344246	06-12	2006-10-17 07:00:00	06-11	946	11.4037563269494	FALSE	10.5	290	7	4.418144407	22.09072203	06-12.06-11	7	1	2	FALSE	13.5	624.259561400544	859.069263796581	5372.34585632757	7794.74823198287	1221.55638429014	0	2005.92042590368	0	50	39.3471431850086	0.00648057372231256	0.886718332423156	0	0.369603898355018	74.3779677419908	50	FF	0	0	1	0	0	0	0	0	1	0	crepuscular	10	fall
320938	06-10	2006-07-02 15:00:00	06-11	488	11.40379574521	FALSE	3.5	183	15	264.0700665	1320.350332	06-10.06-11	4	1	1	FALSE	13.5	846.935652809586	180	4289.16075707125	6992.317212484	998.599018625594	0	2374.09232253187	77.2770281556743	30	7.85556194789139	0.0749569381280238	0.719306660277889	0.811378976510888	0	567.401758548278	30	FF	1	0	0	0	0	0	0	0	1	0	day	7	summer
331608	06-11	2006-07-02 15:00:00	06-10	488	11.40379574521	FALSE	13.5	183	15	260.8761392	1304.380696	06-11.06-10	4	1	1	FALSE	3.5	846.935652809586	180	4289.16075707125	6992.317212484	998.599018625594	0	2374.09232253187	77.2770281556743	30	7.85556194789139	0.0749569381280238	0.719306660277889	0.811378976510888	0	567.401758548278	30	FF	1	0	0	0	0	0	0	0	1	0	day	7	summer
320947	06-10	2006-07-03 01:00:00	06-11	490	11.4038200091195	FALSE	3.5	184	1	10.64706532	53.23532662	06-10.06-11	5	1	1	FALSE	13.5	658.634952003005	150	4251.54089713365	6812.04815015279	829.75900115636	0	2293.1889238991	0	30	58.8482747611186	0.102586833497807	0.326496836261925	0.925363024737491	0	534.405522007349	30	FF	1	0	0	0	0	0	0	0	1	0	night	7	summer
331617	06-11	2006-07-03 01:00:00	06-10	490	11.4038200091195	FALSE	13.5	184	1	12.60634761	63.03173804	06-11.06-10	5	1	1	FALSE	3.5	658.634952003005	150	4251.54089713365	6812.04815015279	829.75900115636	0	2293.1889238991	0	30	58.8482747611186	0.102586833497807	0.326496836261925	0.925363024737491	0	534.405522007349	30	FF	1	0	0	0	0	0	0	0	1	0	night	7	summer
328599	06-11	2006-03-25 06:00:00	06-12	76	11.4038236987355	FALSE	13.5	84	6	2.039607805	10.19803903	06-11.06-12	5	1	2	FALSE	10.5	536.656314599949	510	3896.30594281301	6632.10373863377	1092.01648339208	50.8624879461827	2052.49714784088	0	210	65.3478052389428	0.105327902610953	-0.396534312305823	0.432790289374099	0	743.860630643624	210	FF	0	0	0	0	0	1	0	0	1	0	crepuscular	3	winter
338624	06-12	2006-03-25 06:00:00	06-11	76	11.4038236987355	FALSE	10.5	84	6	1.44222051	7.211102551	06-12.06-11	5	1	2	FALSE	13.5	536.656314599949	510	3896.30594281301	6632.10373863377	1092.01648339208	50.8624879461827	2052.49714784088	0	210	65.3478052389428	0.105327902610953	-0.396534312305823	0.432790289374099	0	743.860630643624	210	FF	0	0	0	0	0	1	0	0	1	0	crepuscular	3	winter
96960	04-13	2004-12-08 16:00:00	04-20	226	11.4077606742326	FALSE	4.5	343	16	112.4947999	562.4739994	04-13.04-20	4	1	2	FALSE	4.5	318.904374382039	560.446250768082	858.020978764505	882.326470191165	127.279220613579	0	1882.32342270734	0.966321297918798	50	30.0959067329028	0.00849173845308676	0.743472254156207	0	0	64.8041119369563	50	FF	0	0	1	0	0	0	0	0	1	0	day	12	winter
123344	04-20	2004-12-08 16:00:00	04-13	226	11.4077606742326	FALSE	4.5	343	16	88.54377448	22.13594362	04-20.04-13	4	1	2	FALSE	4.5	300	589.406481131655	876.184911990614	900	108.16653826392	0	1874.79469478678	10.3142906319804	50	27.460938083714	0.00762340957494634	0.747169240763984	0	0	64.8041119369563	50	FF	0	0	1	0	0	0	0	0	1	0	day	12	winter
93312	04-12	2005-01-31 15:00:00	04-20	450	11.4077767649031	FALSE	3.5	31	15	72.3162499	361.5812495	04-12.04-20	5	1	1	FALSE	4.5	468.614980554399	560.446250768082	952.942810456115	979.489663038871	60	0	1998.82525590937	0	50	32.1506773016377	0.00725318532304922	0.715489108809156	0	0.0811686333978127	69.1170172489685	50	FF	0	0	1	0	0	0	0	0	1	0	day	1	winter
125077	04-20	2005-01-31 15:00:00	04-12	450	11.4077767649031	FALSE	4.5	31	15	128.8099375	32.20248438	04-20.04-12	5	1	1	FALSE	3.5	450	550.726792520575	926.60671268883	952.942810456115	90	0	1981.36057311969	0	50	33.5436619851698	0.00625286594444158	0.710559259010779	0	0.0811686333978127	69.1170172489685	50	FF	0	0	1	0	0	0	0	0	1	0	day	1	winter
6892	02-05	2003-02-03 21:00:00	02-06	165	11.4301676193272	FALSE	3.5	34	21	33.40111242	167.0055621	02-05.02-06	2	1	2	FALSE	4.5	330	313.209195267316	577.06152185014	169.705627484771	234.3074902772	0	1638.93486010262	0	50	38.2166129426522	0.0392551166880732	0.870297820833099	0	0.0290877588207531	153.929794985745	50	FF	0	0	1	0	0	0	0	0	1	0	crepuscular	2	winter
10920	02-06	2003-02-03 21:00:00	02-05	165	11.4301676193272	FALSE	4.5	34	21	34.40930107	172.0465053	02-06.02-05	3	1	3	FALSE	3.5	330	313.209195267316	577.06152185014	169.705627484771	234.3074902772	0	1638.93486010262	0	50	38.2166129426522	0.0392551166880732	0.870297820833099	0	0.0290877588207531	153.929794985745	50	FF	0	0	1	0	0	0	0	0	1	0	crepuscular	2	winter
249086	06-03	2006-03-19 00:00:00	06-04	51	11.6627454908301	FALSE	5.5	78	24	3.820994635	19.10497317	06-03.06-04	10	1	1	FALSE	3.5	308.86890422961	8537.09552482576	2730.16483018883	768.960337078578	2222.83602634112	0	1818.05205903449	67.2923856112185	50	15.8281274334365	0.0430420525355323	0.755781649174399	0.4144640364151	0.0983108758602986	187.844202396821	50	FF	0	0	1	0	0	0	0	0	1	0	night	3	winter
257762	06-04	2006-03-19 00:00:00	06-03	51	11.6627454908301	FALSE	3.5	78	24	44.36394933	221.8197466	06-04.06-03	11	1	1	FALSE	5.5	308.86890422961	8537.09552482576	2730.16483018883	768.960337078578	2222.83602634112	0	1818.05205903449	67.2923856112185	50	15.8281274334365	0.0430420525355323	0.755781649174399	0.4144640364151	0.0983108758602986	187.844202396821	50	FF	0	0	1	0	0	0	0	0	1	0	night	3	winter
323636	06-10	2006-10-18 08:00:00	06-12	911	11.6638271908649	FALSE	3.5	291	8	47.70744177	238.5372088	06-10.06-12	6	1	2	FALSE	10.5	845.340168216322	1197.74788666063	6084.97329492907	8862.60119829387	2309.02576858726	0	2135.40440335888	0	50	33.688927642467	0.00195626349631547	0.91147459443686	0	0.353295628514237	141.595098420051	50	FF	0	0	1	0	0	0	0	0	1	0	crepuscular	10	fall
211665	05-20	2006-07-12 20:00:00	05-21	1013	11.6647750217248	FALSE	3.5	193	20	416.1281053	2080.640526	05-20.05-21	1	1	1	FALSE	4.5	865.332306111357	1164.98927033686	9880.75401981043	894.986033410578	1714.2053552594	0	2569.83336878188	0	30	31.4251940646241	0.00122850264224197	0.845482725474999	0.825661762748789	0	494.380192763182	30	FF	1	0	0	0	0	0	0	0	1	0	crepuscular	7	summer
214125	05-21	2006-07-12 20:00:00	05-20	1013	11.6647750217248	FALSE	4.5	193	20	413.0883683	2065.441841	05-21.05-20	1	1	1	FALSE	3.5	890.44932477935	1140.39466852489	9900.72724601582	888.425573697651	1740	0	2557.29552486449	0	30	30.8329680344155	0.00055600965191548	0.842804937640388	0.825661762748789	0	494.380192763182	30	FF	1	0	0	0	0	0	0	0	1	0	crepuscular	7	summer
87992	04-11	2005-03-20 02:00:00	04-18	678	11.6650086578798	FALSE	6	79	2	1.708800749	8.544003745	04-11.04-18	5	1	2	FALSE	6.5	730.547739713155	335.410196624968	1039.66340706981	626.418390534633	569.209978830308	0	1816.81103582189	23.336383169412	50	25.752822359943	0.00309276250835297	0.916577298423739	0.457606091612258	0.182856532225905	101.919239644505	50	FF	0	0	1	0	0	0	0	0	1	0	night	3	winter
93729	04-12	2005-02-24 09:00:00	04-20	552	11.6684285963979	FALSE	3.5	55	9	125.4304588	627.1522941	04-12.04-20	3	1	1	FALSE	4.5	901.997782702374	2612.75716437636	1832.94844444682	3784.52110576754	998.599018625594	0	2238.23376375328	308.576484053633	30	13.0474260409423	0.00821582204225412	0.479149013371242	0	0	144.188626577875	30	FF	1	0	0	0	0	0	0	0	1	0	crepuscular	2	winter
125794	04-20	2005-02-24 09:00:00	04-12	552	11.6684285963979	FALSE	4.5	55	9	78.89233169	19.72308292	04-20.04-12	3	1	1	FALSE	3.5	934.344690143846	2651.73528090569	1850.54046159494	3781.90428223666	1008.4641788383	0	2242.38097938791	347.134658602177	30	10.3208399858832	0.0091916882344643	0.533983234746743	0	0	139.53596215631	30	FF	1	0	0	0	0	0	0	0	1	0	crepuscular	2	winter
321259	06-10	2006-07-17 20:00:00	06-11	550	11.7069327860984	FALSE	3.5	198	20	44.18789427	441.8789427	06-10.06-11	5	1	2	FALSE	13.5	268.328157299975	2460	5746.54678915956	7714.43452237427	2040.22057631032	0	2235.03210943577	0	50	33.3057536387691	0.0329146127468599	0.234059632711891	0.440041188849207	0.912556746503983	718.322149338712	50	FF	0	0	1	0	0	0	0	0	1	0	crepuscular	7	summer
94949	04-12	2005-06-12 07:00:00	04-20	1034	11.7110997890512	FALSE	3.5	163	7	10.33247308	51.66236541	04-12.04-20	2	1	1	FALSE	4.5	1077.07938426097	342.052627529741	1879.49461292125	1666.28328923986	212.132034355964	41.0711354532002	2047.70586436265	0	210	44.3162253621114	0.0128977300650964	-0.0434103841353144	0.957960805993915	0	44.8051934606313	210	FF	0	0	0	0	0	1	0	0	1	0	crepuscular	6	summer
128415	04-20	2005-06-12 07:00:00	04-12	1034	11.7110997890512	FALSE	4.5	163	7	37.94733192	9.486832981	04-20.04-12	2	1	1	FALSE	3.5	1047.85495179438	335.410196624968	1909.18830920368	1638.78003404972	234.3074902772	41.1070533380228	2042.65214683051	0	210	41.7265384748611	0.0127844975143092	0.0121793061251073	0.957960805993915	0	44.8051934606313	210	FF	0	0	0	0	0	1	0	0	1	0	crepuscular	6	summer
3614	02-04	2003-02-03 16:00:00	02-06	219	11.7402318144504	FALSE	4.5	34	16	27.51899673	137.5949836	02-04.02-06	1	1	1	FALSE	4.5	301.496268633627	379.473319220205	494.772675074119	228.473193175917	256.320112359526	0	1636.5777667942	0	50	26.4654067355756	0.00870373114058179	0.924386852007208	0	0.0104949139375865	153.734174659794	50	FF	0	0	1	0	0	0	0	0	1	0	day	2	winter
10917	02-06	2003-02-03 16:00:00	02-04	219	11.7402318144504	FALSE	4.5	34	16	70.57393286	352.8696643	02-06.02-04	2	1	2	FALSE	4.5	305.941170815567	390	488.364617882991	241.867732448957	268.328157299975	0	1635.50335205519	0	50	28.0039829596782	0.00490360796867206	0.932653745396013	0	0.0104949139375865	156.935442517681	50	FF	0	0	1	0	0	0	0	0	1	0	day	2	winter
95306	04-12	2005-09-07 19:00:00	04-13	1526	12.0050629662165	FALSE	3.5	250	19	476.1663575	2380.831787	04-12.04-13	1	1	1	FALSE	4.5	785.175139698144	873.613186713662	9652.5903259177	8410.81446710127	123.69316876853	0	2333.07198375195	0	210	42.1320485198566	0.00316453322400654	0.253138494466827	0	0	0	210	FF	0	0	0	0	0	1	0	0	1	0	crepuscular	9	fall
100016	04-13	2005-09-07 19:00:00	04-12	1526	12.0050629662165	FALSE	4.5	250	19	485.3215429	2426.607714	04-13.04-12	1	1	1	FALSE	3.5	785.175139698144	873.613186713662	9652.5903259177	8410.81446710127	123.69316876853	0	2333.07198375195	0	210	42.1320485198566	0.00316453322400654	0.253138494466827	0	0	0	210	FF	0	0	0	0	0	1	0	0	1	0	crepuscular	9	fall
249426	06-03	2006-03-28 19:00:00	06-04	90	12.0422601287733	FALSE	5.5	87	19	53.31153721	266.5576861	06-03.06-04	7	1	1	FALSE	3.5	1001.29915609672	8726.33943873375	3234.71791660417	1368.21051011897	1308.0137613955	0	2325.77726501896	0	30	10.1218823743111	0.0313706728948928	0.759565105657976	0.200525260608972	0	812.716709511058	30	FF	1	0	0	0	0	0	0	0	1	0	crepuscular	3	winter
258136	06-04	2006-03-28 19:00:00	06-03	90	12.0422601287733	FALSE	3.5	87	19	77.53192891	387.6596445	06-04.06-03	7	1	1	FALSE	5.5	1006.23058987491	8756.14641266351	3261.18076775882	1392.01293097442	1332.21619867047	0	2329.61356813296	0	30	5.38093448519568	0.0270102210520223	0.715163676941628	0.152190869393339	0	809.81609418084	30	FF	1	0	0	0	0	0	0	0	1	0	crepuscular	3	winter
230272	06-01	2006-08-15 09:00:00	06-07	643	12.0422682814878	FALSE	1.5	227	9	26.11972435	130.5986217	06-01.06-07	5	1	1	FALSE	6.5	942.019108086455	8421.5081784678	2943.36542073865	1188.69676536954	1124.49988883948	0	2200.41684132928	0	30	36.005947885409	0.00864621288653654	0.8433594975605	0.278667804109202	0	472.589983913255	30	FF	1	0	0	0	0	0	0	0	0	0	crepuscular	8	fall
287495	06-07	2006-08-15 09:00:00	06-01	643	12.0422682814878	FALSE	6.5	227	9	28.96204413	144.8102206	06-07.06-01	5	1	1	FALSE	1.5	942.019108086455	8421.5081784678	2943.36542073865	1188.69676536954	1124.49988883948	0	2200.41684132928	0	30	36.005947885409	0.00864621288653654	0.8433594975605	0.278667804109202	0	472.589983913255	30	FF	1	0	0	0	0	0	0	0	1	0	crepuscular	8	fall
318253	06-10	2006-03-19 15:00:00	06-11	53	12.0434563457126	FALSE	3.5	78	15	1.886796226	9.433981132	06-10.06-11	9	1	2	FALSE	13.5	725.603197346869	4519.7566306163	3300.13636081905	3784.40219849846	2779.65825237564	0	2268.9614527504	79.913840500007	30	9.69778272312452	0.0649399660092342	0.773335697890641	0.201403996805172	0	968.271998798161	30	FF	1	0	0	0	0	0	0	0	1	0	day	3	winter
328391	06-11	2006-03-19 15:00:00	06-10	53	12.0434563457126	FALSE	13.5	78	15	7.247068373	36.23534186	06-11.06-10	9	1	2	FALSE	3.5	715.611626512594	4483.97145396801	3270.55041239239	3807.16429905514	2822.07370562854	0	2265.68614893494	86.2155822014423	30	6.93735445336096	0.0760812638249054	0.732976068664975	0.250849969291172	0	965.813100084712	30	FF	1	0	0	0	0	0	0	0	1	0	day	3	winter
338292	06-12	2006-03-16 17:00:00	06-11	38	12.0436329604618	FALSE	10.5	75	17	251.903553	1259.517765	06-12.06-11	9	1	3	FALSE	13.5	993.629709700752	2400	2738.55801472235	5690.28118813122	3278.65826215542	0	2337.88315571314	78.6415805547017	30	19.9857925142046	0.0239878382117161	0.861684537706522	0.0513277057454779	0	800.738429572226	30	FF	1	0	0	0	0	0	0	0	1	0	crepuscular	3	winter
320750	06-10	2006-06-24 02:00:00	06-11	453	12.043773692171	FALSE	3.5	175	2	48.28457311	241.4228655	06-10.06-11	5	1	3	FALSE	13.5	318.904374382039	4382.56774049187	840.535543567314	3804.7996005046	4547.05399132229	0	2286.09378544094	0	30	36.7896630302923	0.0330491723234273	0.096297155853764	0.925644755211031	0	802.258795598863	30	FF	1	0	0	0	0	0	0	0	1	0	night	6	summer
331420	06-11	2006-06-24 02:00:00	06-10	453	12.043773692171	FALSE	13.5	175	2	30.71221255	153.5610628	06-11.06-10	5	1	3	FALSE	3.5	318.904374382039	4382.56774049187	840.535543567314	3804.7996005046	4547.05399132229	0	2286.09378544094	0	30	36.7896630302923	0.0330491723234273	0.096297155853764	0.925644755211031	0	802.258795598863	30	FF	1	0	0	0	0	0	0	0	1	0	night	6	summer
85092	04-11	2004-11-20 17:00:00	04-16	205	12.0452363489087	FALSE	6	325	17	66.78472879	333.923644	04-11.04-16	5	1	2	FALSE	7.5	570.788927713213	150	4148.7950057818	4938.71440761662	408.044115262063	0	1987.78994963088	0	50	34.3263314270086	0.00287839010617947	0.967973297354707	0	0	28.3235107890132	50	FF	0	0	1	0	0	0	0	0	1	0	crepuscular	11	fall
108230	04-16	2004-11-20 17:00:00	04-11	205	12.0452363489087	FALSE	7.5	325	17	44.27414595	221.3707298	04-16.04-11	5	1	2	FALSE	6	570.788927713213	150	4148.7950057818	4938.71440761662	408.044115262063	0	1987.78994963088	0	50	34.3263314270086	0.00287839010617947	0.967973297354707	0	0	28.3235107890132	50	FF	0	0	1	0	0	0	0	0	1	0	crepuscular	11	fall
92558	04-12	2004-12-23 06:00:00	04-13	457	12.0484216185246	FALSE	3.5	358	6	0.824621125	4.123105626	04-12.04-13	2	1	1	FALSE	4.5	657.951365983839	4111.75145163226	3031.33633897659	4052.22161289335	1681.07108713463	0	1944.17279716296	0	50	34.5809512677628	0.00755245860217528	0.847320952351171	0	0	77.4722725853705	50	FF	0	0	1	0	0	0	0	0	1	0	crepuscular	12	winter
97266	04-13	2004-12-23 06:00:00	04-12	457	12.0484216185246	FALSE	4.5	358	6	3.111269837	15.55634919	04-13.04-12	2	1	1	FALSE	3.5	644.127316607517	4101.12179775241	3030.59400118195	4076.46906035113	1698.38158256618	0	1958.53922874432	0	50	35.0066328120315	0.00724882398068578	0.861412587801986	0	0	80.2271355523702	50	FF	0	0	1	0	0	0	0	0	1	0	crepuscular	12	winter
318165	06-10	2006-03-17 13:00:00	06-12	45	12.0850946943668	FALSE	3.5	76	13	68.87670143	344.3835072	06-10.06-12	9	1	2	FALSE	10.5	637.808748764079	3030	2316.03108787425	5062.80554633496	3814.24959854491	0	2469.00808241048	77.3560957101211	30	19.8554518705317	0.0405354641452142	0.696968426894018	0.446976274670907	0	932.364652643038	30	FF	1	0	0	0	0	0	0	0	1	0	day	3	winter
338325	06-12	2006-03-17 13:00:00	06-10	45	12.0850946943668	FALSE	10.5	76	13	53.72671589	268.6335794	06-12.06-10	9	1	2	FALSE	3.5	660.681466366357	3000	2334.03084812519	5092.67120478045	3788.0865882395	0	2463.81511678527	103.074221653777	30	22.085615230433	0.0312740086630943	0.750467984956214	0.458462354520419	0	914.420314136047	30	FF	1	0	0	0	0	0	0	0	1	0	day	3	winter
119807	04-18	2005-06-24 13:00:00	04-16	1124	12.086339598881	FALSE	6.5	175	13	89.94442729	449.7221364	04-18.04-16	3	1	1	FALSE	7.5	662.721661031236	2375.8787847868	4369.91990773286	7252.80635340556	1664.12138980304	0	2408.65632725844	53.6157872059753	30	24.6691260390993	0.0131080605731267	0.775098143213615	0.945368178747388	0	297.165505142474	30	FF	1	0	0	0	0	0	0	0	1	0	day	6	summer
110605	04-16	2005-03-01 13:00:00	04-18	619	12.0866708113386	FALSE	7.5	60	13	31.08761811	155.4380906	04-16.04-18	6	1	1	FALSE	6.5	829.75900115636	189.736659610103	3903.4600036378	5299.2263586301	660	0	2145.83654485588	0	50	35.4638100827097	0.00151243313015276	0.969444395296481	0	0.249216165314974	187.669342610263	50	FF	0	0	1	0	0	0	0	0	1	0	day	3	winter
117632	04-18	2005-03-01 13:00:00	04-16	619	12.0866708113386	FALSE	6.5	60	13	99.04382868	495.2191434	04-18.04-16	6	1	1	FALSE	7.5	829.75900115636	189.736659610103	3903.4600036378	5299.2263586301	660	0	2145.83654485588	0	50	35.4638100827097	0.00151243313015276	0.969444395296481	0	0.249216165314974	187.669342610263	50	FF	0	0	1	0	0	0	0	0	1	0	day	3	winter
85472	04-11	2004-12-09 06:00:00	04-18	266	12.0867442437456	FALSE	6	344	6	0.6	3	04-11.04-18	4	1	2	FALSE	6.5	335.410196624968	457.930125674212	4285.90713851805	4596.56393407075	228.473193175917	0	1924.22144376143	0	50	34.4689962760467	0.00585427842537495	0.965589404596471	0	0	85.6253750470723	50	FF	0	0	1	0	0	0	0	0	1	0	crepuscular	12	winter
115706	04-18	2004-12-09 06:00:00	04-11	266	12.0867442437456	FALSE	6.5	344	6	0.824621125	4.123105626	04-18.04-11	4	1	2	FALSE	6	335.410196624968	457.930125674212	4285.90713851805	4596.56393407075	228.473193175917	0	1924.22144376143	0	50	34.4689962760467	0.00585427842537495	0.965589404596471	0	0	85.6253750470723	50	FF	0	0	1	0	0	0	0	0	1	0	crepuscular	12	winter
326198	06-10	2007-01-15 22:00:00	06-12	1222	12.167738609391	FALSE	3.5	15	22	22.64332131	113.2166066	06-10.06-12	6	1	1	FALSE	10.5	300	4620.38959396283	797.119815335185	3558.00505901833	4743.41649025257	0	2127.50429271416	0	30	36.9254154687551	0.00515048502647843	0.0749502140595664	0	0	166.399559105173	30	FF	1	0	0	0	0	0	0	0	1	0	night	1	winter
346448	06-12	2007-01-15 22:00:00	06-10	1222	12.167738609391	FALSE	10.5	15	22	15.96245595	79.81227976	06-12.06-10	6	1	1	FALSE	3.5	301.496268633627	4590.39214011178	787.464284904401	3582.08040110771	4714.96553539896	0	2150.15506432024	0	30	36.9318716406048	0.00482980464136338	0.0749829647916158	0	0	166.399559105173	30	FF	1	0	0	0	0	0	0	0	1	0	night	1	winter
327614	06-10	2007-03-14 15:00:00	06-12	1438	12.1678051562175	FALSE	3.5	73	15	10.94166349	54.70831747	06-10.06-12	6	1	1	FALSE	10.5	30	1560.2884348735	5910.07614164149	7382.19479558756	1170	0	1883.22016526982	27.5924323463845	50	19.1521176988503	0.0723975370408273	0.745126991900602	0.532826986956059	0.286564904890654	355.305466959047	50	FF	0	0	1	0	0	0	0	0	1	0	day	3	winter
347829	06-12	2007-03-14 15:00:00	06-10	1438	12.1678051562175	FALSE	10.5	73	15	10.52615789	52.63078947	06-12.06-10	6	1	1	FALSE	3.5	30	1560.2884348735	5910.07614164149	7382.19479558756	1170	0	1883.22016526982	27.5924323463845	50	19.1521176988503	0.0723975370408273	0.745126991900602	0.532826986956059	0.286564904890654	355.305466959047	50	FF	0	0	1	0	0	0	0	0	1	0	day	3	winter
318123	06-10	2006-03-16 12:00:00	06-12	40	12.2084607638408	FALSE	3.5	75	12	472.7538472	2363.769236	06-10.06-12	8	1	1	FALSE	10.5	270	2752.81673926907	3576.04530172648	5496.22597788701	2724.72016911829	0	2175.22690766105	48.0161357028859	30	17.0172006652811	0.0810191748788018	0.427909190583181	0.18888705814398	0	814.236724107381	30	FF	1	0	0	0	0	0	0	0	1	0	day	3	winter
338283	06-12	2006-03-16 12:00:00	06-10	40	12.2084607638408	FALSE	10.5	75	12	473.3913392	2366.956696	06-12.06-10	8	1	1	FALSE	3.5	270	2752.81673926907	3576.04530172648	5496.22597788701	2724.72016911829	0	2175.22690766105	48.0161357028859	30	17.0172006652811	0.0810191748788018	0.427909190583181	0.18888705814398	0	814.236724107381	30	FF	1	0	0	0	0	0	0	0	1	0	day	3	winter
334069	06-11	2006-10-14 04:00:00	06-12	931	12.2086736182476	FALSE	13.5	287	4	42.05948169	210.2974084	06-11.06-12	5	1	1	FALSE	10.5	997.24620831568	510	5101.85260469175	7779.9550127234	1332.21619867047	0	2292.99349518092	0	50	35.2496850503044	0.00648492400636073	0.731166855279255	0	0.228680173523428	113.873686019051	50	FF	0	0	1	0	0	0	0	0	1	0	night	10	fall
344155	06-12	2006-10-14 04:00:00	06-11	931	12.2086736182476	FALSE	10.5	287	4	8.713208364	43.56604182	06-12.06-11	5	1	1	FALSE	13.5	1018.23376490863	480	5072.92814851541	7763.568767004	1328.49538952907	0	2301.41163689504	0	50	32.7820294265207	0.00686784908343585	0.714809469992372	0	0.228680173523428	134.08616266814	50	FF	0	0	1	0	0	0	0	0	1	0	night	10	fall
327642	06-10	2007-03-15 16:00:00	06-12	1443	12.2090656420322	FALSE	3.5	74	16	327.8768671	1639.384336	06-10.06-12	5	1	1	FALSE	10.5	403.608721412211	1586.60013866128	5596.58824642299	6198.39495353434	1502.69757436418	0	2435.63942910034	0	50	25.0086664609947	0.0470418213649129	0.877226000193042	0.333850784837841	0.114065782787903	394.877465741632	50	FF	0	0	1	0	0	0	0	0	1	0	day	3	winter
347857	06-12	2007-03-15 16:00:00	06-10	1443	12.2090656420322	FALSE	10.5	74	16	329.3467474	1646.733737	06-12.06-10	5	1	1	FALSE	3.5	403.608721412211	1586.60013866128	5596.58824642299	6198.39495353434	1502.69757436418	0	2435.63942910034	0	50	25.0086664609947	0.0470418213649129	0.877226000193042	0.333850784837841	0.114065782787903	394.877465741632	50	FF	0	0	1	0	0	0	0	0	1	0	day	3	winter
47168	03-19	2003-11-30 02:00:00	03-24	28	12.3710543726445	FALSE	10.5	334	2	2.462504424	12.31252212	03-19.03-24	3	1	1	FALSE	5.5	240	394.588393138977	516.139516022558	84.8528137423857	150	0	1568.12775364365	0	50	38.5751057620319	0.0246259954192723	0.783375382195844	0	0.129410283854389	76.5995822180495	50	FF	0	0	1	0	0	0	0	0	1	0	night	11	fall
50928	03-24	2003-11-30 02:00:00	03-19	28	12.3710543726445	FALSE	5.5	334	2	21.59837957	215.9837957	03-24.03-19	3	1	1	FALSE	10.5	240	391.152144312159	534.134814442946	67.0820393249937	127.279220613579	0	1547.23116638366	0	110	38.1269242369375	0.0226471746277649	0.747079608608462	0	0.129410283854389	76.5995822180495	110	FF	0	0	0	1	0	0	0	0	1	0	night	11	fall
318483	06-10	2006-03-26 02:00:00	06-11	84	12.3715635342851	FALSE	3.5	85	2	1.788854382	8.94427191	06-10.06-11	5	1	1	FALSE	13.5	349.857113690718	636.396103067893	5045.80023385786	7218.0399001391	630.713881248859	0	1913.52174283836	0	30	39.6206927911636	0.0648450237866874	0.891096847560614	0.386237328474045	0	465.53371918077	30	FF	1	0	0	0	0	0	0	0	1	0	night	3	winter
328618	06-11	2006-03-26 02:00:00	06-10	84	12.3715635342851	FALSE	13.5	85	2	1.077032961	5.385164807	06-11.06-10	5	1	1	FALSE	3.5	349.857113690718	636.396103067893	5045.80023385786	7218.0399001391	630.713881248859	0	1913.52174283836	0	30	39.6206927911636	0.0648450237866874	0.891096847560614	0.386237328474045	0	465.53371918077	30	FF	1	0	0	0	0	0	0	0	1	0	night	3	winter
112815	04-16	2005-06-24 03:00:00	04-18	1122	12.372746476071	FALSE	7.5	175	3	11.88276062	59.41380311	04-16.04-18	3	1	1	FALSE	6.5	684.105255059483	2227.48737370159	3927.2509469093	7348.53046533795	2010	0	2367.61239742802	0	50	34.0409204611312	0.00913378724105371	0.929648308485089	0.979931825207682	0.547921557398376	292.603669215633	50	FF	0	0	1	0	0	0	0	0	1	0	night	6	summer
119801	04-18	2005-06-24 03:00:00	04-16	1122	12.372746476071	FALSE	6.5	175	3	7.517978452	37.58989226	04-18.04-16	3	1	1	FALSE	7.5	647.610994347687	2185.06292815562	3929.08386268351	7306.77083259082	1980	0	2337.49362219955	0	50	39.8588045224073	0.0091798513556572	0.948320864829743	0.976924890374478	0.547921557398376	302.701662441876	50	FF	0	0	1	0	0	0	0	0	1	0	night	6	summer
109444	04-16	2005-01-09 17:00:00	04-18	421	12.373108521916	FALSE	7.5	9	17	19.9459269	99.72963451	04-16.04-18	6	1	2	FALSE	6.5	371.079506305589	442.944691807002	4217.32142479086	4610.63986882515	308.86890422961	0	1956.82663585383	0	50	33.0496684019925	0.00713569229909389	0.960786111314192	0	0.21880054888137	148.277803739851	50	FF	0	0	1	0	0	0	0	0	1	0	crepuscular	1	winter
116527	04-18	2005-01-09 17:00:00	04-16	421	12.373108521916	FALSE	6.5	9	17	17.56359872	87.8179936	04-18.04-16	6	1	2	FALSE	7.5	400.24992192379	416.773319683494	4187.66044468746	4635.26698260197	335.410196624968	0	1976.57368287936	0	50	34.0705166171392	0.00749490929351511	0.964969063998819	0	0.21880054888137	148.277803739851	50	FF	0	0	1	0	0	0	0	0	1	0	crepuscular	1	winter
198237	05-18	2005-12-06 20:00:00	05-19	246	12.3759679224298	FALSE	5.5	340	20	161.8913216	809.4566079	05-18.05-19	3	1	1	FALSE	8.5	655.209890035247	1509.86754385939	2055.16422701447	2080.19229880317	630	0	2216.27581243526	1.41051513140426	30	29.6739734676671	0.0227174051536855	0.721568954758911	0	0	98.8339897209807	30	FF	1	0	0	0	0	0	0	0	1	0	crepuscular	12	winter
204422	05-19	2005-12-06 20:00:00	05-18	246	12.3759679224298	FALSE	8.5	340	20	74.80240638	374.0120319	05-19.05-18	3	1	1	FALSE	5.5	664.07830863536	1481.89068422742	2038.67604096384	2063.90406753802	600	0	2220.9146733632	3.45652128423054	50	28.948894977852	0.0237486146576995	0.620782135672622	0	0.19243404483247	98.8339897209807	50	FF	0	0	1	0	0	0	0	0	1	0	crepuscular	12	winter
48594	03-19	2004-04-14 23:00:00	03-24	573	12.3814139470945	FALSE	10.5	105	23	74.44978377	372.2489189	03-19.03-24	1	1	1	FALSE	5.5	632.85069329187	305.941170815567	840.535543567314	523.927475897189	488.364617882991	0	1789.73784792313	0	50	35.2601545585652	0.00452888480480543	0.95920875341777	0.567282735565885	0.166600243779341	182.981612341474	50	FF	0	0	1	0	0	0	0	0	1	0	night	4	winter
52203	03-24	2004-04-14 23:00:00	03-19	573	12.3814139470945	FALSE	5.5	105	23	51.56006206	257.8003103	03-24.03-19	1	1	1	FALSE	10.5	666.108099335236	284.604989415154	882.326470191165	560.446250768082	523.927475897189	0	1813.46185881119	0	50	31.2598369937047	0.00454623257694538	0.946144176416159	0.567282735565885	0.166600243779341	182.981612341474	50	FF	0	0	1	0	0	0	0	0	1	0	night	4	winter
249630	06-03	2006-04-04 01:00:00	06-04	119	12.5306314797739	FALSE	5.5	94	1	12.16716894	60.8358447	06-03.06-04	7	1	1	FALSE	3.5	1355.32283976918	9228.35304916322	3757.19310123927	1602.40444332884	1373.79037702264	0	2295.81053307431	0	30	19.322065049101	0.0253893402661915	0.604879513201045	0.213619962970138	0	772.414694371371	30	FF	1	0	0	0	0	0	0	0	1	0	night	4	winter
258363	06-04	2006-04-04 01:00:00	06-03	119	12.5306314797739	FALSE	3.5	94	1	9.459386872	47.29693436	06-04.06-03	8	1	1	FALSE	5.5	1355.32283976918	9228.35304916322	3757.19310123927	1602.40444332884	1373.79037702264	0	2295.81053307431	0	30	19.322065049101	0.0253893402661915	0.604879513201045	0.213619962970138	0	772.414694371371	30	FF	1	0	0	0	0	0	0	0	1	0	night	4	winter
326501	06-10	2007-01-27 19:00:00	06-12	1267	12.5321111989775	FALSE	3.5	27	19	43.00046511	215.0023256	06-10.06-12	8	1	1	FALSE	10.5	989.545350148239	2036.90942361215	2887.80193226613	6069.34922376362	2863.23243904507	0	2289.61573811931	53.6399033030926	30	20.502977268837	0.0271720739421143	0.831719029146043	0	0	189.198305299023	30	FF	1	0	0	0	0	0	0	0	1	0	crepuscular	1	winter
346753	06-12	2007-01-27 19:00:00	06-10	1267	12.5321111989775	FALSE	10.5	27	19	16.74514855	83.72574276	06-12.06-10	8	1	1	FALSE	3.5	989.545350148239	2036.90942361215	2887.80193226613	6069.34922376362	2863.23243904507	0	2289.61573811931	53.6399033030926	30	20.502977268837	0.0271720739421143	0.831719029146043	0	0	189.198305299023	30	FF	1	0	0	0	0	0	0	0	1	0	crepuscular	1	winter
320885	06-10	2006-06-30 03:00:00	06-11	477	12.6514008537273	FALSE	3.5	181	3	2.059126028	10.29563014	06-10.06-11	4	1	1	FALSE	13.5	684.7627326308	150	4256.30121114566	6837.69698070922	852.760224213114	0	2333.8918302089	1.54733233643161	30	44.5411204672302	0.125145641244356	0.518046455880208	0.947038693977371	0	548.181798955053	30	FF	1	0	0	0	0	0	0	0	1	0	night	6	summer
331552	06-11	2006-06-30 03:00:00	06-10	477	12.6514008537273	FALSE	13.5	181	3	5.215361924	26.07680962	06-11.06-10	4	1	1	FALSE	3.5	658.634952003005	150	4251.54089713365	6812.04815015279	829.75900115636	0	2293.1889238991	0	30	58.8482747611186	0.102586833497807	0.326496836261925	0.947038693977371	0	548.181798955053	30	FF	1	0	0	0	0	0	0	0	1	0	night	6	summer
327543	06-10	2007-03-11 07:00:00	06-12	1424	12.808429203929	FALSE	3.5	70	7	0.894427191	4.472135955	06-10.06-12	5	1	1	FALSE	10.5	488.364617882991	3150	2172.67116701999	4952.90823658182	3869.0696556149	0	2406.71405911385	0	30	36.5281216725925	0.0468417943077709	0.194058600478537	0.209256702712199	0	401.947980652702	30	FF	1	0	0	0	0	0	0	0	1	0	crepuscular	3	winter
347748	06-12	2007-03-11 07:00:00	06-10	1424	12.808429203929	FALSE	10.5	70	7	4	20	06-12.06-10	5	1	1	FALSE	3.5	509.116882454314	3150	2197.18001083207	4949.54543367368	3885.89757971051	0	2422.18495236233	0	30	36.5981052602521	0.0473022550907965	0.205860143247357	0.209256702712199	0	401.947980652702	30	FF	1	0	0	0	0	0	0	0	1	0	crepuscular	3	winter
88110	04-11	2005-03-26 08:00:00	04-16	731	12.80964642491	FALSE	6	85	8	1.414213562	7.071067812	04-11.04-16	5	1	2	FALSE	7.5	456.946386351835	670.820393249937	898.999443826302	361.247837363769	270	0	1635.3644168498	0	50	35.6969918623511	0.00430873179556498	0.956684627678076	0.836122434870784	0.382669972452878	85.1537932603947	50	FF	0	0	1	0	0	0	0	0	1	0	crepuscular	3	winter
111202	04-16	2005-03-26 08:00:00	04-11	731	12.80964642491	FALSE	7.5	85	8	2.163330765	10.81665383	04-16.04-11	5	1	2	FALSE	6	456.946386351835	670.820393249937	898.999443826302	361.247837363769	270	0	1635.3644168498	0	50	35.6969918623511	0.00430873179556498	0.956684627678076	0.836122434870784	0.382669972452878	85.1537932603947	50	FF	0	0	1	0	0	0	0	0	1	0	crepuscular	3	winter
87987	04-11	2005-03-19 21:00:00	04-18	677	12.8096573662475	FALSE	6	78	21	38.01105102	190.0552551	04-11.04-18	5	1	2	FALSE	6.5	702.281994643178	364.965751817893	1019.11726508778	597.745765355138	540.832691319598	0	1801.38761776843	0	50	28.3147173986833	0.00438205682828052	0.935822089881239	0.448557255794286	0.178153484688454	95.4496649665966	50	FF	0	0	1	0	0	0	0	0	1	0	crepuscular	3	winter
118073	04-18	2005-03-19 21:00:00	04-11	677	12.8096573662475	FALSE	6.5	78	21	54.73170927	273.6585464	04-18.04-11	5	1	2	FALSE	6	702.281994643178	364.965751817893	1019.11726508778	597.745765355138	540.832691319598	0	1801.38761776843	0	50	28.3147173986833	0.00438205682828052	0.935822089881239	0.448557255794286	0.178153484688454	95.4496649665966	50	FF	0	0	1	0	0	0	0	0	1	0	crepuscular	3	winter
327526	06-10	2007-03-10 16:00:00	06-12	1421	13.0022037576231	FALSE	3.5	69	16	299.0620671	1495.310336	06-10.06-12	6	1	1	FALSE	10.5	660.681466366357	3000	2334.03084812519	5092.67120478045	3788.0865882395	0	2463.81511678527	103.074221653777	30	22.085615230433	0.0312740086630943	0.750467984956214	0.184736416380169	0	382.634291506172	30	FF	1	0	0	0	0	0	0	0	1	0	day	3	winter
347731	06-12	2007-03-10 16:00:00	06-10	1421	13.0022037576231	FALSE	10.5	69	16	202.2523177	1011.261588	06-12.06-10	6	1	1	FALSE	3.5	660.681466366357	3000	2334.03084812519	5092.67120478045	3788.0865882395	0	2463.81511678527	103.074221653777	30	22.085615230433	0.0312740086630943	0.750467984956214	0.184736416380169	0	382.634291506172	30	FF	1	0	0	0	0	0	0	0	1	0	day	3	winter
91477	04-12	2004-10-26 03:00:00	04-13	221	13.0073337180042	FALSE	3.5	300	3	70.27318123	351.3659061	04-12.04-13	5	1	2	FALSE	4.5	540.832691319598	3877.31866113684	2885.61951753865	4137.93426724012	1739.48268171891	0	2128.41559235195	0	30	34.6629567771573	0.00962674868128669	0.946169971563672	0	0	33.4873440951645	30	FF	1	0	0	0	0	0	0	0	1	0	night	10	fall
96140	04-13	2004-10-26 03:00:00	04-12	221	13.0073337180042	FALSE	4.5	300	3	6.07289058	30.3644529	04-13.04-12	5	1	2	FALSE	3.5	540.832691319598	3877.31866113684	2885.61951753865	4137.93426724012	1739.48268171891	0	2128.41559235195	0	30	34.6629567771573	0.00962674868128669	0.946169971563672	0	0	33.4873440951645	30	FF	1	0	0	0	0	0	0	0	1	0	night	10	fall
249617	06-03	2006-04-03 15:00:00	06-04	117	13.039102167926	FALSE	5.5	93	15	168.309358	841.5467901	06-03.06-04	7	1	1	FALSE	3.5	1343.31679063429	9254.25847920837	3770.10609930278	1644.53640883989	1415.09716980849	0	2303.4782682429	0	30	13.3420859140832	0.0320968490349138	0.588633190026241	0.187891296324892	0	776.765016007803	30	FF	1	0	0	0	0	0	0	0	1	0	day	4	winter
258348	06-04	2006-04-03 15:00:00	06-03	117	13.039102167926	FALSE	3.5	93	15	163.3265441	816.6327204	06-04.06-03	8	1	1	FALSE	5.5	1369.5254652616	9258.09915695441	3783.80760610261	1626.09962794412	1389.74817862806	0	2294.97175948633	0	30	18.4264502302424	0.0266953640583401	0.589322403089017	0.206265698127277	0	773.65787825513	30	FF	1	0	0	0	0	0	0	0	1	0	day	4	winter
323789	06-10	2006-10-22 22:00:00	06-11	931	13.0405942121175	FALSE	3.5	295	22	9.193475948	45.96737974	06-10.06-11	7	1	2	FALSE	13.5	792.022726946645	1143.54711315276	5881.83644791319	8572.44422554034	2013.57890334598	0	2120.61782983923	0	30	39.8468764809497	0.00377390105556065	0.939086349035723	0	0	114.639349556185	30	FF	1	0	0	0	0	0	0	0	1	0	night	10	fall
328904	06-11	2006-04-04 21:00:00	06-12	120	13.0406078198365	FALSE	13.5	94	21	40.23232531	201.1616266	06-11.06-12	6	1	2	FALSE	10.5	1019.11726508778	829.75900115636	5540.34294967378	8312.21992009355	1813.20158835139	0	2335.87349372739	0	50	37.9894536877233	0.00352973074978366	0.943186513778023	0.281632685199117	0.151277750291845	673.922638500579	50	FF	0	0	1	0	0	0	0	0	1	0	crepuscular	4	winter
338929	06-12	2006-04-04 21:00:00	06-11	120	13.0406078198365	FALSE	10.5	94	21	48.39256141	241.9628071	06-12.06-11	6	1	2	FALSE	13.5	999.049548320803	859.069263796581	5568.77904032832	8328.82344632182	1821.86717408268	0	2314.05839951019	0	50	38.5596535242836	0.00335057865426091	0.947419252474824	0.313268323120799	0.151277750291845	670.309098295621	50	FF	0	0	1	0	0	0	0	0	1	0	crepuscular	4	winter
326508	06-10	2007-01-28 00:00:00	06-12	1268	13.0406394294183	FALSE	3.5	28	24	1.523154621	7.615773106	06-10.06-12	7	1	1	FALSE	10.5	1018.67561078098	2066.51881191534	2863.23243904507	6039.54468482517	2887.80193226613	0	2297.63095457132	76.0604854593882	30	15.5890019182561	0.0277757071906903	0.793661664682208	0	0	189.198305299023	30	FF	1	0	0	0	0	0	0	0	1	0	night	1	winter
346761	06-12	2007-01-28 00:00:00	06-10	1268	13.0406394294183	FALSE	10.5	28	24	1.341640786	6.708203932	06-12.06-10	7	1	1	FALSE	3.5	989.545350148239	2036.90942361215	2887.80193226613	6069.34922376362	2863.23243904507	0	2289.61573811931	53.6399033030926	30	20.502977268837	0.0271720739421143	0.831719029146043	0	0	189.198305299023	30	FF	1	0	0	0	0	0	0	0	1	0	night	1	winter
326202	06-10	2007-01-16 03:00:00	06-12	1223	13.0407761128889	FALSE	3.5	16	3	0.721110255	3.605551275	06-10.06-12	3	1	1	FALSE	10.5	300	4620.38959396283	797.119815335185	3558.00505901833	4743.41649025257	0	2127.50429271416	0	30	36.9254154687551	0.00515048502647843	0.0749502140595664	0	0	166.399559105173	30	FF	1	0	0	0	0	0	0	0	1	0	night	1	winter
346453	06-12	2007-01-16 03:00:00	06-10	1223	13.0407761128889	FALSE	10.5	16	3	3.280243893	16.40121947	06-12.06-10	3	1	1	FALSE	3.5	270	4620.87654022481	825.408989531856	3576.04530172648	4752.98853354392	0	2123.20274508528	0	30	37.0307494665055	0.00528496748323698	0.0804416993437356	0	0	166.399559105173	30	FF	1	0	0	0	0	0	0	0	1	0	night	1	winter
90447	04-11	2005-08-26 21:00:00	04-18	1332	13.0409541156475	FALSE	6	238	21	131.2417616	656.2088082	04-11.04-18	1	1	1	FALSE	6.5	721.248916810279	2401.68690715505	7583.06006833653	5843.91991731577	878.236870098267	0	2375.52801992947	0	30	47.6196222319011	0.0318194089632821	0.869926003325602	0.248753037514713	0	18.6169864973344	30	FF	1	0	0	0	0	0	0	0	1	0	crepuscular	8	fall
120474	04-18	2005-08-26 21:00:00	04-11	1332	13.0409541156475	FALSE	6.5	238	21	138.33351	691.6675502	04-18.04-11	1	1	1	FALSE	6	711.196175467782	2421.65232847327	7575.28217296227	5834.59510163302	882.83633817373	0	2350.35146216726	0	30	47.4946439282183	0.0343707930142457	0.889257947507124	0.248753037514713	0	18.6169864973344	30	FF	1	0	0	0	0	0	0	0	1	0	crepuscular	8	fall
87847	04-11	2005-03-13 20:00:00	04-16	682	13.0416891996536	FALSE	6	72	20	19.23746345	96.18731725	04-11.04-16	6	1	2	FALSE	7.5	792.590688817374	810.555365166378	2375.31050601811	1015.13545894132	450	0	1921.94605865127	0	30	44.8618151135298	0.00360964025538815	0.988488383541474	0.540080122462158	0	103.274724122105	30	FF	1	0	0	0	0	0	0	0	1	0	crepuscular	3	winter
110941	04-16	2005-03-13 20:00:00	04-11	682	13.0416891996536	FALSE	7.5	72	20	15.53319027	77.66595136	04-16.04-11	6	1	2	FALSE	6	807.774721070176	834.086326467471	2348.82949572761	1005.78327685441	468.614980554399	0	1926.70198372207	0	50	45.0858062888448	0.00542629492146889	0.992645702863745	0.540080122462158	0.180969174676673	103.274724122105	50	FF	0	0	1	0	0	0	0	0	1	0	crepuscular	3	winter
209284	05-19	2006-08-16 10:00:00	05-23	1091	13.0437296494217	FALSE	8.5	228	10	541.330509	2706.652545	05-19.05-23	3	1	1	FALSE	2.5	1256.42349548232	1204.86513768139	12682.0187667421	9582.03005630853	1571.78242769157	0	2400.59331849115	0	50	34.5309313809439	0.0656741834873938	0.150531485215709	0.0450685613042915	0.999791243634487	22.7776856725655	50	FF	0	0	1	0	0	0	0	0	1	0	day	8	fall
219409	05-23	2006-08-16 10:00:00	05-19	1091	13.0437296494217	FALSE	2.5	228	10	331.4926847	1657.463423	05-23.05-19	3	1	1	FALSE	8.5	1256.42349548232	1204.86513768139	12682.0187667421	9582.03005630853	1571.78242769157	0	2400.59331849115	0	50	34.5309313809439	0.0656741834873938	0.150531485215709	0.0450685613042915	0.999791243634487	22.7776856725655	50	FF	0	0	1	0	0	0	0	0	0	1	day	8	fall
98970	04-13	2005-04-04 08:00:00	04-20	737	13.1602831849454	FALSE	4.5	94	8	1.523154621	7.615773106	04-13.04-20	3	1	1	FALSE	4.5	421.070065428546	3386.8126608952	2695.32929342594	4321.35395449158	1832.94844444682	0	2293.92023791378	17.2386989116113	30	25.7739662582017	0.036239172750154	0.921732325296237	0.556590362741671	0	229.246306116055	30	FF	1	0	0	0	0	0	0	0	1	0	crepuscular	4	winter
126659	04-20	2005-04-04 08:00:00	04-13	737	13.1602831849454	FALSE	4.5	94	8	20	5	04-20.04-13	3	1	1	FALSE	4.5	421.070065428546	3386.8126608952	2695.32929342594	4321.35395449158	1832.94844444682	0	2293.92023791378	17.2386989116113	30	25.7739662582017	0.036239172750154	0.921732325296237	0.556590362741671	0	229.246306116055	30	FF	1	0	0	0	0	0	0	0	1	0	crepuscular	4	winter
249720	06-03	2006-04-06 23:00:00	06-04	132	13.3424216705432	FALSE	5.5	96	23	1.019803903	5.099019514	06-03.06-04	7	1	1	FALSE	3.5	874.642784226795	8653.84307692253	3126.05182298694	1400.71410359145	1337.94618725867	0	2332.2502498509	0	30	11.1246623522841	0.0489593426328561	0.739393718338896	0.214780787235124	0	833.382850400257	30	FF	1	0	0	0	0	0	0	0	1	0	night	4	winter
258468	06-04	2006-04-06 23:00:00	06-03	132	13.3424216705432	FALSE	3.5	96	23	3.046309242	15.23154621	06-04.06-03	8	1	1	FALSE	5.5	844.807670419723	8650.87856809931	3112.63553921753	1421.44292885786	1358.30777072061	0	2336.06026365626	0	30	6.37916248369429	0.054060500457438	0.714724039086201	0.214780787235124	0	833.382850400257	30	FF	1	0	0	0	0	0	0	0	1	0	night	4	winter
211668	05-20	2006-07-13 11:00:00	05-21	1016	13.3449327584209	FALSE	3.5	194	11	60.50785073	302.5392537	05-20.05-21	1	1	1	FALSE	4.5	755.38069872085	924.175308044962	10162.6079330062	606.712452484701	1770.25421903183	0	2383.10328107371	0	50	36.4327860431475	0.00146995008802224	0.913954664799707	0.832366987972607	0.864914101088063	311.020657307568	50	FF	0	0	1	0	0	0	0	0	1	0	day	7	summer
214128	05-21	2006-07-13 11:00:00	05-20	1016	13.3449327584209	FALSE	4.5	194	11	61.90702706	309.5351353	05-21.05-20	1	1	1	FALSE	3.5	755.38069872085	924.175308044962	10162.6079330062	606.712452484701	1770.25421903183	0	2383.10328107371	0	50	36.4327860431475	0.00146995008802224	0.913954664799707	0.832366987972607	0.864914101088063	311.020657307568	50	FF	0	0	1	0	0	0	0	0	1	0	day	7	summer
217966	05-23	2006-04-20 07:00:00	05-24	573	13.3480453487704	FALSE	2.5	110	7	2	10	05-23.05-24	8	1	1	FALSE	2.5	469.574275274956	4336.32332742843	5884.66651561497	4509.98891351187	1101.45358504115	0	2281.44865688311	0	30	42.6050795322634	0.013909963802608	0.902299979552893	0.487462634599724	0	550.376603441298	30	FF	1	0	0	0	0	0	0	0	0	1	crepuscular	4	winter
223466	05-24	2006-04-20 07:00:00	05-23	573	13.3480453487704	FALSE	2.5	110	7	0	0	05-24.05-23	8	1	1	FALSE	2.5	480	4365.69582082857	5864.67390397795	4490.48995099644	1087.06025591961	0	2262.762157215	0	30	44.5482846485616	0.0109732034622672	0.876325650724059	0.513519237096083	0	560.611429394067	30	FF	1	0	0	0	0	0	0	0	0	1	crepuscular	4	winter
318114	06-10	2006-03-16 07:00:00	06-12	39	13.418822389123	FALSE	3.5	75	7	1.280624847	6.403124237	06-10.06-12	5	1	1	FALSE	10.5	660	1806.23918681884	2684.79049461965	5988.06312591977	2280.19735987918	0	2143.73775849736	0.622337008085653	30	37.2213370012011	0.0621702487932485	0.939730865934277	0.261390991184706	0	613.003100261002	30	FF	1	0	0	0	0	0	0	0	1	0	crepuscular	3	winter
338275	06-12	2006-03-16 07:00:00	06-10	39	13.418822389123	FALSE	10.5	75	7	0.4	2	06-12.06-10	5	1	1	FALSE	3.5	660	1806.23918681884	2684.79049461965	5988.06312591977	2280.19735987918	0	2143.73775849736	0.622337008085653	30	37.2213370012011	0.0621702487932485	0.939730865934277	0.261390991184706	0	613.003100261002	30	FF	1	0	0	0	0	0	0	0	1	0	crepuscular	3	winter
209165	05-19	2006-08-06 05:00:00	05-23	1047	13.4221039200944	FALSE	8.5	218	5	59.52142471	297.6071236	05-19.05-23	3	1	1	FALSE	2.5	450	902.496537389479	8967.94290793602	7829.08040576925	150	0	2264.61176686323	0	30	49.5840921689463	0.0221083624660054	0.289224689443657	0.352551208967209	0	75.8508092806168	30	FF	1	0	0	0	0	0	0	0	1	0	crepuscular	8	fall
219282	05-23	2006-08-06 05:00:00	05-19	1047	13.4221039200944	FALSE	2.5	218	5	45.71214281	228.560714	05-23.05-19	3	1	1	FALSE	8.5	492.036584005702	939.62758580195	8990.89539478688	7855.24665430692	108.16653826392	0	2303.14800079401	0	30	46.6566441240761	0.0394344733969831	0.388047749340785	0.402906368775541	0	66.169490934725	30	FF	1	0	0	0	0	0	0	0	0	1	crepuscular	8	fall
94882	04-12	2005-06-05 00:00:00	04-20	1000	13.4235736109882	FALSE	3.5	156	24	30.32160946	151.6080473	04-12.04-20	2	1	1	FALSE	4.5	531.60135440008	2817.60536626406	3007.191380674	3021.67172273892	1776.8511473953	32.8811484361918	2169.18979833066	0	210	31.6940956569062	0.00698456578356597	0.223335041504702	0.943871988034124	0	161.896117681613	210	FF	0	0	0	0	0	1	0	0	1	0	night	6	summer
128290	04-20	2005-06-05 00:00:00	04-12	1000	13.4235736109882	FALSE	4.5	156	24	105.6030303	26.40075756	04-20.04-12	2	1	1	FALSE	3.5	531.60135440008	2817.60536626406	3007.191380674	3021.67172273892	1776.8511473953	32.8811484361918	2169.18979833066	0	210	31.6940956569062	0.00698456578356597	0.223335041504702	0.943871988034124	0	161.896117681613	210	FF	0	0	0	0	0	1	0	0	1	0	night	6	summer
210417	05-20	2006-02-28 16:00:00	05-21	485	13.4581707571925	FALSE	3.5	59	16	12.04159458	60.20797289	05-20.05-21	2	1	1	FALSE	4.5	543.323108288245	2550	7043.93356016367	492.036584005702	1171.537451386	0	1694.82533726129	0	30	37.15376277277	0.0199338511414979	0.93128850398559	0	0	187.518046079804	30	FF	1	0	0	0	0	0	0	0	1	0	day	2	winter
212812	05-21	2006-02-28 16:00:00	05-20	485	13.4581707571925	FALSE	4.5	59	16	11.77115118	58.85575588	05-21.05-20	2	1	1	FALSE	3.5	543.323108288245	2550	7043.93356016367	492.036584005702	1171.537451386	0	1694.82533726129	0	30	37.15376277277	0.0199338511414979	0.93128850398559	0	0	187.518046079804	30	FF	1	0	0	0	0	0	0	0	1	0	day	2	winter
96054	04-13	2004-10-21 23:00:00	04-20	27	13.4611190315084	FALSE	4.5	295	23	11.0923397	55.4616985	04-13.04-20	5	1	1	FALSE	4.5	150	3955.45193372388	3318.08679814136	4701.96767321937	2403.93427530788	0	1981.07335516734	0	50	41.0513872910503	0.0256121245585281	0.369448148376253	0	0.388371022800157	39.8586982545165	50	FF	0	0	1	0	0	0	0	0	1	0	night	10	fall
121885	04-20	2004-10-21 23:00:00	04-13	27	13.4611190315084	FALSE	4.5	295	23	32.24903099	8.062257748	04-20.04-13	5	1	1	FALSE	4.5	127.279220613579	3965.67774787614	3310.61927741624	4724.78570942641	2388.34670849942	0	1958.34578223131	0	50	36.1334158389313	0.0372639468987221	0.433514088284324	0	0.388371022800157	38.2768520983093	50	FF	0	0	1	0	0	0	0	0	1	0	night	10	fall
90279	04-11	2005-08-09 09:00:00	04-18	1263	13.6036643823195	FALSE	6	221	9	54.29732958	271.4866479	04-11.04-18	2	1	2	FALSE	6.5	335.410196624968	3293.58467327014	11370.4749241182	9481.18663459379	912.414379544733	0	2216.5189718243	0	30	24.435281008427	0.0295485913622957	0.908495342652035	0.708256847105529	0	97.8965473711414	30	FF	1	0	0	0	0	0	0	0	1	0	crepuscular	8	fall
120307	04-18	2005-08-09 09:00:00	04-11	1263	13.6036643823195	FALSE	6.5	221	9	19.38710912	193.8710912	04-18.04-11	2	1	2	FALSE	6	364.965751817893	3273.7134877689	11381.4322473053	9511.18289173329	942.019108086455	0	2230.08559201999	0	30	24.8762632503615	0.034568511166688	0.912765878462438	0.708256847105529	0	97.8965473711414	30	FF	1	0	0	0	0	0	0	0	1	0	crepuscular	8	fall
318208	06-10	2006-03-18 14:00:00	06-11	48	13.6037128402838	FALSE	3.5	77	14	111.9037086	559.518543	06-10.06-11	9	1	2	FALSE	13.5	910.933587041339	3797.10415975122	2394.36839270819	4290.10489382253	3917.95865215548	0	2434.9284416252	116.853223338162	30	16.2991341636288	0.0144147171824638	0.607039455501849	0.108921293543724	0	971.68138075781	30	FF	1	0	0	0	0	0	0	0	1	0	day	3	winter
328346	06-11	2006-03-18 14:00:00	06-10	48	13.6037128402838	FALSE	13.5	77	14	106.257235	531.2861752	06-11.06-10	9	1	2	FALSE	3.5	910.933587041339	3797.10415975122	2394.36839270819	4290.10489382253	3917.95865215548	0	2434.9284416252	116.853223338162	30	16.2991341636288	0.0144147171824638	0.607039455501849	0.108921293543724	0	971.68138075781	30	FF	1	0	0	0	0	0	0	0	1	0	day	3	winter
211664	05-20	2006-07-12 15:00:00	05-21	1012	13.6049146495408	FALSE	3.5	193	15	583.6186426	2918.093213	05-20.05-21	1	1	1	FALSE	4.5	720	268.328157299975	8052.1363624817	2575.98524840497	150	0	2393.4050500145	0	50	31.6527006370521	0.0149183787588824	0.955689514467096	0.886532390694156	0.739375308723508	238.137252789329	50	FF	0	0	1	0	0	0	0	0	1	0	day	7	summer
214124	05-21	2006-07-12 15:00:00	05-20	1012	13.6049146495408	FALSE	4.5	193	15	589.5348675	2947.674338	05-21.05-20	1	1	1	FALSE	3.5	720	283.019433961698	8072.17442824423	2549.11749434976	120	0	2374.37941825272	0	50	32.9213973863769	0.00581639427400655	0.960533478517082	0.886532390694156	0.739375308723508	238.137252789329	50	FF	0	0	1	0	0	0	0	0	1	0	day	7	summer
132263	04-25	2005-04-03 04:00:00	04-27	678	13.605228438208	FALSE	5.5	93	4	8.221921916	41.10960958	04-25.04-27	1	1	1	FALSE	3.5	240	424.264068711929	456.946386351835	150	182.482875908947	0	1610.75818518624	0	110	26.0842850734712	0.0226008650876128	0.920717581299205	0.696121378107718	0.434072017822395	80.4845701546954	110	FF	0	0	0	1	0	0	0	0	1	0	night	4	winter
137635	04-27	2005-04-03 04:00:00	04-25	678	13.605228438208	FALSE	3.5	93	4	4.049691346	20.24845673	04-27.04-25	1	1	1	FALSE	5.5	240	417.851648315524	469.574275274956	134.164078649987	174.928556845359	0	1607.61430324587	0	50	28.5866143931949	0.0281088396707984	0.920122605078279	0.743182985886837	0.434072017822395	78.6783454824404	50	FF	0	0	1	0	0	0	0	0	1	0	night	4	winter
95005	04-12	2005-06-23 08:00:00	04-13	1205	13.6073624583071	FALSE	3.5	174	8	13.43018987	134.3018987	04-12.04-13	2	1	1	FALSE	4.5	1215.64797536129	1341.64078649987	859.069263796581	5142.00350058224	2184.03296678416	1.38436649109935	1949.61198517729	16.7633054047855	210	24.9706374139713	0.0314612724700403	0.298878827929489	0.900600662227395	0	1.15098717876848	210	FF	0	0	0	0	0	1	0	0	1	0	crepuscular	6	summer
99768	04-13	2005-06-23 08:00:00	04-12	1205	13.6073624583071	FALSE	4.5	174	8	21.97839849	219.7839849	04-13.04-12	2	1	1	FALSE	3.5	1215.64797536129	1341.64078649987	859.069263796581	5142.00350058224	2184.03296678416	1.38436649109935	1949.61198517729	16.7633054047855	210	24.9706374139713	0.0314612724700403	0.298878827929489	0.900600662227395	0	1.15098717876848	210	FF	0	0	0	0	0	1	0	0	1	0	crepuscular	6	summer
94136	04-12	2005-03-26 09:00:00	04-20	693	13.6090858847268	FALSE	3.5	85	9	3	15	04-12.04-20	2	1	1	FALSE	4.5	120	1555.95629758679	849.588135510378	3126.48364780627	84.8528137423857	0	1953.07086842663	0	30	36.1039717393423	0.0290958860994697	0.779328929491703	0.620178015905118	0	169.193625259753	30	FF	1	0	0	0	0	0	0	0	1	0	crepuscular	3	winter
126473	04-20	2005-03-26 09:00:00	04-12	693	13.6090858847268	FALSE	4.5	85	9	305.5225033	76.38062582	04-20.04-12	2	1	1	FALSE	3.5	123.69316876853	1546.38287626318	872.066511224918	3114.94783262898	84.8528137423857	0	1969.8378326778	12.895041923928	30	30.3435456973236	0.0358212786199216	0.840268049776005	0.573977526901134	0	177.286233703435	30	FF	1	0	0	0	0	0	0	0	1	0	crepuscular	3	winter
249576	06-03	2006-04-02 09:00:00	06-04	111	13.8932222867276	FALSE	5.5	92	9	1.2	6	06-03.06-04	6	1	1	FALSE	3.5	934.344690143846	8660.08083103154	3153.5694062443	1360.29408585056	1298.34510050294	0	2322.56896150317	0	30	16.5414874316394	0.0384154608020979	0.80302833938535	0.226340405449328	0	819.121491471487	30	FF	1	0	0	0	0	0	0	0	1	0	crepuscular	4	winter
258302	06-04	2006-04-02 09:00:00	06-03	111	13.8932222867276	FALSE	3.5	92	9	8.683317338	43.41658669	06-04.06-03	7	1	1	FALSE	5.5	934.344690143846	8660.08083103154	3153.5694062443	1360.29408585056	1298.34510050294	0	2322.56896150317	0	30	16.5414874316394	0.0384154608020979	0.80302833938535	0.226340405449328	0	819.121491471487	30	FF	1	0	0	0	0	0	0	0	1	0	crepuscular	4	winter
321624	06-10	2006-08-03 12:00:00	06-12	615	13.8953055241714	FALSE	3.5	215	12	87.90927141	439.5463571	06-10.06-12	5	1	1	FALSE	10.5	488.364617882991	1259.28551170892	5885.20178073785	6024.69916261385	1231.46254510643	0	2468.3445179932	0	30	14.5224679823066	0.0546164179047091	0.473813413530698	0.142168970672968	0	565.238035666451	30	FF	1	0	0	0	0	0	0	0	1	0	day	8	fall
342414	06-12	2006-08-03 12:00:00	06-10	615	13.8953055241714	FALSE	10.5	215	12	122.5188965	612.5944825	06-12.06-10	5	1	1	FALSE	3.5	488.364617882991	1295.22198869537	5869.73593954617	6064.75061317446	1240.20159651566	0	2476.35151576939	0	30	10.0139053750119	0.0543935953746141	0.521367080902018	0.121552641259787	0	598.398134548952	30	FF	1	0	0	0	0	0	0	0	1	0	day	8	fall
110105	04-16	2005-02-09 18:00:00	04-18	533	13.89584290861	FALSE	7.5	40	18	53.04073906	265.2036953	04-16.04-18	5	1	1	FALSE	6.5	730.547739713155	308.86890422961	3034.00725114493	1487.34663074886	300	0	1857.82516715813	30.5260382303246	50	24.2676141607803	0.00458652258985679	0.818030227069523	0	0.0117820359394709	100.022723872512	50	FF	0	0	1	0	0	0	0	0	1	0	crepuscular	2	winter
117147	04-18	2005-02-09 18:00:00	04-16	533	13.89584290861	FALSE	6.5	40	18	16.40121947	82.00609733	04-18.04-16	5	1	1	FALSE	7.5	730.547739713155	308.86890422961	3034.00725114493	1487.34663074886	300	0	1857.82516715813	30.5260382303246	50	24.2676141607803	0.00458652258985679	0.818030227069523	0	0.0117820359394709	100.022723872512	50	FF	0	0	1	0	0	0	0	0	1	0	crepuscular	2	winter
98967	04-13	2005-04-04 03:00:00	04-20	736	13.9001926845951	FALSE	4.5	94	3	28.85342267	144.2671134	04-13.04-20	3	1	1	FALSE	4.5	421.070065428546	3386.8126608952	2695.32929342594	4321.35395449158	1832.94844444682	0	2293.92023791378	17.2386989116113	30	25.7739662582017	0.036239172750154	0.921732325296237	0.556590362741671	0	229.246306116055	30	FF	1	0	0	0	0	0	0	0	1	0	night	4	winter
126654	04-20	2005-04-04 03:00:00	04-13	736	13.9001926845951	FALSE	4.5	94	3	12.64911064	3.16227766	04-20.04-13	3	1	1	FALSE	4.5	421.070065428546	3386.8126608952	2695.32929342594	4321.35395449158	1832.94844444682	0	2293.92023791378	17.2386989116113	30	25.7739662582017	0.036239172750154	0.921732325296237	0.556590362741671	0	229.246306116055	30	FF	1	0	0	0	0	0	0	0	1	0	night	4	winter
249482	06-03	2006-03-30 11:00:00	06-04	98	13.9291527970647	FALSE	5.5	89	11	15.17893277	75.89466384	06-03.06-04	7	1	1	FALSE	3.5	1053.85008421502	8673.78809978662	3211.26143438992	1284.05607354196	1224.13234578619	0	2302.99037096542	0	30	22.8762372024732	0.0286535296832542	0.88647485280392	0.23757908839739	0	798.443247019211	30	FF	1	0	0	0	0	0	0	0	1	0	day	3	winter
258200	06-04	2006-03-30 11:00:00	06-03	98	13.9291527970647	FALSE	3.5	89	11	11.44901743	57.24508713	06-04.06-03	8	1	1	FALSE	5.5	1027.03456611742	8700	3222.73176047899	1326.12216631802	1266.05687076055	0	2316.47328002357	0	30	16.2695290409489	0.0308587251539565	0.82375661558028	0.23757908839739	0	798.443247019211	30	FF	1	0	0	0	0	0	0	0	1	0	day	3	winter
249766	06-03	2006-04-08 15:00:00	06-04	138	13.9291859336849	FALSE	5.5	98	15	28.0713377	140.3566885	06-03.06-04	7	1	1	FALSE	3.5	810	8558.41690968604	3018.69176962472	1379.02139214734	1315.21861300698	0	2320.23450029293	0	30	18.9961878440454	0.0602156670365513	0.843257660186588	0.243259864144931	0	829.324413203084	30	FF	1	0	0	0	0	0	0	0	1	0	day	4	winter
258521	06-04	2006-04-08 15:00:00	06-03	138	13.9291859336849	FALSE	3.5	98	15	61.7530566	308.765283	06-04.06-03	8	1	1	FALSE	5.5	810.555365166378	8528.55204592198	2991.88903537548	1358.30777072061	1294.17927660738	0	2310.32391542776	0	30	22.3774243002568	0.0584465834689763	0.844135579637298	0.235010288078309	0	834.775701621216	30	FF	1	0	0	0	0	0	0	0	1	0	day	4	winter
211689	05-20	2006-07-16 04:00:00	05-21	1028	13.9322468901707	FALSE	3.5	197	4	3.16227766	15.8113883	05-20.05-21	1	1	1	FALSE	4.5	474.341649025257	670.820393249937	6756.66337773312	2321.6588896735	582.494635168428	0	2481.1323532261	0	30	41.3881065326972	0.00230367819963382	0.944550100862726	0.95784162314288	0	619.435769156499	30	FF	1	0	0	0	0	0	0	0	1	0	night	7	summer
214149	05-21	2006-07-16 04:00:00	05-20	1028	13.9322468901707	FALSE	4.5	197	4	18.83082579	94.15412896	05-21.05-20	1	1	1	FALSE	3.5	457.930125674212	644.127316607517	6739.79228166566	2334.60917500125	607.453701939498	0	2470.55039298528	0	30	40.5880674796703	0.00206397815321239	0.954177728825775	0.95784162314288	0	619.435769156499	30	FF	1	0	0	0	0	0	0	0	1	0	night	7	summer
321467	06-10	2006-07-26 19:00:00	06-12	587	14.0024375795612	FALSE	3.5	207	19	76.24932787	381.2466393	06-10.06-12	7	1	1	FALSE	10.5	420	3062.35203724196	1953.45847153196	5060.67189215029	3642.00494233602	0	2364.66907790597	68.5785473234416	30	11.0692226769856	0.044889984332557	0.50487668998711	0.302599549281467	0	911.654535335898	30	FF	1	0	0	0	0	0	0	0	1	0	crepuscular	7	summer
342246	06-12	2006-07-26 19:00:00	06-10	587	14.0024375795612	FALSE	10.5	207	19	93.30058949	466.5029475	06-12.06-10	7	1	1	FALSE	3.5	420	3062.35203724196	1953.45847153196	5060.67189215029	3642.00494233602	0	2364.66907790597	68.5785473234416	30	11.0692226769856	0.044889984332557	0.50487668998711	0.302599549281467	0	911.654535335898	30	FF	1	0	0	0	0	0	0	0	1	0	crepuscular	7	summer
95982	04-13	2004-10-18 20:00:00	04-20	12	14.0431025553054	FALSE	4.5	292	20	110.4876464	552.4382318	04-13.04-20	4	1	2	FALSE	4.5	391.152144312159	768.960337078578	1148.25955254028	1173.45643293648	0	0	2001.11109970081	0	50	28.8480912574635	0.00985389026272089	0.888310187859197	0	0.476446184114779	24.7195601412107	50	FF	0	0	1	0	0	0	0	0	1	0	crepuscular	10	fall
121770	04-20	2004-10-18 20:00:00	04-13	12	14.0431025553054	FALSE	4.5	292	20	69.85699679	17.4642492	04-20.04-13	4	1	2	FALSE	4.5	391.152144312159	768.960337078578	1148.25955254028	1173.45643293648	0	0	2001.11109970081	0	50	28.8480912574635	0.00985389026272089	0.888310187859197	0	0.476446184114779	24.7195601412107	50	FF	0	0	1	0	0	0	0	0	1	0	crepuscular	10	fall
328328	06-11	2006-03-17 23:00:00	06-10	46	14.144506305069	FALSE	13.5	76	23	73.11579857	365.5789928	06-11.06-10	9	1	2	FALSE	3.5	658.634952003005	4411.63235095582	2070	3669.94550368258	3736.65625927781	0	2351.03275377917	0	30	33.6879344571407	0.0312968401844685	0.213448252801225	0.161650109521838	0	927.300544475573	30	FF	1	0	0	0	0	0	0	0	1	0	night	3	winter
320980	06-10	2006-07-04 12:00:00	06-11	497	14.144696294604	FALSE	3.5	185	12	79.52307841	397.6153921	06-10.06-11	4	1	1	FALSE	13.5	646.21977685614	60	4345.13521078459	6884.72221661847	798.811617341661	0	2305.58023726278	0	30	45.4814454293558	0.0879613080209503	0.683214481440895	0.902814165615792	0	493.208956352562	30	FF	1	0	0	0	0	0	0	0	1	0	day	7	summer
331650	06-11	2006-07-04 12:00:00	06-10	497	14.144696294604	FALSE	13.5	185	12	76.20524916	381.0262458	06-11.06-10	4	1	1	FALSE	3.5	618.465843842649	60	4340.47232452875	6859.24923005426	774.209274033836	0	2267.10259713247	0	30	57.3798582465452	0.0789914810848021	0.526697032093071	0.902814165615792	0	493.208956352562	30	FF	1	0	0	0	0	0	0	0	1	0	day	7	summer
84467	04-11	2004-10-26 02:00:00	04-16	89	14.1463959174224	FALSE	6	300	2	11.17318218	55.86591089	04-11.04-16	6	1	1	FALSE	7.5	750	42.4264068711929	3979.15820243428	5154.50288582711	570	0	2098.13528613199	0	50	34.2850598674476	0.0014835451975943	0.965742705548167	0	0.170031655974101	33.4716029254108	50	FF	0	0	1	0	0	0	0	0	1	0	night	10	fall
107594	04-16	2004-10-26 02:00:00	04-11	89	14.1463959174224	FALSE	7.5	300	2	8.421401309	42.10700654	04-16.04-11	6	1	1	FALSE	6	750	42.4264068711929	3979.15820243428	5154.50288582711	570	0	2098.13528613199	0	50	34.2850598674476	0.0014835451975943	0.965742705548167	0	0.170031655974101	33.4716029254108	50	FF	0	0	1	0	0	0	0	0	1	0	night	10	fall
330650	06-11	2006-05-24 01:00:00	06-12	331	14.2152041682189	FALSE	13.5	144	1	12.08139065	60.40695324	06-11.06-12	6	1	1	FALSE	10.5	624.259561400544	600	5060.67189215029	7442.17710082204	902.496537389479	0	2022.58071357955	0	50	38.9994360856191	0.0119224680083014	0.947124689855974	0.826210793700377	0.367959385493324	428.307216511994	50	FF	0	0	1	0	0	0	0	0	1	0	night	5	summer
340675	06-12	2006-05-24 01:00:00	06-11	331	14.2152041682189	FALSE	10.5	144	1	11.24455424	56.22277119	06-12.06-11	6	1	1	FALSE	13.5	624.259561400544	600	5060.67189215029	7442.17710082204	902.496537389479	0	2022.58071357955	0	50	38.9994360856191	0.0119224680083014	0.947124689855974	0.826210793700377	0.367959385493324	428.307216511994	50	FF	0	0	1	0	0	0	0	0	1	0	night	5	summer
86264	04-11	2005-01-09 17:00:00	04-16	416	14.217026723973	FALSE	6	9	17	22.01181501	110.059075	04-11.04-16	6	1	2	FALSE	7.5	379.473319220205	426.380112106557	4221.90715198712	4627.88288529431	295.465734053883	0	1959.87716061247	0	50	33.1166230405713	0.00683354199770078	0.958429236524049	0	0.21880054888137	148.277803739851	50	FF	0	0	1	0	0	0	0	0	1	0	crepuscular	1	winter
85912	04-11	2004-12-28 00:00:00	04-18	338	14.3221319743211	FALSE	6	363	24	1.523154621	7.615773106	04-11.04-18	4	1	1	FALSE	6.5	836.779540858881	295.465734053883	3713.82552094198	5388.40421646335	840	0	2287.03261244303	0	50	36.7382030918131	0.00816865363348694	0.972335762996025	0	0	113.222125667316	50	FF	0	0	1	0	0	0	0	0	1	0	night	12	winter
116152	04-18	2004-12-28 00:00:00	04-11	338	14.3221319743211	FALSE	6.5	363	24	29.68164416	148.4082208	04-18.04-11	4	1	1	FALSE	6	836.779540858881	295.465734053883	3713.82552094198	5388.40421646335	840	0	2287.03261244303	0	50	36.7382030918131	0.00816865363348694	0.972335762996025	0	0	113.222125667316	50	FF	0	0	1	0	0	0	0	0	1	0	night	12	winter
318226	06-10	2006-03-19 00:00:00	06-11	50	14.4244269869698	FALSE	3.5	78	24	1	5	06-10.06-11	9	1	1	FALSE	13.5	778.267306264371	4533.27696043381	3360.13392590236	3798.17061228165	2736.58546367549	0	2260.53323277338	45.9653863125703	30	21.6751805790758	0.0354184325177053	0.823056746811898	0.220910911974118	0	949.638945924699	30	FF	1	0	0	0	0	0	0	0	1	0	night	3	winter
328364	06-11	2006-03-19 00:00:00	06-10	50	14.4244269869698	FALSE	13.5	78	24	1.341640786	6.708203932	06-11.06-10	9	1	1	FALSE	3.5	751.7978451685	4526.42242836437	3330.13513239328	3791.17396066179	2758.04278429469	0	2266.67621292057	64.2986856103167	30	15.5833410524172	0.0505899504124945	0.809791310982437	0.201403996805172	0	968.271998798161	30	FF	1	0	0	0	0	0	0	0	1	0	night	3	winter
333575	06-11	2006-09-27 22:00:00	06-12	862	14.4244484643457	FALSE	13.5	270	22	7.269112738	36.34556369	06-11.06-12	4	1	1	FALSE	10.5	1065.31685427388	835.703296631047	6414.74083654203	9345.61394451964	3112.20179294338	0	2410.16022665986	0	30	39.6079033094999	0.018188067117171	0.910456316386569	0	0	271.171224246466	30	FF	1	0	0	0	0	0	0	0	1	0	night	9	fall
343614	06-12	2006-09-27 22:00:00	06-11	862	14.4244484643457	FALSE	10.5	270	22	11.52562363	57.62811814	06-12.06-11	4	1	1	FALSE	13.5	1065.31685427388	835.703296631047	6414.74083654203	9345.61394451964	3112.20179294338	0	2410.16022665986	0	30	39.6079033094999	0.018188067117171	0.910456316386569	0	0	271.171224246466	30	FF	1	0	0	0	0	0	0	0	1	0	night	9	fall
327019	06-10	2007-02-14 07:00:00	06-12	1340	14.4245196053337	FALSE	3.5	45	7	2.973213749	14.86606875	06-10.06-12	5	1	1	FALSE	10.5	270	5839.76026905215	3112.63553921753	2303.75779976976	2510.33862257664	0.632187882668979	1880.89776262598	8.48026482713708	30	27.6546625057819	0.0165590598808253	0.301795024928505	0	0	198.711084645752	30	FF	1	0	0	0	0	0	0	0	1	0	crepuscular	2	winter
347277	06-12	2007-02-14 07:00:00	06-10	1340	14.4245196053337	FALSE	10.5	45	7	1.414213562	7.071067812	06-12.06-10	5	1	1	FALSE	3.5	270	5839.76026905215	3112.63553921753	2303.75779976976	2510.33862257664	0.632187882668979	1880.89776262598	8.48026482713708	30	27.6546625057819	0.0165590598808253	0.301795024928505	0	0	198.711084645752	30	FF	1	0	0	0	0	0	0	0	1	0	crepuscular	2	winter
330566	06-11	2006-05-21 08:00:00	06-12	318	14.424726628825	FALSE	13.5	141	8	9.759098319	48.7954916	06-11.06-12	7	1	1	FALSE	10.5	674.166151627327	848.528137423857	5385.39692130487	7843.32200027514	1276.32284317096	0	2034.10131690305	0	50	37.1165082779938	0.00633679302513336	0.842413909650845	0.842024573202072	0.481242414463974	457.775681493294	50	FF	0	0	1	0	0	0	0	0	1	0	crepuscular	5	summer
340591	06-12	2006-05-21 08:00:00	06-11	318	14.424726628825	FALSE	10.5	141	8	7.211102551	36.05551275	06-12.06-11	7	1	1	FALSE	13.5	699.714227381436	844.807670419723	5392.16097682552	7867.66801536516	1303.87882872604	0	2052.00692357338	0	50	38.7353999252674	0.00628531025346385	0.797434011939328	0.842024573202072	0.481242414463974	457.775681493294	50	FF	0	0	1	0	0	0	0	0	1	0	crepuscular	5	summer
330759	06-11	2006-05-28 00:00:00	06-12	349	14.4248124462102	FALSE	13.5	148	24	40.87297396	204.3648698	06-11.06-12	5	1	2	FALSE	10.5	442.944691807002	540.832691319598	4964.07091004953	7212.48916810278	655.209890035247	0	1982.35080397767	0	30	30.7427707813604	0.0646466627886711	0.928941631797073	0.943338101576306	0	393.888018350038	30	FF	1	0	0	0	0	0	0	0	1	0	night	5	summer
193888	05-16	2005-10-10 13:00:00	05-17	19	14.4256392845939	FALSE	8.5	283	13	588.0751313	2940.375656	05-16.05-17	1	1	1	FALSE	5.5	890.44932477935	1435.61833368065	6490.89362106636	5587.81710509569	308.86890422961	0	2557.7750961126	0	30	24.4791930442436	0.200142312103005	0.910892475606058	0	0	0	30	FF	1	0	0	0	0	0	0	0	1	0	day	10	fall
195115	05-17	2005-10-10 13:00:00	05-16	19	14.4256392845939	FALSE	5.5	283	13	656.5584513	3282.792257	05-17.05-16	1	1	1	FALSE	8.5	890.44932477935	1435.61833368065	6490.89362106636	5587.81710509569	308.86890422961	0	2557.7750961126	0	30	24.4791930442436	0.200142312103005	0.910892475606058	0	0	0	30	FF	1	0	0	0	0	0	0	0	1	0	day	10	fall
194464	05-16	2006-01-10 02:00:00	05-17	380	14.4263419379561	FALSE	8.5	10	2	12.27028932	61.3514466	05-16.05-17	4	1	1	FALSE	5.5	483.735464897913	318.904374382039	5430.99438408842	4532.48276334285	730.547739713155	52.4287626419137	2050.50611234785	0	210	43.7349100707721	0.00656544241290501	0.00594705122782163	0	0	165.802922325233	210	FF	0	0	0	0	0	1	0	0	1	0	night	1	winter
195669	05-17	2006-01-10 02:00:00	05-16	380	14.4263419379561	FALSE	5.5	10	2	59.9473102	899.209653	05-17.05-16	4	1	1	FALSE	8.5	483.735464897913	318.904374382039	5430.99438408842	4532.48276334285	730.547739713155	52.4287626419137	2050.50611234785	0	210	43.7349100707721	0.00656544241290501	0.00594705122782163	0	0	165.802922325233	210	FF	0	0	0	0	0	1	0	0	1	0	night	1	winter
198220	05-18	2005-12-05 04:00:00	05-19	241	14.4302770355719	FALSE	5.5	339	4	11.56027681	57.80138407	05-18.05-19	2	1	1	FALSE	8.5	123.69316876853	1546.38287626318	872.066511224918	3114.94783262898	84.8528137423857	0	1969.8378326778	12.895041923928	30	30.3435456973236	0.0358212786199216	0.840268049776005	0	0	72.3479680720404	30	FF	1	0	0	0	0	0	0	0	1	0	night	12	winter
204410	05-19	2005-12-05 04:00:00	05-18	241	14.4302770355719	FALSE	8.5	339	4	3.280243893	16.40121947	05-19.05-18	2	1	1	FALSE	5.5	152.970585407784	1517.89327688082	852.760224213114	3100.61284264901	67.0820393249937	0	1980.58336786529	11.7394834006305	30	27.6572171507361	0.0393317942001475	0.808652943317319	0	0	72.3479680720404	30	FF	1	0	0	0	0	0	0	0	1	0	night	12	winter
92636	04-12	2004-12-26 19:00:00	04-13	474	14.5683938344078	FALSE	3.5	361	19	15.5241747	77.62087348	04-12.04-13	5	1	1	FALSE	4.5	180	1517.00362557246	700.357051795725	2979.53016430443	108.16653826392	0	1915.34514842296	49.8390068943302	50	23.37164900644	0.0128361733137342	0.748908396387761	0	0	95.3221314031042	50	FF	0	0	1	0	0	0	0	0	1	0	crepuscular	12	winter
97344	04-13	2004-12-26 19:00:00	04-12	474	14.5683938344078	FALSE	4.5	361	19	55.28182341	276.4091171	04-13.04-12	5	1	1	FALSE	3.5	180	1517.00362557246	700.357051795725	2979.53016430443	108.16653826392	0	1915.34514842296	49.8390068943302	50	23.37164900644	0.0128361733137342	0.748908396387761	0	0	95.3221314031042	50	FF	0	0	1	0	0	0	0	0	1	0	crepuscular	12	winter
3539	02-04	2003-01-25 07:00:00	02-06	184	14.6927171352894	FALSE	4.5	25	7	6.490143851	64.90143851	02-04.02-06	1	1	1	FALSE	4.5	295.465734053883	123.69316876853	764.852927038918	254.558441227157	335.410196624968	0	1718.24157414258	0	50	55.0528757051184	0.0401997460720556	0.788365565524271	0	0.0162261719088417	143.142025855444	50	FF	0	0	1	0	0	0	0	0	1	0	crepuscular	1	winter
10827	02-06	2003-01-25 07:00:00	02-04	184	14.6927171352894	FALSE	4.5	25	7	4.640043103	46.40043103	02-06.02-04	2	1	1	FALSE	4.5	323.10988842807	134.164078649987	752.396172239067	276.586333718787	349.857113690718	0	1745.92704346024	0	50	48.7915640926782	0.0480540353902161	0.870881205562279	0	0.0162261719088417	143.142025855444	50	FF	0	0	1	0	0	0	0	0	1	0	crepuscular	1	winter
212026	05-20	2006-09-26 21:00:00	05-21	1331	14.7694176187537	FALSE	3.5	269	21	75.59100476	377.9550238	05-20.05-21	2	1	1	FALSE	4.5	283.019433961698	2257.1885167172	5738.08330368251	4467.88540587155	849.588135510378	0	2306.65188384762	0	30	31.599625521495	0.0264311653973275	0.571694156570209	0	0	0.86594248378868	30	FF	1	0	0	0	0	0	0	0	1	0	crepuscular	9	fall
214474	05-21	2006-09-26 21:00:00	05-20	1331	14.7694176187537	FALSE	4.5	269	21	47.84809296	239.2404648	05-21.05-20	2	1	1	FALSE	3.5	258.069758011279	2287.09422630551	5734.71010601233	4456.69159803548	870	0	2289.33757250738	0	30	28.1437277938268	0.0295760454574769	0.60539863728129	0	0	0.86594248378868	30	FF	1	0	0	0	0	0	0	0	1	0	crepuscular	9	fall
217958	05-23	2006-04-20 02:00:00	05-24	572	14.7718850801879	FALSE	2.5	110	2	11.73882447	58.69412236	05-23.05-24	8	1	1	FALSE	2.5	442.944691807002	4329.26090689854	5862.37153377368	4487.2820281324	1075.4068997361	0	2258.65934660271	0	30	43.2727967046778	0.011672066271438	0.905647898799925	0.487462634599724	0	550.376603441298	30	FF	1	0	0	0	0	0	0	0	0	1	night	4	winter
223458	05-24	2006-04-20 02:00:00	05-23	572	14.7718850801879	FALSE	2.5	110	2	15.57947368	77.89736838	05-24.05-23	8	1	1	FALSE	2.5	480	4365.69582082857	5864.67390397795	4490.48995099644	1087.06025591961	0	2262.762157215	0	30	44.5482846485616	0.0109732034622672	0.876325650724059	0.513519237096083	0	560.611429394067	30	FF	1	0	0	0	0	0	0	0	0	1	night	4	winter
320918	06-10	2006-07-01 14:00:00	06-11	484	14.8685358718281	FALSE	3.5	182	14	159.4553229	797.2766145	06-10.06-11	4	1	1	FALSE	13.5	1110.4053313993	450	5310.08474508647	8376.50285023529	2045.50727204769	0	2498.92752059814	1.51099672705695	50	29.2483664963892	0.0252996202200126	0.265765481509195	0.478211099274354	0.966995808986298	609.391765912243	50	FF	0	0	1	0	0	0	0	0	1	0	day	7	summer
331585	06-11	2006-07-01 14:00:00	06-10	484	14.8685358718281	FALSE	13.5	182	14	160.3840391	801.9201955	06-11.06-10	4	1	1	FALSE	3.5	1152.56236273791	480	5326.16184508131	8365.8591907825	2018.04360706106	0	2519.72241149891	31.2084707554263	50	23.3983791350542	0.0485863561764057	0.354510608420862	0.47196880144247	0.966995808986298	597.327696355405	50	FF	0	0	1	0	0	0	0	0	1	0	day	7	summer
318199	06-10	2006-03-18 09:00:00	06-11	47	14.8685767763434	FALSE	3.5	77	9	51.4874742	257.437371	06-10.06-11	9	1	2	FALSE	13.5	834.086326467471	4230.10638164101	1988.16498309371	3856.83808319717	3910.71604696634	0	2451.32282264604	79.7203124045667	30	16.9402848159587	0.0505272153871669	0.413958499949091	0.184914824246719	0	942.358240893131	30	FF	1	0	0	0	0	0	0	0	1	0	crepuscular	3	winter
328337	06-11	2006-03-18 09:00:00	06-10	47	14.8685767763434	FALSE	13.5	77	9	22.99934782	229.9934782	06-11.06-10	9	1	2	FALSE	3.5	852.760224213114	4200.10714149056	1991.10522072541	3886.70811870405	3927.59468377275	0	2459.19387011639	97.2026604520149	30	13.1486371239403	0.0533379403436782	0.561996556923042	0.184914824246719	0	942.358240893131	30	FF	1	0	0	0	0	0	0	0	1	0	crepuscular	3	winter
90763	04-11	2005-09-21 22:00:00	04-16	1490	14.8694855892873	FALSE	6	264	22	81.18743745	405.9371873	04-11.04-16	3	1	1	FALSE	7.5	450	751.7978451685	6901.6302421964	5837.67933343379	30	0	2161.5656954626	0	30	35.9818232649315	0.0910669176470645	0.973479612528062	0.196267843739726	0	0	30	FF	1	0	0	0	0	0	0	0	1	0	night	9	fall
113844	04-16	2005-09-21 22:00:00	04-11	1490	14.8694855892873	FALSE	7.5	264	22	87.32124598	436.6062299	04-16.04-11	3	1	1	FALSE	6	450.998891351187	724.982758415674	6920.18785872176	5850.53843675948	30	0	2161.9562055626	0	30	35.8391915258429	0.0858364332553251	0.970891659684158	0.196267843739726	0	0	30	FF	1	0	0	0	0	0	0	0	1	0	night	9	fall
194446	05-16	2006-01-08 20:00:00	05-17	376	14.8700766313644	FALSE	8.5	8	20	85.04351827	425.2175914	05-16.05-17	4	1	1	FALSE	5.5	930	445.982062419555	4893.31176198697	4462.84662519339	1050	42.0537561074754	2195.69699588601	0	210	46.5006884675217	0.0121610095488365	-0.0844506030693793	0	0	237.017589212199	210	FF	0	0	0	0	0	1	0	0	1	0	crepuscular	1	winter
195654	05-17	2006-01-08 20:00:00	05-16	376	14.8700766313644	FALSE	5.5	8	20	282.0542501	1410.271251	05-17.05-16	4	1	1	FALSE	8.5	930	445.982062419555	4893.31176198697	4462.84662519339	1050	42.0537561074754	2195.69699588601	0	210	46.5006884675217	0.0121610095488365	-0.0844506030693793	0	0	237.017589212199	210	FF	0	0	0	0	0	1	0	0	1	0	crepuscular	1	winter
98186	04-13	2005-02-07 07:00:00	04-20	488	14.8739670651372	FALSE	4.5	38	7	4.123105626	20.61552813	04-13.04-20	5	1	2	FALSE	4.5	366.196668472011	993.176721434811	1374.11789887185	1398.4634424968	60	0	1965.72784819812	0	30	36.3343005205908	0.00595434417190864	0.848058138754614	0	0	94.9228734886405	30	FF	1	0	0	0	0	0	0	0	1	0	crepuscular	2	winter
125305	04-20	2005-02-07 07:00:00	04-13	488	14.8739670651372	FALSE	4.5	38	7	12.64911064	3.16227766	04-20.04-13	5	1	2	FALSE	4.5	349.857113690718	1020.4410811017	1392.01293097442	1416.05084654471	42.4264068711929	0	1949.61276040262	0	50	35.0052931211504	0.00664215907337139	0.859852737532044	0	0.0710329600806958	92.3040467809912	50	FF	0	0	1	0	0	0	0	0	1	0	crepuscular	2	winter
331405	06-11	2006-06-23 11:00:00	06-12	456	15.0026276684827	FALSE	13.5	174	11	10.44030651	52.20153254	06-11.06-12	6	1	2	FALSE	10.5	313.209195267316	4590.39214011178	1395.88681489582	3580.94959473043	4240.94329129735	0	2092.92553462591	0	30	29.9700793942776	0.00269455490232071	0.210440603860076	0.554183363631309	0	761.157677243695	30	FF	1	0	0	0	0	0	0	0	1	0	day	6	summer
341480	06-12	2006-06-23 11:00:00	06-11	456	15.0026276684827	FALSE	10.5	174	11	46.76579947	233.8289973	06-12.06-11	6	1	2	FALSE	13.5	313.209195267316	4590.39214011178	1395.88681489582	3580.94959473043	4240.94329129735	0	2092.92553462591	0	30	29.9700793942776	0.00269455490232071	0.210440603860076	0.554183363631309	0	761.157677243695	30	FF	1	0	0	0	0	0	0	0	1	0	day	6	summer
331969	06-11	2006-07-19 17:00:00	06-12	566	15.003064198999	FALSE	13.5	200	17	44.99111023	224.9555512	06-11.06-12	4	1	1	FALSE	10.5	402.492235949962	1524.10629550566	5729.37169330111	6265.47683740033	1370.8391590555	0	2438.37627373849	0	30	23.8127610329878	0.011893306704056	0.860880023832351	0.463887210854874	0	758.879639892955	30	FF	1	0	0	0	0	0	0	0	1	0	crepuscular	7	summer
342060	06-12	2006-07-19 17:00:00	06-11	566	15.003064198999	FALSE	10.5	200	17	48.83359499	244.167975	06-12.06-11	4	1	1	FALSE	13.5	390	1529.70585407784	5742.47333472259	6292.35250125102	1359.3012911051	0	2432.11001149062	0	50	24.3875183040748	0.0103984929993991	0.882370678539943	0.463887210854874	0.925344425006837	758.879639892955	50	FF	0	0	1	0	0	0	0	0	1	0	crepuscular	7	summer
209171	05-19	2006-08-06 15:00:00	05-23	1049	15.0063949233773	FALSE	8.5	218	15	49.59758059	247.9879029	05-19.05-23	3	1	1	FALSE	2.5	318.904374382039	750	8828.05754399007	7684.04190514341	295.465734053883	0	2107.25534566148	0.222783501651283	50	33.5882106665709	0.0388326619136648	0.294751816133347	0.33697687691169	0.987325418533383	85.5321276265085	50	FF	0	0	1	0	0	0	0	0	1	0	day	8	fall
219288	05-23	2006-08-06 15:00:00	05-19	1049	15.0063949233773	FALSE	2.5	218	15	56.00571399	280.02857	05-23.05-19	3	1	1	FALSE	8.5	318.904374382039	750	8828.05754399007	7684.04190514341	295.465734053883	0	2107.25534566148	0.222783501651283	50	33.5882106665709	0.0388326619136648	0.294751816133347	0.33697687691169	0.987325418533383	85.5321276265085	50	FF	0	0	1	0	0	0	0	0	0	1	day	8	fall
92819	04-12	2005-01-05 19:00:00	04-20	347	15.0083489916477	FALSE	3.5	5	19	175.8237754	879.1188771	04-12.04-20	5	1	3	FALSE	4.5	450	3325.80817245974	2694.32737431812	4240.62495394252	1839.80977277544	0	2312.49307080214	52.184328006088	30	19.3093681625087	0.0267073162353767	0.869711625348549	0	0	86.8037809901863	30	FF	1	0	0	0	0	0	0	0	1	0	crepuscular	1	winter
318479	06-10	2006-03-25 21:00:00	06-11	83	15.0360258675839	FALSE	3.5	84	21	15.18551942	75.92759709	06-10.06-11	4	1	1	FALSE	13.5	349.857113690718	636.396103067893	5045.80023385786	7218.0399001391	630.713881248859	0	1913.52174283836	0	30	39.6206927911636	0.0648450237866874	0.891096847560614	0.378301353104575	0	463.497442901836	30	FF	1	0	0	0	0	0	0	0	1	0	crepuscular	3	winter
328614	06-11	2006-03-25 21:00:00	06-10	83	15.0360258675839	FALSE	13.5	84	21	4.440720662	22.20360331	06-11.06-10	4	1	1	FALSE	3.5	349.857113690718	636.396103067893	5045.80023385786	7218.0399001391	630.713881248859	0	1913.52174283836	0	30	39.6206927911636	0.0648450237866874	0.891096847560614	0.378301353104575	0	463.497442901836	30	FF	1	0	0	0	0	0	0	0	1	0	crepuscular	3	winter
108903	04-16	2004-12-19 01:00:00	04-18	329	15.0372970647985	FALSE	7.5	354	1	22.61769219	113.0884609	04-16.04-18	5	1	2	FALSE	6.5	595.482997238376	2227.48737370159	5348.42032753597	6628.64239494031	726.223106214612	0	2410.31634209351	21.0620094164968	30	18.9243514320431	0.0993476270015539	0.866467772916784	0	0	152.736839177862	30	FF	1	0	0	0	0	0	0	0	1	0	night	12	winter
115954	04-18	2004-12-19 01:00:00	04-16	329	15.0372970647985	FALSE	6.5	354	1	1.603121954	16.03121954	04-18.04-16	5	1	2	FALSE	7.5	618.465843842649	2206.17315730203	5327.93581042415	6621.23855483247	745.184540902453	0	2410.56044866037	23.4010289652657	30	14.7519012635461	0.106990715877725	0.796402676326201	0	0	150.383382528111	30	FF	1	0	0	0	0	0	0	0	1	0	night	12	winter
318316	06-10	2006-03-21 02:00:00	06-11	60	15.1353029086399	FALSE	3.5	80	2	5.730619513	28.65309756	06-10.06-11	9	1	2	FALSE	13.5	840.535543567314	4260	1955.76072156079	3829.90861509775	3918.99221739467	0	2443.03668291815	48.5378294132159	30	19.3892830953771	0.0507005475909218	0.869089846041929	0.212615070202929	0	943.981808041092	30	FF	1	0	0	0	0	0	0	0	1	0	night	3	winter
88020	04-11	2005-03-21 18:00:00	04-16	714	15.1365960621206	FALSE	6	80	18	71.34928171	356.7464085	04-11.04-16	6	1	2	FALSE	7.5	833.546639366988	670.820393249937	2135.90730135931	904.48880590088	551.543289325507	0	1880.87073461797	0	50	40.4928622520394	0.0155450052884273	0.945938637610732	0.531157017371283	0.151765746746292	140.469029295361	50	FF	0	0	1	0	0	0	0	0	1	0	crepuscular	3	winter
111112	04-16	2005-03-21 18:00:00	04-11	714	15.1365960621206	FALSE	7.5	80	18	80.17680463	400.8840231	04-16.04-11	6	1	2	FALSE	6	849.058301885094	641.326749792958	2109.83411670207	901.997782702374	563.648826841678	0	1867.93695912903	0	50	40.445064749506	0.0185162615735268	0.931212248731792	0.531157017371283	0.151765746746292	140.469029295361	50	FF	0	0	1	0	0	0	0	0	1	0	crepuscular	3	winter
93029	04-12	2005-01-18 22:00:00	04-20	391	15.2400539656136	FALSE	3.5	18	22	81.62377105	408.1188552	04-12.04-20	5	1	1	FALSE	4.5	189.736659610103	3671.41662032518	2932.33695198898	4502.49930594109	2016.92835767659	0	2120.20312465871	0	30	36.9589781538856	0.00845153654801181	0.953665591249432	0	0	123.939887477755	30	FF	1	0	0	0	0	0	0	0	1	0	night	1	winter
124667	04-20	2005-01-18 22:00:00	04-12	391	15.2400539656136	FALSE	4.5	18	22	43.08131846	10.77032961	04-20.04-12	5	1	1	FALSE	3.5	174.928556845359	3660.12294875459	2939.54078046215	4525.92531975507	2032.26474653279	0	2109.65861606899	0	50	39.492431915544	0.0115339742869059	0.926705523259406	0	0.01399190046312	123.939887477755	50	FF	0	0	1	0	0	0	0	0	1	0	night	1	winter
230135	06-01	2006-08-08 22:00:00	06-07	615	15.2640717925279	FALSE	1.5	220	22	35.36551993	176.8275997	06-01.06-07	6	1	1	FALSE	6.5	641.326749792958	10382.9908985802	2976.05443498603	2802.23125384041	1231.46254510643	0	2288.55433980443	0	30	34.7614025246113	0.03571378684239	0.374209236589655	0.0115343544862159	0	517.598410031242	30	FF	1	0	0	0	0	0	0	0	0	0	night	8	fall
287354	06-07	2006-08-08 22:00:00	06-01	615	15.2640717925279	FALSE	6.5	220	22	22.77015591	113.8507795	06-07.06-01	6	1	1	FALSE	1.5	611.882341631134	10412.1179401695	2968.63605044472	2826.05732425936	1256.42349548232	0	2279.41809813146	0	30	35.2118358447958	0.0310570346839808	0.315681423869929	0.0167975359565452	0	528.0054883301	30	FF	1	0	0	0	0	0	0	0	1	0	night	8	fall
327657	06-10	2007-03-16 12:00:00	06-12	1447	15.267543534763	FALSE	3.5	75	12	25.02638608	125.1319304	06-10.06-12	3	1	1	FALSE	10.5	579.396237474839	1979.09070029648	4959.44553352489	6037.75620574398	2150.81379947219	0	2178.958130011	0	30	39.5854158606786	0.0174363078951932	0.94898995306136	0.542313705960018	0	332.613674981877	30	FF	1	0	0	0	0	0	0	0	1	0	day	3	winter
347872	06-12	2007-03-16 12:00:00	06-10	1447	15.267543534763	FALSE	10.5	75	12	24.06657433	120.3328717	06-12.06-10	3	1	1	FALSE	3.5	579.396237474839	1979.09070029648	4959.44553352489	6037.75620574398	2150.81379947219	0	2178.958130011	0	30	39.5854158606786	0.0174363078951932	0.94898995306136	0.542313705960018	0	332.613674981877	30	FF	1	0	0	0	0	0	0	0	1	0	day	3	winter
248755	06-03	2006-03-11 12:00:00	06-04	20	15.297873016566	FALSE	5.5	70	12	79.63114968	398.1557484	06-03.06-04	9	1	1	FALSE	3.5	1292.43955371228	9079.64757025293	3624.91379207837	1487.34663074886	1301.46071780903	0	2294.20593507049	0	30	24.4946067250441	0.0224266995981899	0.606730534119386	0.0797602041834735	0	754.289231026394	30	FF	1	0	0	0	0	0	0	0	1	0	day	3	winter
257437	06-04	2006-03-11 12:00:00	06-03	20	15.297873016566	FALSE	3.5	70	12	79.77994736	398.8997368	06-04.06-03	10	1	1	FALSE	5.5	1292.43955371228	9079.64757025293	3624.91379207837	1487.34663074886	1301.46071780903	0	2294.20593507049	0	30	24.4946067250441	0.0224266995981899	0.606730534119386	0.0797602041834735	0	754.289231026394	30	FF	1	0	0	0	0	0	0	0	1	0	day	3	winter
92555	04-12	2004-12-23 01:00:00	04-13	456	15.3057321693719	FALSE	3.5	358	1	1.166190379	5.830951895	04-12.04-13	5	1	1	FALSE	4.5	657.951365983839	4111.75145163226	3031.33633897659	4052.22161289335	1681.07108713463	0	1944.17279716296	0	50	34.5809512677628	0.00755245860217528	0.847320952351171	0	0	77.4722725853705	50	FF	0	0	1	0	0	0	0	0	1	0	night	12	winter
97263	04-13	2004-12-23 01:00:00	04-12	456	15.3057321693719	FALSE	4.5	358	1	5.939696962	29.69848481	04-13.04-12	5	1	1	FALSE	3.5	657.951365983839	4111.75145163226	3031.33633897659	4052.22161289335	1681.07108713463	0	1944.17279716296	0	50	34.5809512677628	0.00755245860217528	0.847320952351171	0	0	77.4722725853705	50	FF	0	0	1	0	0	0	0	0	1	0	night	12	winter
249373	06-03	2006-03-26 12:00:00	06-04	82	15.5250259805646	FALSE	5.5	85	12	4.681879964	23.40939982	06-03.06-04	7	1	1	FALSE	3.5	1056.83489722851	8703.56823377631	3237.36003558455	1308.0137613955	1248.51912280109	0	2313.46298775649	0	30	17.2285181300533	0.0302862284887895	0.839981808187103	0.215843712017355	0	792.502148935475	30	FF	1	0	0	0	0	0	0	0	1	0	day	3	winter
258072	06-04	2006-03-26 12:00:00	06-03	82	15.5250259805646	FALSE	3.5	85	12	20.57668584	102.8834292	06-04.06-03	7	1	1	FALSE	5.5	1053.85008421502	8673.78809978662	3211.26143438992	1284.05607354196	1224.13234578619	0	2302.99037096542	0	30	22.8762372024732	0.0286535296832542	0.88647485280392	0.215843712017355	0	792.502148935475	30	FF	1	0	0	0	0	0	0	0	1	0	day	3	winter
248672	06-03	2006-03-08 04:00:00	06-04	11	15.5250303228582	FALSE	5.5	67	4	2	10	06-03.06-04	9	1	1	FALSE	3.5	1020.4410811017	8610.62715485928	3144.28052183643	1256.0652849275	1194.73846510439	0	2275.85018954643	0	30	33.6983605637021	0.0216486576284469	0.939862729683526	0.180752010216501	0	771.733757575013	30	FF	1	0	0	0	0	0	0	0	1	0	night	3	winter
257321	06-04	2006-03-08 04:00:00	06-03	11	15.5250303228582	FALSE	3.5	67	4	2.475883681	24.75883681	06-04.06-03	10	1	1	FALSE	5.5	1020.4410811017	8610.62715485928	3144.28052183643	1256.0652849275	1194.73846510439	0	2275.85018954643	0	30	33.6983605637021	0.0216486576284469	0.939862729683526	0.180752010216501	0	771.733757575013	30	FF	1	0	0	0	0	0	0	0	1	0	night	3	winter
108356	04-16	2004-11-26 03:00:00	04-18	230	15.5288925577227	FALSE	7.5	331	3	1.077032961	5.385164807	04-16.04-18	5	1	2	FALSE	6.5	510	256.320112359526	4202.67771783657	4818.05977546979	351.140997321589	0	1954.34218933612	0	50	29.257626105926	0.00923868578119087	0.918437094953266	0	0	51.7326776029241	50	FF	0	0	1	0	0	0	0	0	1	0	night	11	fall
115444	04-18	2004-11-26 03:00:00	04-16	230	15.5288925577227	FALSE	6.5	331	3	12.59364919	62.96824597	04-18.04-16	5	1	2	FALSE	7.5	510	256.320112359526	4202.67771783657	4818.05977546979	351.140997321589	0	1954.34218933612	0	50	29.257626105926	0.00923868578119087	0.918437094953266	0	0	51.7326776029241	50	FF	0	0	1	0	0	0	0	0	1	0	night	11	fall
210208	05-20	2006-01-29 11:00:00	05-21	395	15.5293837919821	FALSE	3.5	29	11	108.295891	541.4794548	05-20.05-21	2	1	1	FALSE	4.5	566.038867923396	2772.52592413489	7259.38013882728	636.396103067893	1043.55162785557	0	1684.67928673894	73.6944613953552	30	22.7276278996914	0.00734559080854432	0.898595997119659	0	0	79.897502920737	30	FF	1	0	0	0	0	0	0	0	1	0	day	1	winter
212596	05-21	2006-01-29 11:00:00	05-20	395	15.5293837919821	FALSE	4.5	29	11	78.82588407	394.1294204	05-21.05-20	2	1	1	FALSE	3.5	550.726792520575	2743.31915751704	7237.46502582223	615.548535860496	1053.42299196477	0	1684.8934410746	79.2778677220072	50	22.2176376851788	0.00755724715994135	0.894661620994474	0	0.0322833836408056	79.897502920737	50	FF	0	0	1	0	0	0	0	0	1	0	day	1	winter
98261	04-13	2005-02-11 06:00:00	04-20	506	15.6287433701145	FALSE	4.5	42	6	0.6	3	04-13.04-20	3	1	1	FALSE	4.5	339.411254969543	646.21977685614	966.074531286277	990.454441153151	120	0	1917.21340708071	0	50	37.9040667332577	0.00573398953318106	0.744742176934771	0	0.113816268697699	80.4599831885159	50	FF	0	0	1	0	0	0	0	0	1	0	crepuscular	2	winter
125423	04-20	2005-02-11 06:00:00	04-13	506	15.6287433701145	FALSE	4.5	42	6	11.3137085	2.828427125	04-20.04-13	3	1	1	FALSE	4.5	361.247837363769	618.465843842649	948.683298050514	973.498844375277	123.69316876853	0	1928.78186012094	0	50	38.9048401907203	0.00614282798976443	0.735236380796724	0	0.113816268697699	81.4231817268677	50	FF	0	0	1	0	0	0	0	0	1	0	crepuscular	2	winter
318244	06-10	2006-03-19 10:00:00	06-11	52	15.654893003008	FALSE	3.5	78	10	8.85663593	44.28317965	06-10.06-11	9	1	1	FALSE	13.5	725.603197346869	4519.7566306163	3300.13636081905	3784.40219849846	2779.65825237564	0	2268.9614527504	79.913840500007	30	9.69778272312452	0.0649399660092342	0.773335697890641	0.201403996805172	0	968.271998798161	30	FF	1	0	0	0	0	0	0	0	1	0	day	3	winter
328382	06-11	2006-03-19 10:00:00	06-10	52	15.654893003008	FALSE	13.5	78	10	5.249761899	26.2488095	06-11.06-10	9	1	1	FALSE	3.5	725.603197346869	4519.7566306163	3300.13636081905	3784.40219849846	2779.65825237564	0	2268.9614527504	79.913840500007	30	9.69778272312452	0.0649399660092342	0.773335697890641	0.201403996805172	0	968.271998798161	30	FF	1	0	0	0	0	0	0	0	1	0	day	3	winter
331980	06-11	2006-07-20 08:00:00	06-12	568	15.6555884125625	FALSE	13.5	201	8	45.55875328	227.7937664	06-11.06-12	5	1	1	FALSE	10.5	516.139516022558	1500	5943.48382684769	6602.86301538961	1110.4053313993	0	2480.55278926296	0	30	18.2137946883928	0.0418336438124507	0.575659621416507	0.299311342060809	0	798.626904515298	30	FF	1	0	0	0	0	0	0	0	1	0	crepuscular	7	summer
342069	06-12	2006-07-20 08:00:00	06-11	568	15.6555884125625	FALSE	10.5	201	8	22.35106261	223.5106261	06-12.06-11	5	1	1	FALSE	13.5	558.032257132148	1535.87108834042	5967.8136700135	6645.11850910125	1140	0	2471.71965907639	0	30	19.4400662272075	0.0250033699069443	0.612654954684031	0.299311342060809	0	798.626904515298	30	FF	1	0	0	0	0	0	0	0	1	0	crepuscular	7	summer
94088	04-12	2005-03-22 10:00:00	04-20	674	15.6612373920803	FALSE	3.5	81	10	43.46584866	217.3292433	04-12.04-20	3	1	1	FALSE	4.5	335.410196624968	3588.48157303336	2795.15652513415	4357.33863728767	1867.96680912697	0	2218.18022112138	5.22884263445091	30	34.0723529901008	0.0181078737006117	0.968560087130969	0.512676406940165	0	164.599918705704	30	FF	1	0	0	0	0	0	0	0	1	0	day	3	winter
126394	04-20	2005-03-22 10:00:00	04-12	674	15.6612373920803	FALSE	4.5	81	10	17.88854382	4.472135955	04-20.04-12	3	1	1	FALSE	3.5	335.410196624968	3588.48157303336	2795.15652513415	4357.33863728767	1867.96680912697	0	2218.18022112138	5.22884263445091	30	34.0723529901008	0.0181078737006117	0.968560087130969	0.512676406940165	0	164.599918705704	30	FF	1	0	0	0	0	0	0	0	1	0	day	3	winter
48623	03-19	2004-04-20 19:00:00	03-24	600	15.6863758778804	FALSE	10.5	111	19	66.08152844	330.4076422	03-19.03-24	3	1	1	FALSE	5.5	512.640224719052	523.927475897189	858.020978764505	408.044115262063	351.140997321589	0	1685.04885915907	0	50	38.5002659072961	0.00581352799873636	0.964512498036668	0.734784122963215	0.207569197350612	136.753875747164	50	FF	0	0	1	0	0	0	0	0	1	0	crepuscular	4	winter
52231	03-24	2004-04-20 19:00:00	03-19	600	15.6863758778804	FALSE	5.5	111	19	259.4693816	1297.346908	03-24.03-19	3	1	1	FALSE	10.5	512.640224719052	523.927475897189	858.020978764505	408.044115262063	351.140997321589	0	1685.04885915907	0	50	38.5002659072961	0.00581352799873636	0.964512498036668	0.734784122963215	0.207569197350612	136.753875747164	50	FF	0	0	1	0	0	0	0	0	1	0	crepuscular	4	winter
5608	02-04	2003-08-01 10:00:00	02-06	792	15.7274962716938	FALSE	4.5	213	10	10.3660469	259.1511726	02-04.02-06	4	1	1	FALSE	4.5	1116.4676439557	1951.61471607487	3235.1352367405	2292.00785338969	1320.34086507992	0	2322.4489812806	0	50	18.7725286486114	0.00224702142730505	0.744707958753139	0.347033012226178	0.99187033774209	375.993511399182	50	FF	0	0	1	0	0	0	0	0	1	0	day	8	fall
13579	02-06	2003-08-01 10:00:00	02-04	792	15.7274962716938	FALSE	4.5	213	10	81.2996925	812.996925	02-06.02-04	5	1	1	FALSE	4.5	1132.07773584679	1972.94196569489	3244.99614791759	2284.73193175917	1321.36293273271	0	2331.30511178066	0	50	17.6934684169008	0.00244599904880802	0.733913005418977	0.347033012226178	0.99187033774209	375.993511399182	50	FF	0	0	1	0	0	0	0	0	1	0	day	8	fall
327719	06-10	2007-03-20 06:00:00	06-12	1457	15.8147006484102	FALSE	3.5	79	6	17.44706279	87.23531395	06-10.06-12	5	1	1	FALSE	10.5	550.726792520575	1936.10433603151	5038.30328582947	6066.01186942459	2068.912757948	0	2244.11838793342	0	30	37.4668006111054	0.0424622797715155	0.943444778901336	0.525598816755863	0	336.134349011801	30	FF	1	0	0	0	0	0	0	0	1	0	crepuscular	3	winter
347928	06-12	2007-03-20 06:00:00	06-10	1457	15.8147006484102	FALSE	10.5	79	6	8.881441324	44.40720662	06-12.06-10	5	1	1	FALSE	3.5	550.726792520575	1936.10433603151	5038.30328582947	6066.01186942459	2068.912757948	0	2244.11838793342	0	30	37.4668006111054	0.0424622797715155	0.943444778901336	0.525598816755863	0	336.134349011801	30	FF	1	0	0	0	0	0	0	0	1	0	crepuscular	3	winter
118979	04-18	2005-04-26 19:00:00	04-16	867	15.8155171499142	FALSE	6.5	116	19	183.404362	917.02181	04-18.04-16	5	1	2	FALSE	7.5	977.18984849414	94.8683298050514	1636.85674388445	1060.66017177982	941.541289588513	0	1957.85045460642	0	50	34.1444028076314	0.00292214344387097	0.943785642839724	0.708003550039823	0.396518007841351	144.699145323025	50	FF	0	0	1	0	0	0	0	0	1	0	crepuscular	4	winter
92550	04-12	2004-12-22 20:00:00	04-13	455	15.8203512527786	FALSE	3.5	357	20	27.60072463	138.0036231	04-12.04-13	4	1	1	FALSE	4.5	657.951365983839	4111.75145163226	3031.33633897659	4052.22161289335	1681.07108713463	0	1944.17279716296	0	50	34.5809512677628	0.00755245860217528	0.847320952351171	0	0	77.4722725853705	50	FF	0	0	1	0	0	0	0	0	1	0	crepuscular	12	winter
97258	04-13	2004-12-22 20:00:00	04-12	455	15.8203512527786	FALSE	4.5	357	20	36.05551275	180.2775638	04-13.04-12	4	1	1	FALSE	3.5	644.127316607517	4101.12179775241	3030.59400118195	4076.46906035113	1698.38158256618	0	1958.53922874432	0	50	35.0066328120315	0.00724882398068578	0.861412587801986	0	0	80.2271355523702	50	FF	0	0	1	0	0	0	0	0	1	0	crepuscular	12	winter
5539	02-04	2003-07-25 08:00:00	02-06	770	15.9260629340459	FALSE	4.5	206	8	141.9936122	1419.936122	02-04.02-06	3	1	1	FALSE	4.5	964.209520799292	1633.55440680744	3927.59468377275	2890.13840499032	1994.49241663136	0	2459.88781300606	0	30	21.3479359123308	0.0289295053043734	0.664823038535122	0.663344551863376	0	541.852725650087	30	FF	1	0	0	0	0	0	0	0	1	0	crepuscular	7	summer
93326	04-12	2005-02-01 06:00:00	04-20	453	16.0084454382082	FALSE	3.5	32	6	0.447213595	2.236067977	04-12.04-20	5	1	1	FALSE	4.5	579.396237474839	228.473193175917	789.176786277954	818.840643837371	192.093727122985	0	1928.10199244343	0	50	37.3292295063986	0.0185727240275782	0.155419291781322	0	0.129781334312858	60.4504831336857	50	FF	0	0	1	0	0	0	0	0	1	0	crepuscular	2	winter
125097	04-20	2005-02-01 06:00:00	04-12	453	16.0084454382082	FALSE	4.5	32	6	8.94427191	2.236067977	04-20.04-12	5	1	1	FALSE	3.5	579.396237474839	228.473193175917	789.176786277954	818.840643837371	192.093727122985	0	1928.10199244343	0	50	37.3292295063986	0.0185727240275782	0.155419291781322	0	0.129781334312858	60.4504831336857	50	FF	0	0	1	0	0	0	0	0	1	0	crepuscular	2	winter
321455	06-10	2006-07-26 09:00:00	06-12	585	16.0339611835974	FALSE	3.5	207	9	122.9837388	614.9186938	06-10.06-12	5	1	1	FALSE	10.5	1113.23851891677	2160	2808.00641024909	5946.73860195654	2978.92598095354	0	2304.98659099517	108.957581123331	30	8.4213459180505	0.024135232991294	0.693530140328991	0.191129760858655	0	533.871695214309	30	FF	1	0	0	0	0	0	0	0	1	0	crepuscular	7	summer
342234	06-12	2006-07-26 09:00:00	06-10	585	16.0339611835974	FALSE	10.5	207	9	91.64387595	458.2193798	06-12.06-10	5	1	1	FALSE	3.5	1084.15865997556	2130	2832.10169308943	5976.5541911707	2954.20039943129	0	2302.59578609757	94.4632738953492	30	11.6347254283963	0.0249657653729516	0.725612929405814	0.191129760858655	0	533.871695214309	30	FF	1	0	0	0	0	0	0	0	1	0	crepuscular	7	summer
327553	06-10	2007-03-11 17:00:00	06-12	1426	16.0341149538411	FALSE	3.5	70	17	326.774846	1633.87423	06-10.06-12	5	1	1	FALSE	10.5	617.73780845922	450.998891351187	3965.90468871858	6713.5683507357	1083.74351209131	37.0675300727366	2172.47669881812	0	210	53.0400508532527	0.115639916604635	-0.199844795578618	0.414267881233785	0	308.038189369606	210	FF	0	0	0	0	0	1	0	0	1	0	crepuscular	3	winter
347759	06-12	2007-03-11 17:00:00	06-10	1426	16.0341149538411	FALSE	10.5	70	17	323.0044582	1615.022291	06-12.06-10	5	1	1	FALSE	3.5	617.73780845922	450.998891351187	3965.90468871858	6713.5683507357	1083.74351209131	37.0675300727366	2172.47669881812	0	210	53.0400508532527	0.115639916604635	-0.199844795578618	0.414267881233785	0	308.038189369606	210	FF	0	0	0	0	0	1	0	0	1	0	crepuscular	3	winter
249779	06-03	2006-04-09 16:00:00	06-04	139	16.1255209215125	FALSE	5.5	99	16	108.5373668	542.6868342	06-03.06-04	7	1	1	FALSE	3.5	912.414379544733	7416.07038801548	1798.24914847749	859.069263796581	804.984471899924	0	1958.92570653723	0	30	40.6863065316045	0.0107740687086996	0.782438450676799	0.729636926107708	0	513.825729306688	30	FF	1	0	0	0	0	0	0	0	1	0	day	4	winter
258542	06-04	2006-04-09 16:00:00	06-03	139	16.1255209215125	FALSE	3.5	99	16	56.72937707	850.940656	06-04.06-03	8	1	1	FALSE	5.5	890.95454429505	7414.9173967078	1784.43268295557	872.066511224918	818.840643837371	0	1936.98326546844	0	30	42.206627211672	0.00511760707470107	0.780884838078068	0.75562631378256	0	490.507063658272	30	FF	1	0	0	0	0	0	0	0	1	0	day	4	winter
334153	06-11	2006-10-17 02:00:00	06-12	945	16.1273468805312	FALSE	13.5	290	2	1.019803903	5.099019514	06-11.06-12	7	1	2	FALSE	10.5	624.259561400544	859.069263796581	5372.34585632757	7794.74823198287	1221.55638429014	0	2005.92042590368	0	50	39.3471431850086	0.00648057372231256	0.886718332423156	0	0.369603898355018	74.3779677419908	50	FF	0	0	1	0	0	0	0	0	1	0	night	10	fall
344239	06-12	2006-10-17 02:00:00	06-11	945	16.1273468805312	FALSE	10.5	290	2	4.275511665	21.37755833	06-12.06-11	7	1	2	FALSE	13.5	642.028036770981	829.75900115636	5343.03284661436	7777.12028967021	1209.33866224478	0	2026.72397471337	0	50	41.1095101394011	0.0111592232931087	0.911028555849155	0	0.369603898355018	74.3779677419908	50	FF	0	0	1	0	0	0	0	0	1	0	night	10	fall
213505	05-21	2006-04-27 14:00:00	05-20	696	16.1295471592963	FALSE	4.5	117	14	142.0288703	710.1443515	05-21.05-20	2	1	1	FALSE	3.5	676.830850360709	2541.51529603896	7635.10314272178	2617.05941850773	201.246117974981	0	2031.333521961	0	30	36.7328328148145	0.00153859074858263	0.835251707324957	0.319198805041139	0	320.703697256152	30	FF	1	0	0	0	0	0	0	0	1	0	day	4	winter
117649	04-18	2005-03-02 04:00:00	04-16	622	16.1604114237108	FALSE	6.5	61	4	1.166190379	5.830951895	04-18.04-16	6	1	1	FALSE	7.5	810	150	3691.95070389625	5216.98188611001	844.807670419723	0	2258.09555873684	0	50	36.0184406906911	0.0196482657789674	0.974937932724433	0	0.300166933719538	198.302566879728	50	FF	0	0	1	0	0	0	0	0	1	0	night	3	winter
249056	06-03	2006-03-18 09:00:00	06-04	48	16.2797158175936	FALSE	5.5	77	9	1.077032961	5.385164807	06-03.06-04	10	1	1	FALSE	3.5	1035.76059009792	8759.58903145576	3275.36257534948	1374.11789887185	1314.87642004867	0	2328.34814771404	0	30	7.71049232327772	0.0259382424609996	0.746273979822673	0.131787034996642	0	782.406529039394	30	FF	1	0	0	0	0	0	0	0	1	0	crepuscular	3	winter
257729	06-04	2006-03-18 09:00:00	06-03	48	16.2797158175936	FALSE	3.5	77	9	1.44222051	7.211102551	06-04.06-03	11	1	1	FALSE	5.5	1035.76059009792	8759.58903145576	3275.36257534948	1374.11789887185	1314.87642004867	0	2328.34814771404	0	30	7.71049232327772	0.0259382424609996	0.746273979822673	0.131787034996642	0	782.406529039394	30	FF	1	0	0	0	0	0	0	0	1	0	crepuscular	3	winter
311611	06-09	2006-10-05 10:00:00	06-10	836	16.2812930098921	FALSE	2.5	278	10	91.55413699	457.770685	06-09.06-10	10	1	1	FALSE	3.5	780	2458.17005107458	4118.85906532379	5992.34511689706	2248.59956417322	0	2079.9506656842	41.5233263550824	30	21.2781561606665	0.0107554572363844	0.613704813273811	0	0	219.863143198799	30	FF	1	0	0	0	0	0	0	0	0	1	day	10	fall
323187	06-10	2006-10-05 10:00:00	06-09	836	16.2812930098921	FALSE	3.5	278	10	190.0301029	950.1505144	06-10.06-09	10	1	1	FALSE	2.5	792.022726946645	2470.40482512482	4144.01978759754	5997.37442552989	2219.3918085818	0	2092.38856880358	11.6216232488647	30	25.6130431222694	0.0123572679881278	0.596013108641426	0	0	219.863143198799	30	FF	1	0	0	0	0	0	0	0	1	0	day	10	fall
332020	06-11	2006-07-22 00:00:00	06-12	576	16.2819728227224	FALSE	13.5	203	24	156.971972	784.8598601	06-11.06-12	5	1	1	FALSE	10.5	891.96412483911	3488.52404320223	4315.20567296624	8214.19503055534	2147.04448020995	0	2626.28601973355	0	31	25.2568769334742	0.0369149272107907	0.28468962214661	0.628067118385296	0.922475419916902	891.54138976787	31	FF	0	1	0	0	0	0	0	0	1	0	night	7	summer
342109	06-12	2006-07-22 00:00:00	06-11	576	16.2819728227224	FALSE	10.5	203	24	150.3469321	751.7346606	06-12.06-11	5	1	1	FALSE	13.5	902.496537389479	3472.88064868345	4338.81320178687	8239.5206171233	2151.0230124292	0	2630.00083590222	0	31	26.7229419637834	0.0357995256097091	0.258395927095359	0.628067118385296	0.922475419916902	891.54138976787	31	FF	0	1	0	0	0	0	0	0	1	0	night	7	summer
211650	05-20	2006-07-09 02:00:00	05-21	998	16.4060577485389	FALSE	3.5	190	2	158.7967254	793.983627	05-20.05-21	1	1	1	FALSE	4.5	827.586853448023	1435.61833368065	4525.2292759594	4544.28212152371	1336.60016459673	0	2640.08246612192	0	30	32.8709770611813	0.00659340507287735	0.918936470545588	0.913032856367794	0	474.732361147309	30	FF	1	0	0	0	0	0	0	0	1	0	night	7	summer
214110	05-21	2006-07-09 02:00:00	05-20	998	16.4060577485389	FALSE	4.5	190	2	167.411947	837.059735	05-21.05-20	1	1	1	FALSE	3.5	827.586853448023	1435.61833368065	4525.2292759594	4544.28212152371	1336.60016459673	0	2640.08246612192	0	30	32.8709770611813	0.00659340507287735	0.918936470545588	0.913032856367794	0	474.732361147309	30	FF	1	0	0	0	0	0	0	0	1	0	night	7	summer
210943	05-20	2006-04-11 13:00:00	05-21	633	16.4064077746674	FALSE	3.5	101	13	34.95611534	349.5611534	05-20.05-21	3	1	1	FALSE	4.5	740.945342113708	2969.8484809835	8138.40893541238	1966.54519398869	335.410196624968	0	1979.06339842196	66.6565562539535	50	20.1115442497501	0.00468777871985271	0.805965224459453	0.429725995850357	0.205909391679571	270.005491904609	50	FF	0	0	1	0	0	0	0	0	1	0	day	4	winter
213367	05-21	2006-04-11 13:00:00	05-20	633	16.4064077746674	FALSE	4.5	101	13	79.45816509	397.2908255	05-21.05-20	3	1	1	FALSE	3.5	740.945342113708	2969.8484809835	8138.40893541238	1966.54519398869	335.410196624968	0	1979.06339842196	66.6565562539535	50	20.1115442497501	0.00468777871985271	0.805965224459453	0.429725995850357	0.205909391679571	270.005491904609	50	FF	0	0	1	0	0	0	0	0	1	0	day	4	winter
95512	04-12	2005-10-31 18:00:00	04-13	1732	16.4103709276487	FALSE	3.5	304	18	99.24615862	496.2307931	04-12.04-13	1	1	1	FALSE	4.5	201.246117974981	4334.14351400597	3641.88138192336	4830.09316680331	2611.37894607428	0	1954.86939200536	0	30	45.0555078439242	0.00440028764364336	0.3730169420013	0	0	0	30	FF	1	0	0	0	0	0	0	0	1	0	crepuscular	10	fall
100222	04-13	2005-10-31 18:00:00	04-12	1732	16.4103709276487	FALSE	4.5	304	18	110.4963348	552.4816739	04-13.04-12	1	1	1	FALSE	3.5	218.403296678416	4295.13678478346	3618.57706840686	4860	2610	0	1979.48614932957	0	30	44.9671144050016	0.00336740724772221	0.361454593122088	0	0	0	30	FF	1	0	0	0	0	0	0	0	1	0	crepuscular	10	fall
334044	06-11	2006-10-13 08:00:00	06-12	927	16.4952141293052	FALSE	13.5	286	8	41.22572013	206.1286006	06-11.06-12	7	1	1	FALSE	10.5	1018.23376490863	807.774721070176	5502.36312869298	8270.64689126552	1776.09121387388	0	2346.33947502037	0	50	37.7120675068483	0.00492119252994659	0.923146326380153	0	0.344890324663042	139.743768668137	50	FF	0	0	1	0	0	0	0	0	1	0	crepuscular	10	fall
344130	06-12	2006-10-13 08:00:00	06-11	927	16.4952141293052	FALSE	10.5	286	8	19.58162404	195.8162404	06-12.06-11	7	1	1	FALSE	13.5	1018.23376490863	807.774721070176	5502.36312869298	8270.64689126552	1776.09121387388	0	2346.33947502037	0	50	37.7120675068483	0.00492119252994659	0.923146326380153	0	0.344890324663042	139.743768668137	50	FF	0	0	1	0	0	0	0	0	1	0	crepuscular	10	fall
321636	06-10	2006-08-03 22:00:00	06-12	617	16.4957341778227	FALSE	3.5	215	22	136.2071951	681.0359756	06-10.06-12	6	1	1	FALSE	10.5	212.132034355964	1804.99307477896	5696.92022061043	6654.59239923829	1484.92424049175	0	2323.58264820687	0	30	33.4618584585539	0.0172079186401839	0.834493012023028	0.171523155125175	0	811.796423368155	30	FF	1	0	0	0	0	0	0	0	1	0	night	8	fall
342426	06-12	2006-08-03 22:00:00	06-10	617	16.4957341778227	FALSE	10.5	215	22	112.0530232	560.2651158	06-12.06-10	6	1	1	FALSE	3.5	212.132034355964	1804.99307477896	5696.92022061043	6654.59239923829	1484.92424049175	0	2323.58264820687	0	30	33.4618584585539	0.0172079186401839	0.834493012023028	0.171523155125175	0	811.796423368155	30	FF	1	0	0	0	0	0	0	0	1	0	night	8	fall
249224	06-03	2006-03-22 03:00:00	06-04	65	16.5538541432053	FALSE	5.5	81	3	3.104834939	15.5241747	06-03.06-04	10	1	1	FALSE	3.5	1053.85008421502	8673.78809978662	3211.26143438992	1284.05607354196	1224.13234578619	0	2302.99037096542	0	30	22.8762372024732	0.0286535296832542	0.88647485280392	0.196050922488846	0	788.05083262066	30	FF	1	0	0	0	0	0	0	0	1	0	night	3	winter
257923	06-04	2006-03-22 03:00:00	06-03	65	16.5538541432053	FALSE	3.5	81	3	6.390618123	31.95309062	06-04.06-03	11	1	1	FALSE	5.5	1023.96288995256	8670.20760997106	3196.51372592079	1302.49760076554	1242.01449266907	0	2306.86195859124	0	30	22.0404146495322	0.0292214789155426	0.871161789262898	0.196050922488846	0	788.05083262066	30	FF	1	0	0	0	0	0	0	0	1	0	night	3	winter
328627	06-11	2006-03-26 12:00:00	06-12	78	16.6463065097504	FALSE	13.5	85	12	77.86141535	389.3070767	06-11.06-12	6	1	2	FALSE	10.5	276.586333718787	990	5426.35236600057	7580.7453459406	979.489663038871	0	1795.97895994247	55.4860229506555	50	21.5708661736447	0.0223672395301416	0.882499576746616	0.433445040998607	0.118219389255233	460.209209280077	50	FF	0	0	1	0	0	0	0	0	1	0	day	3	winter
338636	06-12	2006-03-26 12:00:00	06-11	78	16.6463065097504	FALSE	10.5	85	12	5.01223503	100.2447006	06-12.06-11	6	1	2	FALSE	13.5	254.558441227157	990	5422.12135607458	7557.26140873796	956.713123146118	0	1793.19443206375	30.968205463634	50	24.0015273896243	0.0321562105018625	0.884247560407151	0.433445040998607	0.118219389255233	460.209209280077	50	FF	0	0	1	0	0	0	0	0	1	0	day	3	winter
88213	04-11	2005-03-30 17:00:00	04-16	751	16.6477375885361	FALSE	6	89	17	40.98487526	204.9243763	04-11.04-16	5	1	2	FALSE	7.5	724.982758415674	379.473319220205	1064.04887105809	618.465843842649	560.446250768082	0	1795.41522646789	39.5229478416489	50	26.3067028695622	0.00355015857540687	0.91036401407095	0.558544810039892	0.220199630481094	112.520818373887	50	FF	0	0	1	0	0	0	0	0	1	0	crepuscular	3	winter
111301	04-16	2005-03-30 17:00:00	04-11	751	16.6477375885361	FALSE	7.5	89	17	214.0146724	1070.073362	04-16.04-11	5	1	2	FALSE	6	752.396172239067	351.140997321589	1083.74351209131	646.21977685614	589.406481131655	0	1809.40664923753	48.9297015679238	50	25.4495049734976	0.00264227574005937	0.901468892370092	0.558544810039892	0.220199630481094	112.520818373887	50	FF	0	0	1	0	0	0	0	0	1	0	crepuscular	3	winter
92737	04-12	2004-12-31 14:00:00	04-13	495	16.6524186830315	FALSE	3.5	366	14	293.1801494	1465.900747	04-12.04-13	5	1	2	FALSE	4.5	1053.85008421502	674.166151627327	1862.17614634062	1838.83115048663	30	0	2263.13332771504	128.465480247561	30	12.3505133900737	0.0315140434641362	0.720088254857211	0	0	100.716086844214	30	FF	1	0	0	0	0	0	0	0	1	0	day	12	winter
97445	04-13	2004-12-31 14:00:00	04-12	495	16.6524186830315	FALSE	4.5	366	14	293.9311484	1469.655742	04-13.04-12	5	1	2	FALSE	3.5	1051.71288857749	646.21977685614	1860.9674903125	1822.36110581849	42.4264068711929	0	2266.02713791015	107.946600519735	30	11.5985317261344	0.0461383093639831	0.700673098040559	0	0	95.9561157974209	30	FF	1	0	0	0	0	0	0	0	1	0	day	12	winter
318492	06-10	2006-03-26 12:00:00	06-12	83	17.0030561850485	FALSE	3.5	85	12	71.11258679	355.562934	06-10.06-12	6	1	2	FALSE	10.5	276.586333718787	960	5392.41133445882	7538.60066590611	937.229961108799	0	1805.15732105473	31.6406229221832	50	23.3140621349275	0.0328914253765351	0.882237940693815	0.397394862247574	0.118219389255233	465.895223324527	50	FF	0	0	1	0	0	0	0	0	1	0	day	3	winter
89437	04-11	2005-05-28 16:00:00	04-18	977	17.0044726584787	FALSE	6	148	16	40.89498747	204.4749373	04-11.04-18	3	1	1	FALSE	6.5	907.964757025293	30	1527.93978938962	1100.22724925353	1018.67561078098	0	2009.76311504118	0	50	32.7830024097701	0.00210576245706747	0.950720729544708	0.947922806143463	0.641538695235905	102.022994704246	50	FF	0	0	1	0	0	0	0	0	1	0	day	5	summer
119478	04-18	2005-05-28 16:00:00	04-11	977	17.0044726584787	FALSE	6.5	148	16	45.29812358	226.4906179	04-18.04-11	3	1	1	FALSE	6	907.964757025293	30	1527.93978938962	1100.22724925353	1018.67561078098	0	2009.76311504118	0	50	32.7830024097701	0.00210576245706747	0.950720729544708	0.947922806143463	0.641538695235905	102.022994704246	50	FF	0	0	1	0	0	0	0	0	1	0	day	5	summer
209296	05-19	2006-08-17 11:00:00	05-23	1095	17.007332560679	FALSE	8.5	229	11	34.79597678	173.9798839	05-19.05-23	3	1	1	FALSE	2.5	394.588393138977	635.688603012513	10593.4413671856	8441.09590041483	617.73780845922	0	2240.37989025392	0	50	44.2611471972899	0.118003561712008	0.911966175140841	0.132746107664966	0.919873441091683	8.19196079661219	50	FF	0	0	1	0	0	0	0	0	1	0	day	8	fall
219423	05-23	2006-08-17 11:00:00	05-19	1095	17.007332560679	FALSE	2.5	229	11	32.17079421	160.853971	05-23.05-19	3	1	1	FALSE	8.5	364.965751817893	646.21977685614	10612.0733129771	8418.51530853273	632.85069329187	0	2265.66103542517	0	50	43.7624157788948	0.194869306299126	0.90665781140056	0.132746107664966	0.919873441091683	8.19196079661219	50	FF	0	0	1	0	0	0	0	0	0	1	day	8	fall
92641	04-12	2004-12-27 00:00:00	04-13	475	17.0095408155548	FALSE	3.5	362	24	3.984971769	19.92485885	04-12.04-13	5	1	1	FALSE	4.5	150	1544.34452114805	721.248916810279	2992.34022129837	84.8528137423857	0	1908.50839009741	34.3363404052983	50	25.3528603475268	0.0134499037267826	0.776623420671287	0	0	95.3221314031042	50	FF	0	0	1	0	0	0	0	0	1	0	night	12	winter
97349	04-13	2004-12-27 00:00:00	04-12	475	17.0095408155548	FALSE	4.5	362	24	8.207313811	41.03656906	04-13.04-12	5	1	1	FALSE	3.5	152.970585407784	1532.35113469466	742.765104188397	3019.43703362067	94.8683298050514	0	1921.04518431421	15.1695358196883	50	27.5058607834308	0.0129677583524834	0.763520222839814	0	0	95.3221314031042	50	FF	0	0	1	0	0	0	0	0	1	0	night	12	winter
248764	06-03	2006-03-11 17:00:00	06-04	21	17.0303238998224	FALSE	5.5	70	17	72.83295957	364.1647979	06-03.06-04	9	1	1	FALSE	3.5	1035.76059009792	8759.58903145576	3275.36257534948	1374.11789887185	1314.87642004867	0	2328.34814771404	0	30	7.71049232327772	0.0259382424609996	0.746273979822673	0.107976368412208	0	773.904252297355	30	FF	1	0	0	0	0	0	0	0	1	0	crepuscular	3	winter
257447	06-04	2006-03-11 17:00:00	06-03	21	17.0303238998224	FALSE	3.5	70	17	73.36484172	366.8242086	06-04.06-03	10	1	1	FALSE	5.5	1035.76059009792	8759.58903145576	3275.36257534948	1374.11789887185	1314.87642004867	0	2328.34814771404	0	30	7.71049232327772	0.0259382424609996	0.746273979822673	0.107976368412208	0	773.904252297355	30	FF	1	0	0	0	0	0	0	0	1	0	crepuscular	3	winter
318102	06-10	2006-03-15 21:00:00	06-12	37	17.0324461548706	FALSE	3.5	74	21	235.4598904	1177.299452	06-10.06-12	7	1	1	FALSE	10.5	570	1719.44758570885	2779.65825237564	6081.42253095441	2221.82357535426	0	2062.85499785703	0	30	50.7197056193778	0.0170793650376739	0.981278571777206	0.333111101820386	0	577.680279191303	30	FF	1	0	0	0	0	0	0	0	1	0	crepuscular	3	winter
338262	06-12	2006-03-15 21:00:00	06-10	37	17.0324461548706	FALSE	10.5	74	21	233.3623791	1166.811896	06-12.06-10	7	1	1	FALSE	3.5	570	1719.44758570885	2779.65825237564	6081.42253095441	2221.82357535426	0	2062.85499785703	0	30	50.7197056193778	0.0170793650376739	0.981278571777206	0.333111101820386	0	577.680279191303	30	FF	1	0	0	0	0	0	0	0	1	0	crepuscular	3	winter
108335	04-16	2004-11-25 07:00:00	04-18	226	17.0346038702973	FALSE	7.5	330	7	5.16139516	25.8069758	04-16.04-18	5	1	2	FALSE	6.5	494.772675074119	323.10988842807	4103.42539837146	4726.40455314608	408.044115262063	0	2044.4872981503	0	50	35.1288053047973	0.00818957565063655	0.971266154909418	0	0	33.7252419633748	50	FF	0	0	1	0	0	0	0	0	1	0	crepuscular	11	fall
115423	04-18	2004-11-25 07:00:00	04-16	226	17.0346038702973	FALSE	6.5	330	7	4.219004622	21.09502311	04-18.04-16	5	1	2	FALSE	7.5	465.725240887801	349.857113690718	4133.03762383069	4701.68055061166	379.473319220205	0	2022.69150354948	0	50	36.1628026776583	0.00783566203250904	0.974635259664911	0	0	33.7252419633748	50	FF	0	0	1	0	0	0	0	0	1	0	crepuscular	11	fall
91354	04-12	2004-10-20 07:00:00	04-20	19	17.0388202494767	FALSE	3.5	294	7	9.808159868	49.04079934	04-12.04-20	5	1	2	FALSE	4.5	174.928556845359	3521.64734179901	3058.5290582239	4263.80112106557	2189.79451090736	0	2189.00999535908	64.7093280231684	50	21.9355950538543	0.0299183471346219	0.885075707582707	0	0.523150973391102	52.147296797389	50	FF	0	0	1	0	0	0	0	0	1	0	crepuscular	10	fall
121820	04-20	2004-10-20 07:00:00	04-12	19	17.0388202494767	FALSE	4.5	294	7	455.4031181	113.8507795	04-20.04-12	5	1	2	FALSE	3.5	192.093727122985	3510	3069.54394006667	4240.62495394252	2194.92596686084	0	2184.82892599814	92.4749466578953	210	20.9136764216091	0.0228050663725323	0.871592168886342	0	0	52.147296797389	210	FF	0	0	0	0	0	1	0	0	1	0	crepuscular	10	fall
198155	05-18	2005-11-29 03:00:00	05-19	215	17.0390191242935	FALSE	5.5	333	3	34.78965363	173.9482682	05-18.05-19	1	1	1	FALSE	8.5	591.692487699481	3301.63595812743	2220.81066279861	3618.07960111438	1148.25955254028	0	2157.97113271747	134.522055936099	50	17.98586326462	0.00708793885170646	0.461958150945587	0	0.253328132013173	37.5232594408775	50	FF	0	0	1	0	0	0	0	0	1	0	night	11	fall
204348	05-19	2005-11-29 03:00:00	05-18	215	17.0390191242935	FALSE	8.5	333	3	33.16021713	165.8010856	05-19.05-18	1	1	1	FALSE	5.5	617.73780845922	3291.94471399506	2221.82357535426	3642.00494233602	1164.98927033686	0	2164.03573809334	157.148373947613	110	16.9371473834939	0.00511836182533102	0.463647818625038	0	0.253328132013173	37.5232594408775	110	FF	0	0	0	1	0	0	0	0	1	0	night	11	fall
249380	06-03	2006-03-26 17:00:00	06-04	83	17.0889869899657	FALSE	5.5	85	17	74.33034374	371.6517187	06-03.06-04	6	1	1	FALSE	3.5	829.75900115636	8379.24220917381	2858.82843136835	1260.357092256	1190.96599447675	0	2258.64986265854	0	30	33.1665217199597	0.0455465692686697	0.775571268129216	0.159111841167272	0	835.679399624268	30	FF	1	0	0	0	0	0	0	0	1	0	crepuscular	3	winter
258079	06-04	2006-03-26 17:00:00	06-03	83	17.0889869899657	FALSE	3.5	85	17	74.72723734	373.6361867	06-04.06-03	6	1	1	FALSE	5.5	800.49984384758	8376.3954061398	2844.78470187113	1284.05607354196	1213.79569944863	0	2272.92073792501	0	30	26.5664363660286	0.0669827713030311	0.81593006127221	0.159111841167272	0	835.679399624268	30	FF	1	0	0	0	0	0	0	0	1	0	crepuscular	3	winter
9966	02-05	2003-10-19 04:00:00	02-06	968	17.0940617341254	FALSE	3.5	292	4	3.664869116	18.32434558	02-05.02-06	4	1	1	FALSE	4.5	859.069263796581	189.736659610103	1911.07299703596	1186.80242669115	984.073168011403	0	2095.73556118828	0	50	37.956329948357	0.00397784729137767	0.980498075752773	0	0.962487507778084	0	50	FF	0	0	1	0	0	0	0	0	1	0	night	10	fall
14861	02-06	2003-10-19 04:00:00	02-05	968	17.0940617341254	FALSE	4.5	292	4	5.556977596	27.78488798	02-06.02-05	4	1	1	FALSE	3.5	859.069263796581	189.736659610103	1911.07299703596	1186.80242669115	984.073168011403	0	2095.73556118828	0	50	37.956329948357	0.00397784729137767	0.980498075752773	0	0.962487507778084	0	50	FF	0	0	1	0	0	0	0	0	1	0	night	10	fall
128259	04-20	2005-06-01 16:00:00	04-12	984	17.1263979402613	FALSE	4.5	152	16	84.85281374	21.21320344	04-20.04-12	2	1	1	FALSE	3.5	436.806593356831	2391.1712611187	2629.75284009734	2646.97941057349	1328.15661727072	0	2113.09928734765	0	50	29.9174610538698	0.0151251244233529	0.484219447421801	0.825459154320686	0.909233753495793	143.844924296548	50	FF	0	0	1	0	0	0	0	0	1	0	day	6	summer
327665	06-10	2007-03-17 03:00:00	06-12	1448	17.4678736422115	FALSE	3.5	76	3	4.210700654	42.10700654	06-10.06-12	5	1	1	FALSE	10.5	313.209195267316	2154.15876852195	4950.72721930829	6306.06850581248	2150.81379947219	0	2159.254969796	0	30	33.5942321048569	0.0285841436466782	0.960758376211933	0.374980384972699	0	353.400199039088	30	FF	1	0	0	0	0	0	0	0	1	0	night	3	winter
347876	06-12	2007-03-17 03:00:00	06-10	1448	17.4678736422115	FALSE	10.5	76	3	16.99738542	254.9607813	06-12.06-10	5	1	1	FALSE	3.5	313.209195267316	2154.15876852195	4950.72721930829	6306.06850581248	2150.81379947219	0	2159.254969796	0	30	33.5942321048569	0.0285841436466782	0.960758376211933	0.374980384972699	0	353.400199039088	30	FF	1	0	0	0	0	0	0	0	1	0	night	3	winter
193889	05-16	2005-10-10 23:00:00	05-17	20	17.4688258275516	FALSE	8.5	283	23	273.2477996	2732.477996	05-16.05-17	1	1	1	FALSE	5.5	512.640224719052	2609.31025368774	5519.51084789223	6879.42584813587	523.927475897189	0	2364.13508826855	0	30	32.712828925843	0.00345306459394463	0.901065029470674	0	0	31.5745565010209	30	FF	1	0	0	0	0	0	0	0	1	0	night	10	fall
195116	05-17	2005-10-10 23:00:00	05-16	20	17.4688258275516	FALSE	5.5	283	23	37.82274448	189.1137224	05-17.05-16	1	1	1	FALSE	8.5	523.927475897189	2588.01081914276	5497.53581161596	6870.58949435927	553.172667437573	0	2373.93832958086	0	30	31.9604872162131	0.00378743174333758	0.898465786273774	0	0	31.5745565010209	30	FF	1	0	0	0	0	0	0	0	1	0	night	10	fall
94869	04-12	2005-06-03 13:00:00	04-20	993	17.4736163137081	FALSE	3.5	154	13	45.67406266	228.3703133	04-12.04-20	2	1	1	FALSE	4.5	523.927475897189	2296.12717417829	2581.56929017991	2600.49995193232	1234.38243668646	0	2183.16342422762	0	50	28.9860556639011	0.01080085971703	0.474704863305068	0.779405537286351	0.915668020389989	148.435355152392	50	FF	0	0	1	0	0	0	0	0	1	0	day	6	summer
128277	04-20	2005-06-03 13:00:00	04-12	993	17.4736163137081	FALSE	4.5	154	13	84.38009244	21.09502311	04-20.04-12	2	1	1	FALSE	3.5	512.640224719052	2267.53169768363	2558.28067263934	2577.3823930492	1207.47670784989	0	2177.20223433851	0	50	29.7919496855949	0.0103260552039143	0.42829062747195	0.781640928257576	0.915668020389989	143.411371526001	50	FF	0	0	1	0	0	0	0	0	1	0	day	6	summer
323664	06-10	2006-10-19 04:00:00	06-11	916	17.4956625688647	FALSE	3.5	292	4	6.846897107	34.23448554	06-10.06-11	7	1	1	FALSE	13.5	1060.23582282434	993.176721434811	6177.3780845922	9153.29448887121	2647.65934364676	0	2275.6508359706	0	50	36.1038538154714	0.00069923014158114	0.928797828097614	0	0.698377044608944	203.908945213954	50	FF	0	0	1	0	0	0	0	0	1	0	night	10	fall
334222	06-11	2006-10-19 04:00:00	06-10	916	17.4956625688647	FALSE	13.5	292	4	11.60172401	58.00862005	06-11.06-10	7	1	1	FALSE	3.5	1073.3126291999	980.866963456309	6189.67688978997	9178.48026636218	2675.89237451733	0	2285.39930339857	0	50	36.1599298595556	0.000571557827299835	0.927665264640118	0	0.698377044608944	219.751985463361	50	FF	0	0	1	0	0	0	0	0	1	0	night	10	fall
85468	04-11	2004-12-09 01:00:00	04-18	265	17.4982101111143	FALSE	6	344	1	26.73200329	133.6600165	04-11.04-18	5	1	2	FALSE	6.5	335.410196624968	457.930125674212	4285.90713851805	4596.56393407075	228.473193175917	0	1924.22144376143	0	50	34.4689962760467	0.00585427842537495	0.965589404596471	0	0	85.6253750470723	50	FF	0	0	1	0	0	0	0	0	1	0	night	12	winter
115702	04-18	2004-12-09 01:00:00	04-11	265	17.4982101111143	FALSE	6.5	344	1	2.039607805	10.19803903	04-18.04-11	5	1	2	FALSE	6	335.410196624968	457.930125674212	4285.90713851805	4596.56393407075	228.473193175917	0	1924.22144376143	0	50	34.4689962760467	0.00585427842537495	0.965589404596471	0	0	85.6253750470723	50	FF	0	0	1	0	0	0	0	0	1	0	night	12	winter
48645	03-19	2004-04-22 01:00:00	03-24	606	17.5161560528028	FALSE	10.5	113	1	9.50183983	47.50919915	03-19.03-24	5	1	1	FALSE	5.5	456.946386351835	342.052627529741	582.494635168428	331.360830515618	390	0	1683.01505220546	0	50	36.6518775615591	0.00379103799017537	0.976071221039104	0.67624783874426	0.182562543223326	148.002290069418	50	FF	0	0	1	0	0	0	0	0	1	0	night	4	winter
52254	03-24	2004-04-22 01:00:00	03-19	606	17.5161560528028	FALSE	5.5	113	1	14.23516772	71.1758386	03-24.03-19	5	1	1	FALSE	10.5	469.574275274956	351.140997321589	589.406481131655	335.410196624968	390	0	1680.48708983046	0	50	36.8791995657598	0.0040556531091508	0.975064122471041	0.67624783874426	0.182562543223326	148.002290069418	50	FF	0	0	1	0	0	0	0	0	1	0	night	4	winter
6891	02-05	2003-02-03 16:00:00	02-06	164	17.523502776183	FALSE	3.5	34	16	50.43833179	252.1916589	02-05.02-06	1	1	1	FALSE	4.5	331.360830515618	351.140997321589	523.927475897189	256.320112359526	284.604989415154	0	1652.10624375401	0	50	28.7299982148658	0.0087022284649561	0.939252149609212	0	0.016882470379425	157.378587172626	50	FF	0	0	1	0	0	0	0	0	1	0	day	2	winter
94926	04-12	2005-06-09 14:00:00	04-20	1022	17.7010723033554	FALSE	3.5	160	14	380.8739424	1904.369712	04-12.04-20	2	1	1	FALSE	4.5	611.882341631134	1520.85502267639	1681.33875230425	1689.61534083945	913.892772703669	0	2210.24400655066	0	50	32.5930434773227	0.026644828295146	0.404523646588975	0.96795415009035	0.722976943681884	37.5256755898595	50	FF	0	0	1	0	0	0	0	0	1	0	day	6	summer
128369	04-20	2005-06-09 14:00:00	04-12	1022	17.7010723033554	FALSE	4.5	160	14	229.1200559	57.28001397	04-20.04-12	2	1	1	FALSE	3.5	611.882341631134	1520.85502267639	1681.33875230425	1689.61534083945	913.892772703669	0	2210.24400655066	0	50	32.5930434773227	0.026644828295146	0.404523646588975	0.96795415009035	0.722976943681884	37.5256755898595	50	FF	0	0	1	0	0	0	0	0	1	0	day	6	summer
94874	04-12	2005-06-04 04:00:00	04-20	996	17.7012449211296	FALSE	3.5	155	4	10.98362417	54.91812087	04-12.04-20	2	1	1	FALSE	4.5	496.588360717405	2852.36743776113	3032.22690443839	3045.9973736036	1824.82875908947	34.2446815574079	2182.2552829248	0	210	37.5273127420776	0.00389210740161994	0.133780064513944	0.953162117822145	0	153.441585849974	210	FF	0	0	0	0	0	1	0	0	1	0	night	6	summer
128282	04-20	2005-06-04 04:00:00	04-12	996	17.7012449211296	FALSE	4.5	155	4	48.16637832	12.04159458	04-20.04-12	2	1	1	FALSE	3.5	484.664832642105	2824.62386876554	3005.54487572553	3019.43703362067	1795.24371604526	35.468883420123	2163.90681692473	0	210	35.6394972605083	0.00427344300625215	0.186382262533955	0.953162117822145	0	153.441585849974	210	FF	0	0	0	0	0	1	0	0	1	0	night	6	summer
333608	06-11	2006-09-29 04:00:00	06-12	867	17.8914949008938	FALSE	13.5	272	4	26.68107944	133.4053972	06-11.06-12	5	1	1	FALSE	10.5	1188.69676536954	664.07830863536	5566.19259458384	8576.90503620041	2165.40989191423	0	2512.98474069261	76.3611215781971	30	15.3381136012426	0.0613187749595433	0.827433536788036	0	0	205.848122960843	30	FF	1	0	0	0	0	0	0	0	1	0	night	9	fall
343654	06-12	2006-09-29 04:00:00	06-11	867	17.8914949008938	FALSE	10.5	272	4	19.8403629	99.2018145	06-12.06-11	5	1	1	FALSE	13.5	1210.82616423663	674.166151627327	5554.6196989533	8551.31568824353	2135.90730135931	0	2510.02421151524	54.2187755310873	30	19.343607911865	0.055497483104209	0.856135876286708	0	0	205.848122960843	30	FF	1	0	0	0	0	0	0	0	1	0	night	9	fall
318436	06-10	2006-03-24 05:00:00	06-11	75	17.8917159531252	FALSE	3.5	83	5	2.4	12	06-10.06-11	7	1	2	FALSE	13.5	872.066511224918	2040	2577.20779138974	5927.56273690967	2588.01081914276	0	2252.31893386077	92.9103099181508	30	17.0700243039885	0.0254481050640948	0.603145702650451	0.172194739148785	0	767.465775224967	30	FF	1	0	0	0	0	0	0	0	1	0	crepuscular	3	winter
328571	06-11	2006-03-24 05:00:00	06-10	75	17.8917159531252	FALSE	13.5	83	5	1.61245155	8.062257748	06-11.06-10	7	1	2	FALSE	3.5	874.642784226795	2040	2589.9227787716	5943.40811319566	2605.16794084374	0	2261.42755146615	103.047482052434	30	16.9609929057577	0.0269768975986863	0.606869212159279	0.170813989979188	0	796.700776554453	30	FF	1	0	0	0	0	0	0	0	1	0	crepuscular	3	winter
249405	06-03	2006-03-28 04:00:00	06-04	87	18.0287783038277	FALSE	5.5	87	4	2.4	12	06-03.06-04	7	1	1	FALSE	3.5	870.517087712814	8594.14917254756	3072.62103097665	1357.64501987817	1294.17927660738	0	2316.82638498398	0	30	24.1245173431495	0.0416575746713419	0.850651911869142	0.216209876001668	0	836.05866209502	30	FF	1	0	0	0	0	0	0	0	1	0	night	3	winter
258113	06-04	2006-03-28 04:00:00	06-03	87	18.0287783038277	FALSE	3.5	87	4	1.2	6	06-04.06-03	8	1	1	FALSE	5.5	870.517087712814	8594.14917254756	3072.62103097665	1357.64501987817	1294.17927660738	0	2316.82638498398	0	30	24.1245173431495	0.0416575746713419	0.850651911869142	0.216209876001668	0	836.05866209502	30	FF	1	0	0	0	0	0	0	0	1	0	night	3	winter
113751	04-16	2005-09-14 15:00:00	04-18	1443	18.0305776097158	FALSE	7.5	257	15	40.92383169	204.6191584	04-16.04-18	3	1	2	FALSE	6.5	318.904374382039	3416.31380291682	11509.2527993784	8806.5714100324	276.586333718787	0	2008.00763480236	0	50	32.6602470098782	0.00293390157022354	0.925688805248415	0.251887621020191	0.980512456267291	0.640631679412171	50	FF	0	0	1	0	0	0	0	0	1	0	day	9	fall
120676	04-18	2005-09-14 15:00:00	04-16	1443	18.0305776097158	FALSE	6.5	257	15	92.96235797	464.8117899	04-18.04-16	3	1	2	FALSE	7.5	318.904374382039	3375.23332526805	11528.941842164	8778.52493303972	256.320112359526	0	1998.28248748955	0	50	33.7315985657162	0.00322563537765785	0.928226978213162	0.251887621020191	0.980512456267291	0.640631679412171	50	FF	0	0	1	0	0	0	0	0	1	0	day	9	fall
88279	04-11	2005-04-02 15:00:00	04-16	765	18.0325490448692	FALSE	6	92	15	43.04091077	215.2045539	04-11.04-16	5	1	2	FALSE	7.5	713.091859440283	371.079506305589	1041.39329746259	607.453701939498	551.543289325507	0	1799.29116722749	12.680294791322	50	27.1236020052161	0.00389881445003051	0.923116347435715	0.583382170401445	0.238588118556749	115.004595241205	50	FF	0	0	1	0	0	0	0	0	1	0	day	4	winter
111367	04-16	2005-04-02 15:00:00	04-11	765	18.0325490448692	FALSE	7.5	92	15	40.97657868	204.8828934	04-16.04-11	5	1	2	FALSE	6	713.091859440283	371.079506305589	1041.39329746259	607.453701939498	551.543289325507	0	1799.29116722749	12.680294791322	50	27.1236020052161	0.00389881445003051	0.923116347435715	0.583382170401445	0.238588118556749	115.004595241205	50	FF	0	0	1	0	0	0	0	0	1	0	day	4	winter
84631	04-11	2004-11-01 08:00:00	04-16	117	18.0326036198045	FALSE	6	306	8	46.81068254	234.0534127	04-11.04-16	6	1	1	FALSE	7.5	722.495674727538	1803.24707125785	5420.7932998778	6242.88394894539	536.656314599949	0	2160.94481995295	0	50	36.3539577320731	0.00118904976441432	0.975657742800645	0	0	42.1690666441477	50	FF	0	0	1	0	0	0	0	0	1	0	crepuscular	11	fall
107756	04-16	2004-11-01 08:00:00	04-11	117	18.0326036198045	FALSE	7.5	306	8	54.72147659	273.6073829	04-16.04-11	6	1	1	FALSE	6	752.396172239067	1781.9090885901	5402.08293161073	6235.74374072572	550.726792520575	0	2160.20160174432	0	50	35.8750452919652	0.00115676384829655	0.974391195245152	0	0	42.1093370165952	50	FF	0	0	1	0	0	0	0	0	1	0	crepuscular	11	fall
85734	04-11	2004-12-20 07:00:00	04-16	331	18.0327064699366	FALSE	6	355	7	1.64924225	8.246211251	04-11.04-16	5	1	3	FALSE	7.5	523.927475897189	1379.02139214734	5150.39804287009	6034.69966112648	600	0	2124.05407576431	0	50	40.2758309093555	0.00291700950685491	0.986055626497102	0	0	142.883738316484	50	FF	0	0	1	0	0	0	0	0	1	0	crepuscular	12	winter
108930	04-16	2004-12-20 07:00:00	04-11	331	18.0327064699366	FALSE	7.5	355	7	1.843908891	9.219544457	04-16.04-11	5	1	3	FALSE	6	531.60135440008	1357.64501987817	5175.41302699601	6006.07192764123	570	0	2098.59872164135	0	50	40.2131453300723	0.00266624231275647	0.983848699324313	0	0	142.883738316484	50	FF	0	0	1	0	0	0	0	0	1	0	crepuscular	12	winter
112803	04-16	2005-06-23 07:00:00	04-18	1118	18.0329971065144	FALSE	7.5	174	7	25.1149358	125.574679	04-16.04-18	3	1	1	FALSE	6.5	958.592718520227	690.65186599328	4024.02783290573	5874.48721166367	891.96412483911	0	2294.52480374917	0	50	39.4679961747921	0.0113967807286197	0.954618052593242	0.969009871123298	0.755181931771714	140.243265772617	50	FF	0	0	1	0	0	0	0	0	1	0	crepuscular	6	summer
119789	04-18	2005-06-23 07:00:00	04-16	1118	18.0329971065144	FALSE	6.5	174	7	56.64803615	283.2401808	04-18.04-16	3	1	1	FALSE	7.5	964.209520799292	715.611626512594	3995.86035792043	5899.33047048561	920.271699010678	0	2317.77206354823	0	50	40.1820380540902	0.015946787639901	0.960485176421143	0.969009871123298	0.755181931771714	140.243265772617	50	FF	0	0	1	0	0	0	0	0	1	0	crepuscular	6	summer
91364	04-12	2004-10-20 17:00:00	04-20	21	18.0379252349067	FALSE	3.5	294	17	165.7226599	828.6132994	04-12.04-20	5	1	2	FALSE	4.5	702.922470831599	3586.22364054447	2588.53240273326	3960.22726620582	1533.23188070168	0	2221.49882826933	52.4220811343197	30	21.8406887859633	0.01665998954261	0.762524100769544	0	0	42.5636647940985	30	FF	1	0	0	0	0	0	0	0	1	0	crepuscular	10	fall
121837	04-20	2004-10-20 17:00:00	04-12	21	18.0379252349067	FALSE	4.5	294	17	412.3105626	103.0776406	04-20.04-12	5	1	2	FALSE	3.5	722.495674727538	3557.87858140213	2558.63244722645	3940.9770362183	1507.48134316813	0	2228.21744225372	58.4896678232096	30	19.4275667591948	0.0192312907777107	0.756868758184025	0	0	42.5636647940985	30	FF	1	0	0	0	0	0	0	0	1	0	crepuscular	10	fall
330737	06-11	2006-05-27 04:00:00	06-12	345	18.2515516423887	FALSE	13.5	147	4	0.2	1	06-11.06-12	6	1	1	FALSE	10.5	618.465843842649	570	5025.87305848447	7400.33783012641	865.852181379709	0	2031.1193358845	0	50	35.9808617604103	0.0105855534112957	0.87653206988814	0.851008416304951	0.609609089544254	418.494549384531	50	FF	0	0	1	0	0	0	0	0	1	0	night	5	summer
340757	06-12	2006-05-27 04:00:00	06-11	345	18.2515516423887	FALSE	10.5	147	4	2.126029163	10.63014581	06-12.06-11	6	1	1	FALSE	13.5	590.931468107766	570	5020.76687369569	7375.91350274663	836.779540858881	0	2016.95358329335	0	50	33.7715548428919	0.0106580693337543	0.849901090469626	0.851008416304951	0.609609089544254	418.494549384531	50	FF	0	0	1	0	0	0	0	0	1	0	night	5	summer
249047	06-03	2006-03-18 04:00:00	06-04	47	18.3857882014794	FALSE	5.5	77	4	4.472135955	22.36067977	06-03.06-04	9	1	1	FALSE	3.5	1035.76059009792	8759.58903145576	3275.36257534948	1374.11789887185	1314.87642004867	0	2328.34814771404	0	30	7.71049232327772	0.0259382424609996	0.746273979822673	0.131787034996642	0	782.406529039394	30	FF	1	0	0	0	0	0	0	0	1	0	night	3	winter
257719	06-04	2006-03-18 04:00:00	06-03	47	18.3857882014794	FALSE	3.5	77	4	0.894427191	4.472135955	06-04.06-03	10	1	1	FALSE	5.5	1035.76059009792	8759.58903145576	3275.36257534948	1374.11789887185	1314.87642004867	0	2328.34814771404	0	30	7.71049232327772	0.0259382424609996	0.746273979822673	0.131787034996642	0	782.406529039394	30	FF	1	0	0	0	0	0	0	0	1	0	night	3	winter
333137	06-11	2006-09-09 19:00:00	06-12	786	18.441969623605	FALSE	13.5	252	19	93.56943946	467.8471973	06-11.06-12	5	1	1	FALSE	10.5	1026.15788258922	778.267306264371	6307.13881248859	9252.45913257659	3028.8116481551	0	2448.58070463209	0	30	39.2514782993367	0.0554474769638652	0.920038795103475	0	0	308.636965604285	30	FF	1	0	0	0	0	0	0	0	1	0	crepuscular	9	fall
343188	06-12	2006-09-09 19:00:00	06-11	786	18.441969623605	FALSE	10.5	252	19	94.83564731	474.1782365	06-12.06-11	5	1	1	FALSE	13.5	1026.15788258922	778.267306264371	6307.13881248859	9252.45913257659	3028.8116481551	0	2448.58070463209	0	30	39.2514782993367	0.0554474769638652	0.920038795103475	0	0	308.636965604285	30	FF	1	0	0	0	0	0	0	0	1	0	crepuscular	9	fall
93771	04-12	2005-02-27 07:00:00	04-20	566	18.4491039930904	FALSE	3.5	58	7	0.282842712	1.414213562	04-12.04-20	3	1	1	FALSE	4.5	690.65186599328	494.772675074119	2163.33076527839	1513.43979067553	216.333076527839	0	2221.68916959665	21.1196994449	50	27.2521563787267	0.0801030040855157	0.44832940747484	0	0.206836934398379	127.818848438785	50	FF	0	0	1	0	0	0	0	0	1	0	crepuscular	2	winter
125865	04-20	2005-02-27 07:00:00	04-12	566	18.4491039930904	FALSE	4.5	58	7	41.18252056	10.29563014	04-20.04-12	3	1	1	FALSE	3.5	722.495674727538	531.60135440008	2190.82176363117	1555.6670594957	174.928556845359	0	2239.73475827541	24.5872322268101	30	25.627577056652	0.07061064667255	0.533741649530476	0	0	127.818848438785	30	FF	1	0	0	0	0	0	0	0	1	0	crepuscular	2	winter
331215	06-11	2006-06-16 04:00:00	06-12	425	18.604443670214	FALSE	13.5	167	4	3.02654919	15.13274595	06-11.06-12	4	1	1	FALSE	10.5	570	241.867732448957	4666.90475583121	7039.46020657834	641.326749792958	0	2122.67506559907	0	50	59.2454002264318	0.0873733682471351	0.373141918934466	0.990329053422877	0.634067918080381	459.947134395041	50	FF	0	0	1	0	0	0	0	0	1	0	night	6	summer
341273	06-12	2006-06-16 04:00:00	06-11	425	18.604443670214	FALSE	10.5	167	4	1.886796226	9.433981132	06-12.06-11	4	1	1	FALSE	13.5	570	241.867732448957	4666.90475583121	7039.46020657834	641.326749792958	0	2122.67506559907	0	50	59.2454002264318	0.0873733682471351	0.373141918934466	0.990329053422877	0.634067918080381	459.947134395041	50	FF	0	0	1	0	0	0	0	0	1	0	night	6	summer
94755	04-12	2005-05-21 15:00:00	04-20	935	18.6110035299113	FALSE	3.5	141	15	177.91616	889.5808002	04-12.04-20	2	1	1	FALSE	4.5	342.052627529741	2514.45819213603	2716.61554144123	2731.97730590867	1470.91808065575	0	2004.62812427619	0	50	36.7558782576733	0.0502316439638561	0.486246542070689	0.875780865455887	0.539819236912564	154.134729563858	50	FF	0	0	1	0	0	0	0	0	1	0	day	5	summer
128145	04-20	2005-05-21 15:00:00	04-12	935	18.6110035299113	FALSE	4.5	141	15	139.3125981	34.82814953	04-20.04-12	2	1	1	FALSE	3.5	371.079506305589	2524.63858799631	2731.97730590867	2747.58075404527	1477.32867026942	16.6218730851739	2030.9289710438	0	210	44.3757087138404	0.0371518970666651	0.434911297488362	0.897446205132164	0	169.231160136135	210	FF	0	0	0	0	0	1	0	0	1	0	day	5	summer
92151	04-12	2004-11-28 21:00:00	04-13	361	18.6920249580526	FALSE	3.5	333	21	165.0902783	825.4513917	04-12.04-13	3	1	1	FALSE	4.5	90	1794.24078651668	931.933474020544	3118.26875044471	134.164078649987	0	1888.66388300046	0	50	37.2007105398288	0.0763180559333367	0.914414112501683	0	0	50.7261589059732	50	FF	0	0	1	0	0	0	0	0	1	0	crepuscular	11	fall
96793	04-13	2004-11-28 21:00:00	04-12	361	18.6920249580526	FALSE	4.5	333	21	31.04126286	155.2063143	04-13.04-12	3	1	1	FALSE	3.5	90	1783.92824967822	948.683298050514	3144.28052183643	123.69316876853	63.7636447454221	1888.14306539419	3.93945456050755	210	35.3550129759923	0.0867030186023315	0.109437726696337	0	0	50.7261589059732	210	FF	0	0	0	0	0	1	0	0	1	0	crepuscular	11	fall
321037	06-10	2006-07-07 05:00:00	06-11	508	18.7919094785841	FALSE	3.5	188	5	13.86217876	69.3108938	06-10.06-11	5	1	1	FALSE	13.5	361.247837363769	2490	5646.45906741561	7620.53147752832	2075.42766677136	0	2313.75007321679	0	50	37.2723148103668	0.0141257979255075	0.254123045636119	0.606748938980742	0.853717832425759	800.3644296424	50	FF	0	0	1	0	0	0	0	0	1	0	crepuscular	7	summer
331705	06-11	2006-07-07 05:00:00	06-10	508	18.7919094785841	FALSE	13.5	188	5	3.929376541	19.6468827	06-11.06-10	5	1	1	FALSE	3.5	381.837661840736	2490	5627.3794967107	7593.73425924294	2077.81134851074	0	2332.74008478838	0	50	36.9873112553628	0.0157939534459166	0.272825125383164	0.606748938980742	0.853717832425759	800.3644296424	50	FF	0	0	1	0	0	0	0	0	1	0	crepuscular	7	summer
93726	04-12	2005-02-24 04:00:00	04-20	551	18.7988976070919	FALSE	3.5	55	4	46.60042918	233.0021459	04-12.04-20	3	1	1	FALSE	4.5	636.396103067893	2379.2856070678	1306.98125464752	3169.36902237654	429.534631898291	0	2134.54540903611	0	30	33.7023288317375	0.0214114986680385	0.282485094973809	0	0	111.108488200888	30	FF	1	0	0	0	0	0	0	0	1	0	night	2	winter
125789	04-20	2005-02-24 04:00:00	04-12	551	18.7988976070919	FALSE	4.5	55	4	5.656854249	1.414213562	04-20.04-12	3	1	1	FALSE	3.5	636.396103067893	2379.2856070678	1306.98125464752	3169.36902237654	429.534631898291	0	2134.54540903611	0	30	33.7023288317375	0.0214114986680385	0.282485094973809	0	0	111.108488200888	30	FF	1	0	0	0	0	0	0	0	1	0	night	2	winter
334443	06-11	2006-10-26 06:00:00	06-12	979	18.8713140317769	FALSE	13.5	299	6	54.3768333	271.8841665	06-11.06-12	4	1	1	FALSE	10.5	674.166151627327	600	5071.686110161	7491.11473680653	960.468635614927	0	2040.59337864708	0	50	43.4948930445846	0.0191356004975563	0.959379298309103	0	0.243075728376334	96.2067805228504	50	FF	0	0	1	0	0	0	0	0	1	0	crepuscular	10	fall
344491	06-12	2006-10-26 06:00:00	06-11	979	18.8713140317769	FALSE	10.5	299	6	9.121403401	45.607017	06-12.06-11	4	1	1	FALSE	13.5	674.166151627327	600	5071.686110161	7491.11473680653	960.468635614927	0	2040.59337864708	0	50	43.4948930445846	0.0191356004975563	0.959379298309103	0	0.243075728376334	96.2067805228504	50	FF	0	0	1	0	0	0	0	0	1	0	crepuscular	10	fall
87858	04-11	2005-03-14 06:00:00	04-16	684	18.8727138194336	FALSE	6	73	6	0.4	2	04-11.04-16	6	1	2	FALSE	7.5	792.590688817374	810.555365166378	2375.31050601811	1015.13545894132	450	0	1921.94605865127	0	30	44.8618151135298	0.00360964025538815	0.988488383541474	0.549287063498047	0	107.204855079986	30	FF	1	0	0	0	0	0	0	0	1	0	crepuscular	3	winter
110952	04-16	2005-03-14 06:00:00	04-11	684	18.8727138194336	FALSE	7.5	73	6	1.811077028	9.055385138	04-16.04-11	6	1	2	FALSE	6	766.615940350838	792.022726946645	2361.44023849853	986.813052203912	426.380112106557	0	1892.75143963484	0	30	42.4776710869821	0.00306614500147849	0.986495457875769	0.549287063498047	0	107.204855079986	30	FF	1	0	0	0	0	0	0	0	1	0	crepuscular	3	winter
249008	06-03	2006-03-17 08:00:00	06-04	43	18.9747142217366	FALSE	5.5	76	8	35.58482823	177.9241411	06-03.06-04	9	1	1	FALSE	3.5	1018.67561078098	8815.76428904494	3314.28725369422	1440.31246609894	1381.30373198656	0	2329.83023843132	0	50	4.93774624430257	0.0182386710557223	0.609983645492065	0.111555361788186	0.0274066270796669	791.388132037373	50	FF	0	0	1	0	0	0	0	0	1	0	crepuscular	3	winter
257676	06-04	2006-03-17 08:00:00	06-03	43	18.9747142217366	FALSE	3.5	76	8	10.82589488	54.12947441	06-04.06-03	10	1	1	FALSE	5.5	1041.39329746259	8789.38564405954	3301.77225138258	1398.4634424968	1339.62681370597	0	2331.09127035563	0	30	3.03678892259472	0.0220256010101778	0.689495396292887	0.128082209218223	0	774.830794776441	30	FF	1	0	0	0	0	0	0	0	1	0	crepuscular	3	winter
230254	06-01	2006-08-14 13:00:00	06-07	640	18.9750757260607	FALSE	1.5	226	13	287.4545529	1437.272765	06-01.06-07	5	1	1	FALSE	6.5	192.093727122985	7384.93737278794	1618.05438721942	0	1415.09716980849	0	1308.74905848093	159.453916488188	30	8.7155422002569	0.00633827898383006	0.720873705422482	0	0	0	30	FF	1	0	0	0	0	0	0	0	0	0	day	8	fall
287480	06-07	2006-08-14 13:00:00	06-01	640	18.9750757260607	FALSE	6.5	226	13	291.4968954	1457.484477	06-07.06-01	5	1	1	FALSE	1.5	234.3074902772	7416.07038801548	1642.34588318052	0	1425.23682242636	41.1573408688787	1316.63665801813	117.395863646422	220	13.2263880648728	0.00948152718429928	0.747211163803855	0	0.932673118653791	0	220	FF	0	0	0	0	0	0	1	0	1	0	day	8	fall
334006	06-11	2006-10-11 21:00:00	06-12	921	18.9766645213086	FALSE	13.5	284	21	45.64383858	228.2191929	06-11.06-12	6	1	1	FALSE	10.5	979.489663038871	684.105255059483	6064.45380887677	9064.96552668569	2808.64736127553	0	2491.43928451104	25.1818132463682	30	19.8927250852233	0.101293533409806	0.832837800409349	0	0	225.658396830306	30	FF	1	0	0	0	0	0	0	0	1	0	crepuscular	10	fall
344096	06-12	2006-10-11 21:00:00	06-11	921	18.9766645213086	FALSE	10.5	284	21	68.72932416	687.2932416	06-12.06-11	6	1	1	FALSE	13.5	960.468635614927	670.820393249937	6078.1658417651	9066.00794175695	2837.81606169251	0	2497.04067155076	39.248367286899	30	13.5810536810698	0.114451096806077	0.767074641778454	0	0	225.658396830306	30	FF	1	0	0	0	0	0	0	0	1	0	crepuscular	10	fall
318323	06-10	2006-03-21 07:00:00	06-11	61	18.9768715634248	FALSE	3.5	80	7	0.6	3	06-10.06-11	7	1	2	FALSE	13.5	840.535543567314	4260	1955.76072156079	3829.90861509775	3918.99221739467	0	2443.03668291815	48.5378294132159	30	19.3892830953771	0.0507005475909218	0.869089846041929	0.212615070202929	0	943.981808041092	30	FF	1	0	0	0	0	0	0	0	1	0	crepuscular	3	winter
328461	06-11	2006-03-21 07:00:00	06-10	61	18.9768715634248	FALSE	13.5	80	7	1.523154621	7.615773106	06-11.06-10	7	1	2	FALSE	3.5	840.535543567314	4260	1955.76072156079	3829.90861509775	3918.99221739467	0	2443.03668291815	48.5378294132159	30	19.3892830953771	0.0507005475909218	0.869089846041929	0.212615070202929	0	943.981808041092	30	FF	1	0	0	0	0	0	0	0	1	0	crepuscular	3	winter
95223	04-12	2005-08-18 14:00:00	04-13	1444	18.9818879991752	FALSE	3.5	230	14	35.9805503	179.9027515	04-12.04-13	1	1	1	FALSE	4.5	724.982758415674	763.675323681471	8077.07867981983	7007.23197846339	1178.81296226331	0	2031.50046582447	0	30	55.9008309421317	0.02598370397249	0.966932584070416	0.144879779203791	0	0	30	FF	1	0	0	0	0	0	0	0	1	0	day	8	fall
99934	04-13	2005-08-18 14:00:00	04-12	1444	18.9818879991752	FALSE	4.5	230	14	28.81110897	144.0555448	04-13.04-12	1	1	1	FALSE	3.5	684.7627326308	763.675323681471	8054.8743006952	6985.87861331701	1142.36596587959	0	1979.40933607475	0	30	53.180316208502	0.024787466189426	0.973847781292515	0.144879779203791	0	0	30	FF	1	0	0	0	0	0	0	0	1	0	day	8	fall
93450	04-12	2005-02-06 16:00:00	04-20	479	19.0363936272065	FALSE	3.5	37	16	23.33238093	116.6619047	04-12.04-20	5	1	2	FALSE	4.5	174.928556845359	1166.9190203266	1463.8647478507	1485.53020837679	120	0	1869.13623867244	119.861088767434	50	19.7724562133504	0.00767443284253533	0.80937420576172	0	0.0328926729433426	87.0663933656928	50	FF	0	0	1	0	0	0	0	0	1	0	day	2	winter
249185	06-03	2006-03-21 02:00:00	06-04	61	19.1060267339195	FALSE	5.5	80	2	1.720465053	8.602325267	06-03.06-04	10	1	1	FALSE	3.5	1035.76059009792	8759.58903145576	3275.36257534948	1374.11789887185	1314.87642004867	0	2328.34814771404	0	30	7.71049232327772	0.0259382424609996	0.746273979822673	0.143565376053348	0	787.768817122424	30	FF	1	0	0	0	0	0	0	0	1	0	night	3	winter
257871	06-04	2006-03-21 02:00:00	06-03	61	19.1060267339195	FALSE	3.5	80	2	0.447213595	2.236067977	06-04.06-03	11	1	1	FALSE	5.5	1001.29915609672	8726.33943873375	3234.71791660417	1368.21051011897	1308.0137613955	0	2325.77726501896	0	30	10.1218823743111	0.0313706728948928	0.759565105657976	0.169379958624083	0	806.175203708636	30	FF	1	0	0	0	0	0	0	0	1	0	night	3	winter
327646	06-10	2007-03-15 21:00:00	06-12	1444	19.1089629282127	FALSE	3.5	74	21	93.24247959	466.2123979	06-10.06-12	4	1	1	FALSE	10.5	536.656314599949	1862.9009635512	5144.80320323334	6082.97624522733	1961.04563944851	0	2307.70768819713	0	30	22.5518482679385	0.0647936110759491	0.7982686796905	0.50401152616309	0	345.509808601313	30	FF	1	0	0	0	0	0	0	0	1	0	crepuscular	3	winter
347862	06-12	2007-03-15 21:00:00	06-10	1444	19.1089629282127	FALSE	10.5	74	21	92.89822388	464.4911194	06-12.06-10	4	1	1	FALSE	3.5	550.726792520575	1833.93020586935	5172.28189487	6070.75777807021	1934.94185959165	0	2312.34462101354	0	50	23.8058231792366	0.0624343311968269	0.674179747522818	0.539821709673867	0.205867984359624	345.664450640736	50	FF	0	0	1	0	0	0	0	0	1	0	crepuscular	3	winter
112873	04-16	2005-06-28 07:00:00	04-18	1142	19.1090298683584	FALSE	7.5	179	7	135.4181672	677.0908359	04-16.04-18	3	1	1	FALSE	6.5	797.119815335185	445.982062419555	6661.08099335236	5094.17314193383	483.735464897913	0	2224.89905837397	0	30	36.160822991727	0.027081446819536	0.974953507398207	0.837956664183765	0	113.043045904694	30	FF	1	0	0	0	0	0	0	0	1	0	crepuscular	6	summer
119859	04-18	2005-06-28 07:00:00	04-16	1142	19.1090298683584	FALSE	6.5	179	7	44.73030293	223.6515146	04-18.04-16	3	1	1	FALSE	7.5	797.119815335185	445.982062419555	6661.08099335236	5094.17314193383	483.735464897913	0	2224.89905837397	0	30	36.160822991727	0.027081446819536	0.974953507398207	0.837956664183765	0	113.043045904694	30	FF	1	0	0	0	0	0	0	0	1	0	crepuscular	6	summer
92522	04-12	2004-12-21 14:00:00	04-13	449	19.2202747002324	FALSE	3.5	356	14	82.50793901	412.5396951	04-12.04-13	5	1	1	FALSE	4.5	737.902432574931	4077.90387331531	2973.7854663711	3971.46068846212	1597.62323468332	0	1936.80320619916	0	50	32.2814354844369	0.00951930317774014	0.76859799532169	0	0	73.4722725853705	50	FF	0	0	1	0	0	0	0	0	1	0	day	12	winter
97230	04-13	2004-12-21 14:00:00	04-12	449	19.2202747002324	FALSE	4.5	356	14	51.92494584	259.6247292	04-13.04-12	5	1	1	FALSE	3.5	697.78220097678	4094.6428415675	3002.39904076723	4013.838561776	1639.32913107771	0	1942.30511066952	0	50	33.3580762002356	0.00835506351027647	0.804347765138407	0	0	73.4722725853705	50	FF	0	0	1	0	0	0	0	0	1	0	day	12	winter
321084	06-10	2006-07-09 07:00:00	06-11	516	19.2391403157758	FALSE	3.5	190	7	53.69627548	536.9627548	06-10.06-11	6	1	1	FALSE	13.5	510	2225.06179689464	5695.02414393477	7258.32625334519	1820.1373574541	0	2409.96288622271	0	50	20.5824277535986	0.0155149992895245	0.561603721176015	0.637377128351411	0.971589118777829	823.027350789959	50	FF	0	0	1	0	0	0	0	0	1	0	crepuscular	7	summer
331747	06-11	2006-07-09 07:00:00	06-10	516	19.2391403157758	FALSE	13.5	190	7	32.20062111	161.0031056	06-11.06-10	6	1	1	FALSE	3.5	510.881590977792	2254.99445675594	5670.71424072841	7271.70543957881	1849.81080113616	0	2411.92272497284	0	30	18.7332696397339	0.0169524814777238	0.581291050104333	0.637377128351411	0	823.027350789959	30	FF	1	0	0	0	0	0	0	0	1	0	crepuscular	7	summer
128288	04-20	2005-06-04 19:00:00	04-12	999	19.3235056396033	FALSE	4.5	155	19	287.4717377	71.86793444	04-20.04-12	2	1	1	FALSE	3.5	384.187454245971	2646.97941057349	2832.41946046132	2846.84035379577	1612.76160668587	14.4727105091559	2038.52992091726	0	210	37.0013942176629	0.0385095678269603	0.12512270444713	0.969483281463627	0	131.367590563183	210	FF	0	0	0	0	0	1	0	0	1	0	crepuscular	6	summer
47108	03-19	2003-11-24 11:00:00	03-24	9	19.3474583725338	FALSE	10.5	328	11	58.41678136	292.0839068	03-19.03-24	3	1	1	FALSE	5.5	120	547.44862772684	335.410196624968	60	84.8528137423857	0	1544.18049551124	0.893927919872801	50	29.6162839649676	0.012605858290193	0.942568527950174	0	0.241433496179047	66.8602931956033	50	FF	0	0	1	0	0	0	0	0	1	0	day	11	fall
50873	03-24	2003-11-24 11:00:00	03-19	9	19.3474583725338	FALSE	5.5	328	11	31.89874606	318.9874606	03-24.03-19	3	1	1	FALSE	10.5	90	577.06152185014	308.86890422961	30	60	0	1527.85258749655	9.02589214956958	50	28.0658987575068	0.0138516968706858	0.932119140762554	0	0.241433496179047	66.8602931956033	50	FF	0	0	1	0	0	0	0	0	1	0	day	11	fall
304289	06-09	2006-03-07 08:00:00	06-11	5	19.4194113132106	FALSE	2.5	66	8	4.38634244	21.9317122	06-09.06-11	8	1	2	FALSE	13.5	737.902432574931	4468.79178302145	3664.42355630459	4023.13310741765	2647.14941021469	0	2062.52885079631	0	110	38.8635870130501	0.00167810512214424	0.842308860378242	0.181251153683436	0.0618092720819945	811.887380249347	110	FF	0	0	0	1	0	0	0	0	0	1	crepuscular	3	winter
327977	06-11	2006-03-07 08:00:00	06-09	5	19.4194113132106	FALSE	13.5	66	8	5.861361237	87.92041856	06-11.06-09	8	1	2	FALSE	2.5	711.196175467782	4440.20269807584	3666.01963988193	4051.77738776453	2663.08092254066	0	2045.01001056916	0	30	39.9193128680813	0.00151257094408594	0.853913648067976	0.181251153683436	0	811.887380249347	30	FF	1	0	0	0	0	0	0	0	1	0	crepuscular	3	winter
318064	06-10	2006-03-14 15:00:00	06-11	35	19.4199553525688	FALSE	3.5	73	15	291.2800027	1456.400014	06-10.06-11	7	1	2	FALSE	13.5	676.830850360709	2898.84459742153	1789.21770614981	5172.28189487	3278.79551054957	0	2333.21788478733	86.5037510172235	30	17.0370334446736	0.0295875159541143	0.805418939332502	0.107168623360963	0	906.857523394475	30	FF	1	0	0	0	0	0	0	0	1	0	day	3	winter
328233	06-11	2006-03-14 15:00:00	06-10	35	19.4199553525688	FALSE	13.5	73	15	295.4173319	1477.08666	06-11.06-10	7	1	2	FALSE	3.5	684.105255059483	2895.58284288328	1772.28665852903	5154.59018739608	3262.69826983741	0	2326.06958409963	57.9269486514003	30	20.2973582716077	0.040262652748677	0.767857526872802	0.12961818469409	0	885.27218591434	30	FF	1	0	0	0	0	0	0	0	1	0	day	3	winter
332015	06-11	2006-07-21 19:00:00	06-12	575	19.4201368133992	FALSE	13.5	202	19	129.0010853	645.0054263	06-11.06-12	7	1	1	FALSE	10.5	920.271699010678	3603.12364483929	5097.61709036683	8439.60307123504	2799.01768483159	0	2402.85175254792	0	30	15.9793547614344	0.025774941145874	0.480773870898487	0.583736929719294	0	918.413970048349	30	FF	1	0	0	0	0	0	0	0	1	0	crepuscular	7	summer
342104	06-12	2006-07-21 19:00:00	06-11	575	19.4201368133992	FALSE	10.5	202	19	140.7126149	703.5630746	06-12.06-11	7	1	1	FALSE	13.5	930.483745156249	3603.12364483929	5078.77938091428	8453.40168216322	2770.41513134765	0	2409.0426886948	0	30	16.5540175423407	0.0173690029008496	0.477458693814772	0.493265989145477	0	938.100697303477	30	FF	1	0	0	0	0	0	0	0	1	0	crepuscular	7	summer
108375	04-16	2004-11-26 23:00:00	04-18	234	19.4223888074332	FALSE	7.5	331	23	15.8757677	79.37883849	04-16.04-18	4	1	2	FALSE	6.5	570	201.246117974981	4142.71650007577	4866.01479652498	408.044115262063	0	1986.33852367579	0	50	30.255595352257	0.0123373325074035	0.934301994426688	0	0	52.3710636032579	50	FF	0	0	1	0	0	0	0	0	1	0	night	11	fall
115463	04-18	2004-11-26 23:00:00	04-16	234	19.4223888074332	FALSE	6.5	331	23	12.90271289	64.51356447	04-18.04-16	4	1	2	FALSE	7.5	570	216.333076527839	4141.73876530136	4848.13366152378	400.24992192379	0	1993.72809809219	0	50	31.7260886739563	0.0116662801576239	0.902765531952195	0	0	51.9869288596359	50	FF	0	0	1	0	0	0	0	0	1	0	night	11	fall
211535	05-20	2006-06-25 18:00:00	05-21	940	19.4238235209055	FALSE	3.5	176	18	68.87234568	344.3617284	05-20.05-21	5	1	1	FALSE	4.5	509.116882454314	735.459040327876	1842.00977196105	4016.0801784825	3494.96781101057	0	2485.16300509281	114.591566370954	30	14.5099935385468	0.0338658304246211	0.819943600205217	0.753441148106809	0	476.78037737197	30	FF	1	0	0	0	0	0	0	0	1	0	crepuscular	6	summer
213993	05-21	2006-06-25 18:00:00	05-20	940	19.4238235209055	FALSE	4.5	176	18	129.9603016	649.8015082	05-21.05-20	5	1	1	FALSE	3.5	530.754180388624	729.931503635786	1827.04679743021	3993.72007031039	3469.8991339807	0	2475.76565142863	86.6667971077927	30	20.0864010310026	0.0267005501693713	0.874264139831178	0.753441148106809	0	476.78037737197	30	FF	1	0	0	0	0	0	0	0	1	0	crepuscular	6	summer
90942	04-12	2004-09-08 20:00:00	04-13	25	19.4252517090017	FALSE	3.5	252	20	121.0660976	605.3304882	04-12.04-13	3	1	1	FALSE	4.5	894.986033410578	424.264068711929	7543.37457640809	6638.07200925088	930	31.3764526742476	2131.85447507347	5.73543613378645	210	30.2158516257387	0.0442557444029137	0.251287771199421	0.644279632436322	0	44.4410570530243	210	FF	0	0	0	0	0	1	0	0	1	0	crepuscular	9	fall
95592	04-13	2004-09-08 20:00:00	04-12	25	19.4252517090017	FALSE	4.5	252	20	114.4120623	572.0603115	04-13.04-12	3	1	1	FALSE	3.5	894.986033410578	424.264068711929	7543.37457640809	6638.07200925088	930	31.3764526742476	2131.85447507347	5.73543613378645	210	30.2158516257387	0.0442557444029137	0.251287771199421	0.644279632436322	0	44.4410570530243	210	FF	0	0	0	0	0	1	0	0	1	0	crepuscular	9	fall
94908	04-12	2005-06-07 17:00:00	04-20	1013	19.4272447569837	FALSE	3.5	158	17	276.704391	1383.521955	04-12.04-20	2	1	1	FALSE	4.5	657.951365983839	4484.57355832191	4017.87257139895	4992.72470701119	3076.57276852019	0	2079.82400027337	0	30	32.0968389699345	0.0204158059707692	0.87830148687868	0.912958457921617	0	32.3182247037186	30	FF	1	0	0	0	0	0	0	0	1	0	crepuscular	6	summer
128335	04-20	2005-06-07 17:00:00	04-12	1013	19.4272447569837	FALSE	4.5	158	17	127.6244491	31.90611227	04-20.04-12	2	1	1	FALSE	3.5	657.951365983839	4484.57355832191	4017.87257139895	4992.72470701119	3076.57276852019	0	2079.82400027337	0	30	32.0968389699345	0.0204158059707692	0.87830148687868	0.912958457921617	0	32.3182247037186	30	FF	1	0	0	0	0	0	0	0	1	0	crepuscular	6	summer
249176	06-03	2006-03-20 21:00:00	06-04	60	19.6479666593118	FALSE	5.5	79	21	35.18692939	175.934647	06-03.06-04	9	1	1	FALSE	3.5	1035.76059009792	8759.58903145576	3275.36257534948	1374.11789887185	1314.87642004867	0	2328.34814771404	0	30	7.71049232327772	0.0259382424609996	0.746273979822673	0.139525628213524	0	787.768817122424	30	FF	1	0	0	0	0	0	0	0	1	0	crepuscular	3	winter
257861	06-04	2006-03-20 21:00:00	06-03	60	19.6479666593118	FALSE	3.5	79	21	39.26576117	196.3288058	06-04.06-03	10	1	1	FALSE	5.5	1030.97041664638	8729.79381199808	3249.01523542134	1350	1290.34879005639	0	2323.14642645574	0	30	11.8958355802346	0.0296165525009599	0.785573809526771	0.186836106962925	0	788.05083262066	30	FF	1	0	0	0	0	0	0	0	1	0	crepuscular	3	winter
47293	03-19	2003-12-10 02:00:00	03-24	74	19.6638814086849	FALSE	10.5	344	2	0.927948296	4.63974148	03-19.03-24	2	1	2	FALSE	5.5	331.360830515618	284.604989415154	603.738353924943	192.093727122985	254.558441227157	0	1655.92837125019	0	50	37.7497593239928	0.0427372072300377	0.857484224517013	0	0.0584737598520289	97.8587589385824	50	FF	0	0	1	0	0	0	0	0	1	0	night	12	winter
51052	03-24	2003-12-10 02:00:00	03-19	74	19.6638814086849	FALSE	5.5	344	2	6.997142274	34.98571137	03-24.03-19	2	1	2	FALSE	10.5	305.941170815567	305.941170815567	591.692487699481	150	212.132034355964	0	1618.41739964546	0	50	44.5395824256311	0.0329483475842129	0.775998314908722	0	0.0584737598520289	96.2878889535274	50	FF	0	0	1	0	0	0	0	0	1	0	night	12	winter
324941	06-10	2006-11-28 09:00:00	06-11	1076	19.7260344948989	FALSE	3.5	332	9	1.456021978	7.280109889	06-10.06-11	9	1	1	FALSE	13.5	284.604989415154	5952.10886997205	4032.18303155995	2698.33281861226	1569.77705423414	0	1922.30833324315	136.463538377857	30	15.8452658165465	0.0343308110573701	0.54540548213604	0	0	156.416442474685	30	FF	1	0	0	0	0	0	0	0	1	0	crepuscular	11	fall
335457	06-11	2006-11-28 09:00:00	06-10	1076	19.7260344948989	FALSE	13.5	332	9	5.768882041	28.8444102	06-11.06-10	9	1	1	FALSE	3.5	295.465734053883	5981.14537526049	4042.10341282852	2672.02170649866	1556.82368943949	0	1918.54834247742	110.912999304571	220	16.5319788563521	0.033853777058748	0.519760906477025	0	0.254729349153126	156.416442474685	220	FF	0	0	0	0	0	0	1	0	1	0	crepuscular	11	fall
304686	06-09	2006-03-17 18:00:00	06-11	48	19.7264164123052	FALSE	2.5	76	18	14.17603612	70.88018059	06-09.06-11	9	1	2	FALSE	13.5	785.175139698144	4110	1972.94196569489	3979.15820243428	4003.62335890878	0	2464.8182540808	81.4165779768807	30	10.6212659867333	0.0551218894091987	0.697532668072552	0.201682880707401	0	946.360984592567	30	FF	1	0	0	0	0	0	0	0	0	1	crepuscular	3	winter
328318	06-11	2006-03-17 18:00:00	06-09	48	19.7264164123052	FALSE	13.5	76	18	208.8590913	1044.295456	06-11.06-09	9	1	2	FALSE	2.5	742.765104188397	4080	1948.15297140651	4012.04436665399	4045.44187944902	0	2452.87664975088	40.9859199879823	30	22.130719033547	0.0438236807273674	0.755026883370815	0.218581688958047	0	952.870234424496	30	FF	1	0	0	0	0	0	0	0	1	0	crepuscular	3	winter
327709	06-10	2007-03-19 20:00:00	06-12	1455	19.8031354808131	FALSE	3.5	78	20	126.0388829	630.1944144	06-10.06-12	4	1	1	FALSE	10.5	550.726792520575	1936.10433603151	5038.30328582947	6066.01186942459	2068.912757948	0	2244.11838793342	0	30	37.4668006111054	0.0424622797715155	0.943444778901336	0.517304001781493	0	334.205608286997	30	FF	1	0	0	0	0	0	0	0	1	0	crepuscular	3	winter
347918	06-12	2007-03-19 20:00:00	06-10	1455	19.8031354808131	FALSE	10.5	78	20	39.09577982	195.4788991	06-12.06-10	4	1	1	FALSE	3.5	536.656314599949	1965.4007224991	5010.80831802614	6078.83212467658	2095.06563143019	0	2221.7037422422	0	30	39.1083619064847	0.0265775304669608	0.950659297861494	0.517304001781493	0	334.205608286997	30	FF	1	0	0	0	0	0	0	0	1	0	crepuscular	3	winter
325505	06-10	2006-12-19 20:00:00	06-12	1135	19.8527148038116	FALSE	3.5	353	20	77.76323039	388.8161519	06-10.06-12	8	1	1	FALSE	10.5	913.892772703669	3913.9366371979	2336.3432966925	4170.43163233735	3865.34603884309	0	2423.53945887077	22.4990668682162	30	25.8282984648002	0.0155116756018226	0.385153831809782	0	0	842.731039482906	30	FF	1	0	0	0	0	0	0	0	1	0	crepuscular	12	winter
345840	06-12	2006-12-19 20:00:00	06-10	1135	19.8527148038116	FALSE	10.5	353	20	226.8385329	1134.192664	06-12.06-10	8	1	1	FALSE	3.5	913.892772703669	3884.04428399059	2343.074902772	4200.42854956491	3884.04428399059	0	2431.92979816934	41.7402455082277	30	22.7002936894647	0.0177755504908699	0.439981036532765	0	0	842.731039482906	30	FF	1	0	0	0	0	0	0	0	1	0	crepuscular	12	winter
92804	04-12	2005-01-05 04:00:00	04-20	344	19.8605232612856	FALSE	3.5	5	4	27.22498852	136.1249426	04-12.04-20	4	1	2	FALSE	4.5	379.473319220205	3473.01022169529	2728.68100004379	4374.03703688023	1838.83115048663	0	2265.94398109214	3.89173946895651	30	26.9214261733739	0.0310321443211783	0.926946234776583	0	0	75.5247370367385	30	FF	1	0	0	0	0	0	0	0	1	0	night	1	winter
124254	04-20	2005-01-05 04:00:00	04-12	344	19.8605232612856	FALSE	4.5	5	4	12.64911064	3.16227766	04-20.04-12	4	1	2	FALSE	3.5	351.140997321589	3501.27119772234	2757.71644662754	4392.00409835874	1863.86694804109	0	2250.03236051575	0	30	31.4411547666613	0.0264124231534773	0.939654931013168	0	0	75.5247370367385	30	FF	1	0	0	0	0	0	0	0	1	0	night	1	winter
91329	04-12	2004-10-19 06:00:00	04-20	14	19.9354089914667	FALSE	3.5	293	6	1.897366596	9.486832981	04-12.04-20	4	1	2	FALSE	4.5	366.196668472011	797.119815335185	1164.98927033686	1189.83192090312	30	0	1985.86525717234	0	50	32.2545354892908	0.00905362688500041	0.916350790846112	0	0.469592603663626	29.7075523452773	50	FF	0	0	1	0	0	0	0	0	1	0	crepuscular	10	fall
121782	04-20	2004-10-19 06:00:00	04-12	14	19.9354089914667	FALSE	4.5	293	6	32.984845	8.246211251	04-20.04-12	4	1	2	FALSE	3.5	391.152144312159	768.960337078578	1148.25955254028	1173.45643293648	0	0	2001.11109970081	0	50	28.8480912574635	0.00985389026272089	0.888310187859197	0	0.469592603663626	30.4456693034651	50	FF	0	0	1	0	0	0	0	0	1	0	crepuscular	10	fall
230249	06-01	2006-08-14 08:00:00	06-07	639	20.0014319981939	FALSE	1.5	226	8	1423.122792	7115.613958	06-01.06-07	5	1	1	FALSE	6.5	134.164078649987	5989.26539735884	201.246117974981	42.4264068711929	579.396237474839	0	1284.15554504315	476.621911981746	50	1.12674249382767	7.21293934545176e-05	0.647875644526527	0.00262911139220544	0.9637207302823	0	50	FF	0	0	1	0	0	0	0	0	0	0	crepuscular	8	fall
287474	06-07	2006-08-14 08:00:00	06-01	639	20.0014319981939	FALSE	6.5	226	8	1436.028203	7180.141015	06-07.06-01	6	1	1	FALSE	1.5	161.554944214035	5959.36238200028	174.928556845359	30	590.931468107766	0	1284.4078684293	500.283213363171	34	1.01072039665855	4.93484478829085e-05	0.649959493407297	0.00459445270668309	0.9637207302823	0	34	FF	0	0	0	0	1	0	0	0	1	0	crepuscular	8	fall
320933	06-10	2006-07-02 10:00:00	06-11	487	20.0033420425732	FALSE	3.5	183	10	160.9621073	804.8105367	06-10.06-11	5	1	1	FALSE	13.5	1221.18794622286	510	5320.24435529046	8303.98699420947	1931.45023233838	0	2539.55382012405	72.9953903552532	30	6.08699487633462	0.0750894988946787	0.732182043350982	0.618935421521207	0	565.73004326236	30	FF	1	0	0	0	0	0	0	0	1	0	day	7	summer
331603	06-11	2006-07-02 10:00:00	06-10	487	20.0033420425732	FALSE	13.5	183	10	158.4737202	792.3686011	06-11.06-10	5	1	1	FALSE	3.5	1221.18794622286	510	5320.24435529046	8303.98699420947	1931.45023233838	0	2539.55382012405	72.9953903552532	30	6.08699487633462	0.0750894988946787	0.732182043350982	0.618935421521207	0	565.73004326236	30	FF	1	0	0	0	0	0	0	0	1	0	day	7	summer
113136	04-16	2005-07-22 06:00:00	04-18	1234	20.0050849444809	FALSE	7.5	203	6	35.22385555	176.1192778	04-16.04-18	3	1	1	FALSE	6.5	618.465843842649	3648.67099092259	5634.9711623042	7747.03168962152	720.624728967859	0	2676.64171567244	70.2492198051129	30	20.4698429578614	0.07179381639271	0.418228781606591	0.642010572339691	0	276.367613383858	30	FF	1	0	0	0	0	0	0	0	1	0	crepuscular	7	summer
120099	04-18	2005-07-22 06:00:00	04-16	1234	20.0050849444809	FALSE	6.5	203	6	14.4692778	144.692778	04-18.04-16	3	1	1	FALSE	7.5	589.406481131655	3627.51981386732	5650.99991152008	7717.05902530232	690.65186599328	0	2683.22705441997	66.2151139031492	30	14.5029998970176	0.0802863006698146	0.591709040856949	0.628594826264887	0	277.75077842847	30	FF	1	0	0	0	0	0	0	0	1	0	crepuscular	7	summer
86384	04-11	2005-01-14 12:00:00	04-16	435	20.0060302476229	FALSE	6	14	12	65.45257825	327.2628913	04-11.04-16	6	1	2	FALSE	7.5	330	308.86890422961	4394.7696185352	4800	152.970585407784	0	1852.14501708427	27.6415355588811	50	25.9091553286659	0.0031881781630025	0.916794558682826	0	0.00669959985907412	172.627618566561	50	FF	0	0	1	0	0	0	0	0	1	0	day	1	winter
109561	04-16	2005-01-14 12:00:00	04-11	435	20.0060302476229	FALSE	7.5	14	12	77.07788269	385.3894135	04-16.04-11	6	1	2	FALSE	6	300	335.410196624968	4424.66947918147	4776.03391947754	123.69316876853	0	1838.47067940795	57.3413216200289	50	23.3798415763704	0.00341110618981329	0.897302577072459	0	0.00669959985907412	172.627618566561	50	FF	0	0	1	0	0	0	0	0	1	0	day	1	winter
218777	05-23	2006-06-23 11:00:00	05-24	830	20.0088201534737	FALSE	2.5	174	11	167.2050238	836.0251192	05-23.05-24	5	1	2	FALSE	2.5	1053.42299196477	2012.46117974981	120	4589.31367417831	2715.29003975634	0	1946.82723753741	0	210	27.1906999219914	0.0158439591160091	0.348161097872663	0.678424710825902	0	47.335289222633	210	FF	0	0	0	0	0	1	0	0	0	1	day	6	summer
224360	05-24	2006-06-23 11:00:00	05-23	830	20.0088201534737	FALSE	2.5	174	11	1497.362815	7486.814075	05-24.05-23	5	1	2	FALSE	2.5	1043.55162785557	1982.95234435929	150	4604.87784854278	2694.16035157524	0	1935.41625330234	0	30	28.4438717538251	0.011470257108408	0.331107865095021	0.678424710825902	0	47.335289222633	30	FF	1	0	0	0	0	0	0	0	0	1	day	6	summer
327654	06-10	2007-03-16 07:00:00	06-12	1446	20.0291832465133	FALSE	3.5	75	7	19.250974	96.25487001	06-10.06-12	2	1	1	FALSE	10.5	603.738353924943	1870.85541932026	5081.61391685752	6013.48484657607	2032.26474653279	0	2265.68377834376	0	50	26.9780430145767	0.0598593012788195	0.738326623343597	0.556187573676562	0.211102595288363	332.835374902707	50	FF	0	0	1	0	0	0	0	0	1	0	crepuscular	3	winter
347870	06-12	2007-03-16 07:00:00	06-10	1446	20.0291832465133	FALSE	10.5	75	7	17.22904524	86.14522622	06-12.06-10	2	1	1	FALSE	3.5	603.738353924943	1870.85541932026	5081.61391685752	6013.48484657607	2032.26474653279	0	2265.68377834376	0	50	26.9780430145767	0.0598593012788195	0.738326623343597	0.556187573676562	0.211102595288363	332.835374902707	50	FF	0	0	1	0	0	0	0	0	1	0	crepuscular	3	winter
90734	04-11	2005-09-19 10:00:00	04-16	1480	20.0295119259091	FALSE	6	262	10	34.81838595	174.0919297	04-11.04-16	3	1	2	FALSE	7.5	323.10988842807	228.473193175917	6792.99639334513	5608.15477675144	180	0	2127.16106603259	0	30	27.8666027077058	0.0138655463018761	0.67234269722175	0.0684262981299508	0	0	30	FF	1	0	0	0	0	0	0	0	1	0	day	9	fall
113816	04-16	2005-09-19 10:00:00	04-11	1480	20.0295119259091	FALSE	7.5	262	10	58.32392305	291.6196153	04-16.04-11	3	1	2	FALSE	6	335.410196624968	241.867732448957	6815.02017605231	5634.01277953822	180	0	2131.80455309347	0	30	28.4380110703646	0.0196890776514679	0.704967643237693	0.178296510707787	0	0	30	FF	1	0	0	0	0	0	0	0	1	0	day	9	fall
249596	06-03	2006-04-03 00:00:00	06-04	114	20.1008927399244	FALSE	5.5	93	24	11.87265766	59.36328832	06-03.06-04	7	1	1	FALSE	3.5	844.807670419723	8471.74716336601	2952.37192778959	1295.56937290135	1230.36579926459	0	2275.53470489754	0	30	32.6231038301297	0.0350212062362771	0.813745674813204	0.248340815171084	0	849.42530649295	30	FF	1	0	0	0	0	0	0	0	1	0	night	4	winter
258324	06-04	2006-04-03 00:00:00	06-03	114	20.1008927399244	FALSE	3.5	93	24	11.88276062	59.41380311	06-04.06-03	8	1	1	FALSE	5.5	848.528137423857	8441.89552174155	2925.88448165679	1275.61749752816	1209.33866224478	0	2263.32227323215	0	30	34.3502139010957	0.0315887425852134	0.790839649704463	0.247969950875046	0	855.639058532704	30	FF	1	0	0	0	0	0	0	0	1	0	night	4	winter
209886	05-20	2005-12-06 15:00:00	05-21	226	20.1316741132223	FALSE	3.5	340	15	92.24012142	461.2006071	05-20.05-21	1	1	1	FALSE	4.5	700.357051795725	1540.55184917613	5536.68673486229	530.754180388624	1771.01665717745	0	1784.36769739125	0	50	34.2218134953219	0.00135316920855383	0.922687099793423	0	0.302228899716353	62.7914804961134	50	FF	0	0	1	0	0	0	0	0	1	0	day	12	winter
212303	05-21	2005-12-06 15:00:00	05-20	226	20.1316741132223	FALSE	4.5	340	15	2.863564213	14.31782106	05-21.05-20	1	1	1	FALSE	3.5	678.822509939086	1510.7613974417	5515.43289325507	509.116882454314	1758.01023887803	0	1775.00705196479	0	50	34.6573465198064	0.00160295631645406	0.918590157797921	0	0.302228899716353	60.9683585349152	50	FF	0	0	1	0	0	0	0	0	1	0	day	12	winter
88233	04-11	2005-03-31 13:00:00	04-16	755	20.2291095910153	FALSE	6	90	13	56.60035336	283.0017668	04-11.04-16	5	1	2	FALSE	7.5	416.773319683494	735.459040327876	902.496537389479	323.10988842807	212.132034355964	0	1601.44491134113	0	50	32.4530732862965	0.00584269776615716	0.944355529309623	0.865879933070925	0.417723983787933	79.9613533020597	50	FF	0	0	1	0	0	0	0	0	1	0	day	3	winter
111321	04-16	2005-03-31 13:00:00	04-11	755	20.2291095910153	FALSE	7.5	90	13	41.67925143	208.3962572	04-16.04-11	5	1	2	FALSE	6	416.773319683494	735.459040327876	902.496537389479	323.10988842807	212.132034355964	0	1601.44491134113	0	50	32.4530732862965	0.00584269776615716	0.944355529309623	0.865879933070925	0.417723983787933	79.9613533020597	50	FF	0	0	1	0	0	0	0	0	1	0	day	3	winter
330749	06-11	2006-05-27 14:00:00	06-12	347	20.2520273176361	FALSE	13.5	147	14	4.903060269	24.51530134	06-11.06-12	6	1	1	FALSE	10.5	595.482997238376	840	5330.5534421859	7728.59625029022	1154.51288429363	0	1991.79493054904	0	50	43.4952079648403	0.0113433021508222	0.844812546143477	0.912319576342965	0.60208566920384	410.164386526122	50	FF	0	0	1	0	0	0	0	0	1	0	day	5	summer
340769	06-12	2006-05-27 14:00:00	06-11	347	20.2520273176361	FALSE	10.5	147	14	15.19078668	75.95393341	06-12.06-11	6	1	1	FALSE	13.5	576.281181368956	870	5359.93470109478	7746.33461709472	1167.30458750062	0	1971.81279750833	0	50	42.3132619795576	0.00678249124162041	0.854562557083639	0.912319576342965	0.60208566920384	410.164386526122	50	FF	0	0	1	0	0	0	0	0	1	0	day	5	summer
90918	04-12	2004-09-06 13:00:00	04-13	17	20.2575414292253	FALSE	3.5	250	13	35.24656012	176.2328006	04-12.04-13	3	1	1	FALSE	4.5	600.749531835024	408.044115262063	7588.7548385753	6654.38952872463	1209.33866224478	0	2017.69677780414	83.6850018845487	50	21.8557278431125	0.0103843036730063	0.378555803890808	0.399320250923498	0.939583525908564	50.4399644465891	50	FF	0	0	1	0	0	0	0	0	1	0	day	9	fall
95564	04-13	2004-09-06 13:00:00	04-12	17	20.2575414292253	FALSE	4.5	250	13	29.64778425	444.7167638	04-13.04-12	3	1	1	FALSE	3.5	602.992537267253	384.187454245971	7613.91489314137	6678.21832527209	1213.4249049694	14.8649398545269	2009.90809913826	65.8065232375632	210	23.889377019461	0.0135186670223393	0.375328494581264	0.399320250923498	0	50.4399644465891	210	FF	0	0	0	0	0	1	0	0	1	0	day	9	fall
304272	06-09	2006-03-06 17:00:00	06-11	4	20.3991680490551	FALSE	2.5	65	17	83.32490624	416.6245312	06-09.06-11	9	1	2	FALSE	13.5	782.304288624318	4442.43176649906	3574.53493478522	3997.21152805303	2704.16345659799	0	2112.69541356358	0	110	37.0392392953881	0.00238314012830057	0.845978746654507	0	0.10760496067147	847.874641579805	110	FF	0	0	0	1	0	0	0	0	0	1	crepuscular	3	winter
327968	06-11	2006-03-06 17:00:00	06-09	4	20.3991680490551	FALSE	13.5	65	17	158.685223	793.426115	06-11.06-09	9	1	2	FALSE	2.5	782.304288624318	4442.43176649906	3574.53493478522	3997.21152805303	2704.16345659799	0	2112.69541356358	0	110	37.0392392953881	0.00238314012830057	0.845978746654507	0	0.10760496067147	847.874641579805	110	FF	0	0	0	1	0	0	0	0	1	0	crepuscular	3	winter
326515	06-10	2007-01-28 05:00:00	06-12	1269	20.399573689814	FALSE	3.5	28	5	2.785677655	13.92838828	06-10.06-12	7	1	1	FALSE	10.5	989.545350148239	2036.90942361215	2887.80193226613	6069.34922376362	2863.23243904507	0	2289.61573811931	53.6399033030926	30	20.502977268837	0.0271720739421143	0.831719029146043	0	0	189.198305299023	30	FF	1	0	0	0	0	0	0	0	1	0	crepuscular	1	winter
346768	06-12	2007-01-28 05:00:00	06-10	1269	20.399573689814	FALSE	10.5	28	5	2.154065923	10.77032961	06-12.06-10	7	1	1	FALSE	3.5	982.700361249552	2032.26474653279	2870.76644818069	6072.83294682144	2846.04989415154	0	2295.20920436915	67.4944008376646	30	17.0010794148741	0.0297581856966042	0.817522012611394	0	0	191.360933291345	30	FF	1	0	0	0	0	0	0	0	1	0	crepuscular	1	winter
98129	04-13	2005-02-04 19:00:00	04-20	476	20.4067447501578	FALSE	4.5	35	19	86.32960095	431.6480047	04-13.04-20	5	1	2	FALSE	4.5	339.411254969543	1034.456378974	1195.49153071028	1204.86513768139	550.726792520575	31.705228658991	1932.27011724073	0	210	40.2789604750078	0.0223982202100462	0.344773942084002	0	0	48.8235298494466	210	FF	0	0	0	0	0	1	0	0	1	0	crepuscular	2	winter
125216	04-20	2005-02-04 19:00:00	04-13	476	20.4067447501578	FALSE	4.5	35	19	121.6552506	30.41381265	04-20.04-13	5	1	2	FALSE	4.5	318.904374382039	1005.78327685441	1166.9190203266	1176.52029306765	524.785670536077	28.4983221213062	1907.76450909788	0	210	37.7835944166576	0.0206617457073007	0.0719217341201018	0	0	48.8235298494466	210	FF	0	0	0	0	0	1	0	0	1	0	crepuscular	2	winter
48686	03-19	2004-04-23 22:00:00	03-24	614	20.4475409163012	FALSE	10.5	114	22	73.49016735	367.4508368	03-19.03-24	1	1	1	FALSE	5.5	655.209890035247	271.661554144122	849.058301885094	547.44862772684	513.517283058711	0	1803.65008892972	0	50	33.1960812582891	0.00468845414295031	0.9493780819937	0.661051123871067	0.175564712406654	171.290399974997	50	FF	0	0	1	0	0	0	0	0	1	0	night	4	winter
52292	03-24	2004-04-23 22:00:00	03-19	614	20.4475409163012	FALSE	5.5	114	22	82.07411285	410.3705642	03-24.03-19	1	1	1	FALSE	10.5	655.209890035247	271.661554144122	849.058301885094	547.44862772684	513.517283058711	0	1803.65008892972	0	50	33.1960812582891	0.00468845414295031	0.9493780819937	0.661051123871067	0.175564712406654	171.290399974997	50	FF	0	0	1	0	0	0	0	0	1	0	night	4	winter
328692	06-11	2006-03-29 00:00:00	06-12	89	20.5216468927987	FALSE	13.5	88	24	8.440379138	42.20189569	06-11.06-12	7	1	2	FALSE	10.5	966.074531286277	408.044115262063	5382.80595972026	8532.35020378325	2225.06179689464	0	2429.09383654082	0	50	32.7380836614962	0.00316430418167032	0.240762053531196	0.427887915137354	0.319956499479338	779.314885592809	50	FF	0	0	1	0	0	0	0	0	1	0	night	3	winter
338706	06-12	2006-03-29 00:00:00	06-11	89	20.5216468927987	FALSE	10.5	88	24	5.491812087	27.45906044	06-12.06-11	7	1	2	FALSE	13.5	966.074531286277	408.044115262063	5382.80595972026	8532.35020378325	2225.06179689464	0	2429.09383654082	0	50	32.7380836614962	0.00316430418167032	0.240762053531196	0.427887915137354	0.319956499479338	779.314885592809	50	FF	0	0	1	0	0	0	0	0	1	0	night	3	winter
94886	04-12	2005-06-05 10:00:00	04-20	1002	20.6022090258901	FALSE	3.5	156	10	88.33232704	441.6616352	04-12.04-20	2	1	1	FALSE	4.5	342.052627529741	2789.19343180067	2954.65734053883	2966.96814947515	1803.99556540475	20.5588070354971	2128.74425233553	0	210	41.2404270000036	0.0150597855915974	0.0287567751969992	0.969325322265113	0	131.068911062313	210	FF	0	0	0	0	0	1	0	0	1	0	day	6	summer
128294	04-20	2005-06-05 10:00:00	04-12	1002	20.6022090258901	FALSE	4.5	156	10	107.6289924	26.90724809	04-20.04-12	2	1	1	FALSE	3.5	384.187454245971	2827.33089680002	2994.294574687	3006.74242328803	1836.13724977192	29.2345581790576	2161.51308257267	0	210	40.3138832015274	0.00825331940704414	0.0369897451205085	0.949961769912801	0	154.16301482576	210	FF	0	0	0	0	0	1	0	0	1	0	day	6	summer
249337	06-03	2006-03-25 06:00:00	06-04	78	20.616649112272	FALSE	5.5	84	6	15.27350647	76.36753237	06-03.06-04	6	1	1	FALSE	3.5	1080	8588.17792083979	3148.71402321646	1194.73846510439	1134.06349028615	0	2243.8688203008	0	30	37.4516601158522	0.0180144768323468	0.972771757607179	0.260505614303479	0	789.15837365079	30	FF	1	0	0	0	0	0	0	0	1	0	crepuscular	3	winter
258047	06-04	2006-03-25 06:00:00	06-03	78	20.616649112272	FALSE	3.5	84	6	2.4	12	06-04.06-03	6	1	1	FALSE	5.5	1080	8588.17792083979	3148.71402321646	1194.73846510439	1134.06349028615	0	2243.8688203008	0	30	37.4516601158522	0.0180144768323468	0.972771757607179	0.260505614303479	0	789.15837365079	30	FF	1	0	0	0	0	0	0	0	1	0	crepuscular	3	winter
330451	06-11	2006-05-18 00:00:00	06-12	303	20.6190118976562	FALSE	13.5	138	24	40.50283941	202.514197	06-11.06-12	9	1	1	FALSE	10.5	976.729235765982	865.852181379709	5559.31650475128	8303.87861182953	1793.23729606541	0	2303.8893686261	0	50	38.866645088598	0.00423136013487296	0.937642650401117	0.772802773399161	0.415497258265798	627.61900275655	50	FF	0	0	1	0	0	0	0	0	1	0	night	5	summer
340484	06-12	2006-05-18 00:00:00	06-11	303	20.6190118976562	FALSE	10.5	138	24	34.09926685	170.4963343	06-12.06-11	9	1	1	FALSE	13.5	1019.11726508778	829.75900115636	5540.34294967378	8312.21992009355	1813.20158835139	0	2335.87349372739	0	50	37.9894536877233	0.00352973074978366	0.943186513778023	0.698047169121524	0.415497258265798	631.581205492933	50	FF	0	0	1	0	0	0	0	0	1	0	night	5	summer
331382	06-11	2006-06-22 15:00:00	06-12	452	20.61914304864	FALSE	13.5	173	15	234.1152708	1170.576354	06-11.06-12	6	1	1	FALSE	10.5	300	4680.38459958153	1412.23227551278	3492.00515463537	4203.53422729017	0	2039.22836974843	0	30	32.1098796304314	0.00192829565302358	0.174599692791761	0.513887699086162	0	714.222666541977	30	FF	1	0	0	0	0	0	0	0	1	0	day	6	summer
341456	06-12	2006-06-22 15:00:00	06-11	452	20.61914304864	FALSE	10.5	173	15	252.8715089	1264.357544	06-12.06-11	6	1	1	FALSE	13.5	301.496268633627	4650.38708066329	1406.16499743096	3521.64734179901	4215.82732094188	0	2057.17379035116	0	30	32.3541536807381	0.00187421767598574	0.16886095711625	0.513887699086162	0	714.222666541977	30	FF	1	0	0	0	0	0	0	0	1	0	day	6	summer
211816	05-20	2006-08-12 06:00:00	05-21	1148	20.6216356762964	FALSE	3.5	224	6	72.42223415	724.2223415	05-20.05-21	1	1	1	FALSE	4.5	120	1030.97041664638	7256.90016467086	2910.46388055238	590.931468107766	0	2218.14292196178	0	30	27.2348416466997	0.0409512169428288	0.690381405926721	0	0	38.1712776722105	30	FF	1	0	0	0	0	0	0	0	1	0	crepuscular	8	fall
214265	05-21	2006-08-12 06:00:00	05-20	1148	20.6216356762964	FALSE	4.5	224	6	16.25207679	162.5207679	05-21.05-20	1	1	1	FALSE	3.5	150	1001.29915609672	7265.0189263346	2881.40590684478	603.738353924943	0	2229.14540910702	0	30	16.2592390645639	0.0369280389022745	0.706449741180056	0	0	38.1712776722105	30	FF	1	0	0	0	0	0	0	0	1	0	crepuscular	8	fall
213080	05-21	2006-03-24 10:00:00	05-20	561	20.6222369431753	FALSE	4.5	83	10	23.92070233	119.6035117	05-21.05-20	5	1	1	FALSE	3.5	737.902432574931	3621.06337972701	6397.31975127084	3396.23320754038	787.464284904401	0	2312.47479443772	0	210	25.9246955874421	0.00785747258094233	0.378341607374298	0.316658523539321	0	539.961616377354	210	FF	0	0	0	0	0	1	0	0	1	0	day	3	winter
91492	04-12	2004-10-26 18:00:00	04-13	224	20.8204350243165	FALSE	3.5	300	18	106.6677083	533.3385416	04-12.04-13	5	1	1	FALSE	4.5	678.822509939086	2584.87910742456	1440.31246609894	3138.69399591614	488.364617882991	0	2106.32354940119	0	30	33.6031174906488	0.00884089157278243	0.314007399309124	0	0	40.1201145035716	30	FF	1	0	0	0	0	0	0	0	1	0	crepuscular	10	fall
96155	04-13	2004-10-26 18:00:00	04-12	224	20.8204350243165	FALSE	4.5	300	18	213.6955779	1068.477889	04-13.04-12	5	1	1	FALSE	3.5	657.951365983839	2612.75716437636	1470.30609058114	3156.2794553081	509.116882454314	0	2116.91583130655	0	30	31.9897417167305	0.0106940137716119	0.369682556826226	0	0	40.1201145035716	30	FF	1	0	0	0	0	0	0	0	1	0	crepuscular	10	fall
248715	06-03	2006-03-10 16:00:00	06-04	16	20.8817315007298	FALSE	5.5	69	16	82.94889993	414.7444997	06-03.06-04	10	1	1	FALSE	3.5	1173.45643293648	8689.13114183461	3272.33861328561	1214.907403879	1157.62688289448	1.8106435248186	2293.54152214401	0	210	20.5522961138671	0.0399073364812645	0.862371962238466	0.140430006133726	0	755.375144607179	210	FF	0	0	0	0	0	1	0	0	1	0	day	3	winter
257393	06-04	2006-03-10 16:00:00	06-03	16	20.8817315007298	FALSE	3.5	69	16	79.34582535	396.7291267	06-04.06-03	11	1	1	FALSE	5.5	1146.29839047257	8714.88382022388	3282.49904798158	1256.42349548232	1198.87447216129	0	2306.43391265915	0	30	16.9724012039121	0.0361324842809949	0.82789210730148	0.140430006133726	0	755.375144607179	30	FF	1	0	0	0	0	0	0	0	1	0	day	3	winter
325521	06-10	2006-12-20 06:00:00	06-12	1137	20.8841216366385	FALSE	3.5	354	6	47.30835021	236.5417511	06-10.06-12	8	1	1	FALSE	10.5	715.611626512594	3901.03832331855	2102.78386906501	4180.77743966359	4056.21744979236	0	2445.66760463513	63.3808982718625	30	17.9596780659121	0.0406900670716184	0.746767905950221	0	0	909.575232353639	30	FF	1	0	0	0	0	0	0	0	1	0	crepuscular	12	winter
345856	06-12	2006-12-20 06:00:00	06-10	1137	20.8841216366385	FALSE	10.5	354	6	56.32370726	281.6185363	06-12.06-10	8	1	1	FALSE	3.5	690.65186599328	3900.4615111548	2073.69235905425	4183.03717411165	4080.44115262063	0	2436.68422205651	34.981945957758	30	21.7577757934487	0.0353194507546831	0.75619578630859	0	0	909.575232353639	30	FF	1	0	0	0	0	0	0	0	1	0	crepuscular	12	winter
112876	04-16	2005-06-28 12:00:00	04-18	1143	21.0044249137653	FALSE	7.5	179	12	30.71025887	153.5512944	04-16.04-18	3	1	1	FALSE	6.5	819.39001702486	576.281181368956	6778.274116617	5196.49882132191	536.656314599949	0	2217.18319127076	0	30	38.080248933201	0.0309605141542283	0.977519396752577	0.871753379020373	0	101.913633602282	30	FF	1	0	0	0	0	0	0	0	1	0	day	6	summer
119862	04-18	2005-06-28 12:00:00	04-16	1143	21.0044249137653	FALSE	6.5	179	12	32.00624939	160.0312469	04-18.04-16	3	1	1	FALSE	7.5	792.022726946645	595.482997238376	6764.11856785494	5178.88984242762	510	0	2195.09847285635	0	30	36.3618067230317	0.00302224090669052	0.972283657257547	0.798033382545607	0	100.079945010638	30	FF	1	0	0	0	0	0	0	0	1	0	day	6	summer
132069	04-25	2005-02-20 02:00:00	04-27	484	21.0055954706781	FALSE	5.5	51	2	2.80713377	14.03566885	04-25.04-27	1	1	1	FALSE	3.5	721.248916810279	331.360830515618	1018.23376490863	618.465843842649	560.446250768082	0	1818.18989350351	18.5441462062567	50	27.0050487705191	0.00360268503424973	0.928144346715707	0	0.0387924652400595	85.714304977771	50	FF	0	0	1	0	0	0	0	0	1	0	night	2	winter
137441	04-27	2005-02-20 02:00:00	04-25	484	21.0055954706781	FALSE	3.5	51	2	2.607680962	13.03840481	04-27.04-25	1	1	1	FALSE	5.5	692.603782836912	361.247837363769	997.24620831568	589.406481131655	531.60135440008	0	1801.50612551757	0	50	29.6121414534212	0.00508118805884366	0.94435008039007	0	0.0782356688798412	85.714304977771	50	FF	0	0	1	0	0	0	0	0	1	0	night	2	winter
211657	05-20	2006-07-10 23:00:00	05-21	1005	21.0299862956818	FALSE	3.5	191	23	89.01280807	445.0640403	05-20.05-21	1	1	1	FALSE	4.5	469.574275274956	780	6688.38545539953	2952.37192778959	390	0	2586.16527949636	0	30	35.8352996845483	0.143617485333794	0.932453683070118	0.724904925330225	0	334.069369018191	30	FF	1	0	0	0	0	0	0	0	1	0	night	7	summer
214117	05-21	2006-07-10 23:00:00	05-20	1005	21.0299862956818	FALSE	4.5	191	23	5.966573556	29.83286778	05-21.05-20	1	1	1	FALSE	3.5	442.944691807002	780	6716.78494519513	2938.46898911661	390	0	2563.87301983488	0	30	41.3380973964934	0.113556987301781	0.927142816862252	0.724904925330225	0	334.069369018191	30	FF	1	0	0	0	0	0	0	0	1	0	night	7	summer
128239	04-20	2005-05-30 14:00:00	04-12	974	21.035033739573	FALSE	4.5	150	14	45.254834	11.3137085	04-20.04-12	2	1	1	FALSE	3.5	371.079506305589	2340	2571.0892633279	2588.01081914276	1281.60056179763	18.6753007273655	2069.88935771593	0	50	42.4065936803994	0.0138180716073775	0.468196937276096	0.861050213297708	0.902573565386348	135.508099354746	50	FF	0	0	1	0	0	0	0	0	1	0	day	5	summer
132335	04-25	2005-04-12 23:00:00	04-27	721	21.100671860331	FALSE	5.5	102	23	32.90774985	164.5387492	04-25.04-27	2	1	1	FALSE	3.5	569.209978830308	421.070065428546	848.528137423857	465.725240887801	421.070065428546	0	1744.69371459834	0	50	38.5278239931219	0.00512308939295301	0.97198713710787	0.697041164414074	0.313502231262292	86.6997961772279	50	FF	0	0	1	0	0	0	0	0	1	0	night	4	winter
137707	04-27	2005-04-12 23:00:00	04-25	721	21.100671860331	FALSE	3.5	102	23	15.36879956	76.84399781	04-27.04-25	2	1	1	FALSE	5.5	569.209978830308	421.070065428546	848.528137423857	465.725240887801	421.070065428546	0	1744.69371459834	0	50	38.5278239931219	0.00512308939295301	0.97198713710787	0.697041164414074	0.313502231262292	86.6997961772279	50	FF	0	0	1	0	0	0	0	0	1	0	night	4	winter
327482	06-10	2007-03-07 13:00:00	06-12	1412	21.2168521949781	FALSE	3.5	66	13	60.67388235	303.3694118	06-10.06-12	5	1	1	FALSE	10.5	597.745765355138	2925.42304633022	2187.5328568961	5180.27991521694	3611.1078632464	0	2372.90579531229	206.276021309035	30	16.6332433176059	0.0105132382672046	0.805102841448677	0.0773546136934146	0	386.206990148434	30	FF	1	0	0	0	0	0	0	0	1	0	day	3	winter
347679	06-12	2007-03-07 13:00:00	06-10	1412	21.2168521949781	FALSE	10.5	66	13	65.24515308	652.4515308	06-12.06-10	5	1	1	FALSE	3.5	569.209978830308	2955.26648544594	2167.48702418261	5150.57278368144	3636.06930627017	0	2379.84497415615	178.754358113207	30	15.2395076765628	0.0173819798064434	0.782014797272773	0.0773546136934146	0	386.206990148434	30	FF	1	0	0	0	0	0	0	0	1	0	day	3	winter
211861	05-20	2006-08-22 01:00:00	05-21	1185	21.219236871749	FALSE	3.5	234	1	28.72211691	143.6105846	05-20.05-21	1	1	1	FALSE	4.5	873.613186713662	0	8116.76043751446	1749.28556845359	930.483745156249	0	2494.99274215281	0	30	34.7530454917196	0.00287716588151513	0.885155119051038	0.136985477463532	0	103.180585818754	30	FF	1	0	0	0	0	0	0	0	1	0	night	8	fall
214302	05-21	2006-08-22 01:00:00	05-20	1185	21.219236871749	FALSE	4.5	234	1	30.28002642	151.4001321	05-21.05-20	1	1	1	FALSE	3.5	894.986033410578	30	8155.80774663062	1716.5663401104	891.96412483911	0	2465.63964593852	0	30	35.4810040625114	0.0030239516160766	0.88290892709145	0.136985477463532	0	103.180585818754	30	FF	1	0	0	0	0	0	0	0	1	0	night	8	fall
4618	02-04	2003-05-18 10:00:00	02-06	559	21.225830571843	FALSE	4.5	138	10	79.4692134	397.346067	02-04.02-06	4	1	1	FALSE	4.5	180	635.688603012513	295.465734053883	42.4264068711929	90	67.1652204082343	1515.89120117116	88.0715309232816	220	17.0554276265611	0.00909449984449708	0.849088538158359	0.982537447854699	0.512407016124133	250.389558636143	220	FF	0	0	0	0	0	0	1	0	1	0	day	5	summer
12259	02-06	2003-05-18 10:00:00	02-04	559	21.225830571843	FALSE	4.5	138	10	79.62512166	398.1256083	02-06.02-04	4	1	1	FALSE	4.5	180	641.326749792958	308.86890422961	60	94.8683298050514	45.786399846337	1514.97563479318	95.8584899545446	210	15.5634741554295	0.00919119829406539	0.836102362063313	0.982537447854699	0	250.389558636143	210	FF	0	0	0	0	0	1	0	0	1	0	day	5	summer
89452	04-11	2005-05-29 17:00:00	04-18	982	21.2658867978893	FALSE	6	149	17	36.04941054	180.2470527	04-11.04-18	3	1	1	FALSE	6.5	937.709976485267	60	1506.28682527598	1073.3126291999	989.545350148239	0	1990.63120898541	0	50	34.4109022313258	0.00203177721000298	0.95940663561309	0.948453475765793	0.649603640064198	101.441413479758	50	FF	0	0	1	0	0	0	0	0	1	0	crepuscular	5	summer
119493	04-18	2005-05-29 17:00:00	04-11	982	21.2658867978893	FALSE	6.5	149	17	33.58094698	167.9047349	04-18.04-11	3	1	1	FALSE	6	937.709976485267	60	1506.28682527598	1073.3126291999	989.545350148239	0	1990.63120898541	0	50	34.4109022313258	0.00203177721000298	0.95940663561309	0.948453475765793	0.649603640064198	101.441413479758	50	FF	0	0	1	0	0	0	0	0	1	0	crepuscular	5	summer
249542	06-03	2006-04-01 08:00:00	06-04	106	21.4721128920302	FALSE	5.5	91	8	6.965629907	34.82814953	06-03.06-04	6	1	1	FALSE	3.5	934.344690143846	8660.08083103154	3153.5694062443	1360.29408585056	1298.34510050294	0	2322.56896150317	0	30	16.5414874316394	0.0384154608020979	0.80302833938535	0.220763085429676	0	819.926358746706	30	FF	1	0	0	0	0	0	0	0	1	0	crepuscular	4	winter
258263	06-04	2006-04-01 08:00:00	06-03	106	21.4721128920302	FALSE	3.5	91	8	5.531726674	27.65863337	06-04.06-03	7	1	1	FALSE	5.5	934.344690143846	8660.08083103154	3153.5694062443	1360.29408585056	1298.34510050294	0	2322.56896150317	0	30	16.5414874316394	0.0384154608020979	0.80302833938535	0.220763085429676	0	819.926358746706	30	FF	1	0	0	0	0	0	0	0	1	0	crepuscular	4	winter
251095	06-03	2006-05-13 10:00:00	06-07	284	21.4723856053132	FALSE	5.5	133	10	78.46527895	392.3263947	06-03.06-07	11	1	3	FALSE	6.5	268.328157299975	6030	276.586333718787	30	324.499614791759	56	1288.88339104677	307.209725512537	220	2.06520519847723	0.00244873849618322	0.662088266736802	0.978632431004362	0.65955498858704	10.9062905432787	220	FF	0	0	0	0	0	0	1	0	1	0	day	5	summer
285830	06-07	2006-05-13 10:00:00	06-03	284	21.4723856053132	FALSE	6.5	133	10	22.79824555	227.9824555	06-07.06-03	12	1	3	FALSE	5.5	241.867732448957	6000	254.558441227157	30	342.052627529741	0	1288.66361013444	333.984418976783	34	1.73321719457105	0.00200527626790956	0.659325593912031	0.978632431004362	0.65955498858704	10.9062905432787	34	FF	0	0	0	0	1	0	0	0	1	0	day	5	summer
324865	06-10	2006-11-26 07:00:00	06-11	1067	21.4741224844164	FALSE	3.5	330	7	1.264911064	6.32455532	06-10.06-11	7	1	1	FALSE	13.5	284.604989415154	5952.10886997205	4032.18303155995	2698.33281861226	1569.77705423414	0	1922.30833324315	136.463538377857	30	15.8452658165465	0.0343308110573701	0.54540548213604	0	0	151.519258760992	30	FF	1	0	0	0	0	0	0	0	1	0	crepuscular	11	fall
335374	06-11	2006-11-26 07:00:00	06-10	1067	21.4741224844164	FALSE	13.5	330	7	8.988882022	44.94441011	06-11.06-10	7	1	1	FALSE	3.5	295.465734053883	5981.14537526049	4042.10341282852	2672.02170649866	1556.82368943949	0	1918.54834247742	110.912999304571	220	16.5319788563521	0.033853777058748	0.519760906477025	0	0.264478270868725	151.519258760992	220	FF	0	0	0	0	0	0	1	0	1	0	crepuscular	11	fall
308527	06-09	2006-06-25 03:00:00	06-10	451	21.5444329928003	FALSE	2.5	176	3	24.8032256	124.016128	06-09.06-10	3	1	2	FALSE	3.5	335.410196624968	4530.39733356799	1388.12823615111	3638.91467336073	4266.75520741465	0	2123.72962062483	0	30	29.9513711705178	0.0053553263422662	0.209094555875965	0.545179758485853	0	757.639816150836	30	FF	1	0	0	0	0	0	0	0	0	1	night	6	summer
320775	06-10	2006-06-25 03:00:00	06-09	451	21.5444329928003	FALSE	3.5	176	3	11.26055061	56.30275304	06-10.06-09	4	1	1	FALSE	2.5	335.410196624968	4530.39733356799	1388.12823615111	3638.91467336073	4266.75520741465	0	2123.72962062483	0	30	29.9513711705178	0.0053553263422662	0.209094555875965	0.545179758485853	0	757.639816150836	30	FF	1	0	0	0	0	0	0	0	1	0	night	6	summer
109455	04-16	2005-01-10 03:00:00	04-18	423	21.6399338883887	FALSE	7.5	10	3	8.50411665	42.52058325	04-16.04-18	5	1	1	FALSE	6.5	408.044115262063	402.492235949962	4192.27861669522	4652.41872578125	323.10988842807	0	1979.54636275943	0	50	34.0987172825265	0.00711778954460293	0.964090926137477	0	0.221510536313537	148.277803739851	50	FF	0	0	1	0	0	0	0	0	1	0	night	1	winter
116538	04-18	2005-01-10 03:00:00	04-16	423	21.6399338883887	FALSE	6.5	10	3	2.973213749	14.86606875	04-18.04-16	5	1	1	FALSE	7.5	445.982062419555	361.247837363769	4167.517246515	4694.20919857648	342.052627529741	0	2001.6518468507	0	50	34.657242394641	0.00823777153340587	0.969433649363228	0	0.221510536313537	148.277803739851	50	FF	0	0	1	0	0	0	0	0	1	0	night	1	winter
202844	05-18	2006-06-24 22:00:00	05-24	910	21.6426537802054	FALSE	5.5	175	22	32.25027132	161.2513566	05-18.05-24	5	1	3	FALSE	2.5	1394.59671590034	1259.28551170892	1015.13545894132	5137.01275061684	2133.37760370732	0	1959.64439937377	34.259963908711	30	26.9603637874179	0.0181490459543588	0.425637278582485	0.682999602810226	0	9.9410065172719	30	FF	1	0	0	0	0	0	0	0	1	0	night	6	summer
224389	05-24	2006-06-24 22:00:00	05-18	910	21.6426537802054	FALSE	2.5	175	22	25.25074256	126.2537128	05-24.05-18	5	1	3	FALSE	5.5	1413.82460015378	1295.22198869537	997.24620831568	5178.88984242762	2173.49948240159	0	1984.99899137883	2.13669583514785	30	35.9125053624785	0.0205575065683467	0.279342032821325	0.682999602810226	0	9.9410065172719	30	FF	1	0	0	0	0	0	0	0	0	1	night	6	summer
111108	04-16	2005-03-21 13:00:00	04-18	708	21.9372017375015	FALSE	7.5	80	13	46.70588828	233.5294414	04-16.04-18	5	1	2	FALSE	6.5	590.931468107766	600	2446.24201582754	941.541289588513	241.867732448957	0	1782.88151271025	0	50	37.6089882464534	0.00118201213400504	0.978708475959296	0.630741681307283	0.253597650546545	118.440198465354	50	FF	0	0	1	0	0	0	0	0	1	0	day	3	winter
118111	04-18	2005-03-21 13:00:00	04-16	708	21.9372017375015	FALSE	6.5	80	13	16.88668114	84.43340571	04-18.04-16	5	1	2	FALSE	7.5	630.713881248859	642.028036770981	2430.74062787456	952.942810456115	283.019433961698	0	1808.32453088561	0	50	37.4535382754216	0.00175694592562993	0.977154942211434	0.675824694136099	0.253597650546545	120.819554612775	50	FF	0	0	1	0	0	0	0	0	1	0	day	3	winter
211525	05-20	2006-06-25 08:00:00	05-21	938	21.9402144935353	FALSE	3.5	176	8	0.632455532	3.16227766	05-20.05-21	5	1	1	FALSE	4.5	910.933587041339	1524.10629550566	894.986033410578	3178.44301506256	3520.36929880943	0	2431.18503502261	69.7152330703523	30	18.6580747664594	0.146953584618517	0.835407051503957	0.861702313496428	0	312.612795558078	30	FF	1	0	0	0	0	0	0	0	1	0	crepuscular	6	summer
213983	05-21	2006-06-25 08:00:00	05-20	938	21.9402144935353	FALSE	4.5	176	8	49.79317222	248.9658611	05-21.05-20	5	1	1	FALSE	3.5	902.496537389479	1500	872.066511224918	3161.8349103013	3522.79718405701	0	2435.88356525227	71.4399902878631	30	14.9963839538456	0.154011789762498	0.809680814162594	0.854524097979323	0	297.52609976304	30	FF	1	0	0	0	0	0	0	0	1	0	crepuscular	6	summer
249215	06-03	2006-03-21 22:00:00	06-04	64	21.9556997515567	FALSE	5.5	80	22	64.3372365	321.6861825	06-03.06-04	9	1	1	FALSE	3.5	1053.85008421502	8673.78809978662	3211.26143438992	1284.05607354196	1224.13234578619	0	2302.99037096542	0	30	22.8762372024732	0.0286535296832542	0.88647485280392	0.191388645688459	0	788.05083262066	30	FF	1	0	0	0	0	0	0	0	1	0	night	3	winter
257913	06-04	2006-03-21 22:00:00	06-03	64	21.9556997515567	FALSE	3.5	80	22	61.62207397	308.1103698	06-04.06-03	10	1	1	FALSE	5.5	1053.85008421502	8673.78809978662	3211.26143438992	1284.05607354196	1224.13234578619	0	2302.99037096542	0	30	22.8762372024732	0.0286535296832542	0.88647485280392	0.191388645688459	0	788.05083262066	30	FF	1	0	0	0	0	0	0	0	1	0	night	3	winter
328699	06-11	2006-03-29 05:00:00	06-12	90	22.0036055767159	FALSE	13.5	88	5	2.683281573	13.41640786	06-11.06-12	7	1	2	FALSE	10.5	948.683298050514	379.473319220205	5355.56719685226	8517.51724389214	2223.24087763787	13.9721093581175	2414.42832620379	0	210	32.5425078034197	0.00189844400886219	0.237926755448355	0.427887915137354	0	779.314885592809	210	FF	0	0	0	0	0	1	0	0	1	0	crepuscular	3	winter
338713	06-12	2006-03-29 05:00:00	06-11	90	22.0036055767159	FALSE	10.5	88	5	5.203844733	26.01922366	06-12.06-11	7	1	2	FALSE	13.5	948.683298050514	379.473319220205	5355.56719685226	8517.51724389214	2223.24087763787	13.9721093581175	2414.42832620379	0	210	32.5425078034197	0.00189844400886219	0.237926755448355	0.427887915137354	0	779.314885592809	210	FF	0	0	0	0	0	1	0	0	1	0	crepuscular	3	winter
318173	06-10	2006-03-17 18:00:00	06-11	45	22.0264370283929	FALSE	3.5	76	18	209.2187372	1046.093686	06-10.06-11	9	1	2	FALSE	13.5	742.765104188397	4050	1982.95234435929	4038.87360535088	4038.53933990991	0	2455.53219285517	53.9513931464438	30	20.0430448388799	0.0456988784912327	0.781461392639897	0.218581688958047	0	952.870234424496	30	FF	1	0	0	0	0	0	0	0	1	0	crepuscular	3	winter
92532	04-12	2004-12-22 00:00:00	04-13	451	22.0351944801466	FALSE	3.5	357	24	1.61245155	8.062257748	04-12.04-13	5	1	1	FALSE	4.5	670.820393249937	4073.04554357056	3000.599940012	4054.4420084643	1674.09677139644	0	1973.56002776394	0	50	34.7564096165313	0.00747454759941743	0.839718488193989	0	0	80.2271355523702	50	FF	0	0	1	0	0	0	0	0	1	0	night	12	winter
97240	04-13	2004-12-22 00:00:00	04-12	451	22.0351944801466	FALSE	4.5	357	24	4.565084884	22.82542442	04-13.04-12	5	1	1	FALSE	3.5	657.951365983839	4062.53615368528	3000.14999625019	4074.92331216184	1692.01063826443	0	1988.17384580159	0	30	34.81502897937	0.0078363289344323	0.861128105503372	0	0	80.2271355523702	30	FF	1	0	0	0	0	0	0	0	1	0	night	12	winter
194386	05-16	2006-01-04 11:00:00	05-17	363	22.0963630428217	FALSE	8.5	4	11	43.46998965	217.3499482	05-16.05-17	3	1	1	FALSE	5.5	660	323.10988842807	3814.24959854491	3181.27332997339	2487.83038007015	20	2203.91173927317	125.359531630695	210	23.0711046128804	0.00353069636787037	0.524112974766742	0	0	263.460980969405	210	FF	0	0	0	0	0	1	0	0	1	0	day	1	winter
195597	05-17	2006-01-04 11:00:00	05-16	363	22.0963630428217	FALSE	5.5	4	11	15.47384891	77.36924454	05-17.05-16	3	1	1	FALSE	8.5	690	295.465734053883	3799.71051528929	3180.56598736766	2512.84699096463	0.675300727365538	2217.10112475764	105.634359994772	210	25.1348672996087	0.00427876631933354	0.501330434113124	0	0	263.460980969405	210	FF	0	0	0	0	0	1	0	0	1	0	day	1	winter
249302	06-03	2006-03-24 05:00:00	06-04	73	22.1371620981454	FALSE	5.5	83	5	0.721110255	3.605551275	06-03.06-04	7	1	1	FALSE	3.5	1027.03456611742	8700	3222.73176047899	1326.12216631802	1266.05687076055	0	2316.47328002357	0	30	16.2695290409489	0.0308587251539565	0.82375661558028	0.205713917637288	0	787.923405223195	30	FF	1	0	0	0	0	0	0	0	1	0	crepuscular	3	winter
258011	06-04	2006-03-24 05:00:00	06-03	73	22.1371620981454	FALSE	3.5	83	5	44.92215489	224.6107745	06-04.06-03	8	1	1	FALSE	5.5	1027.03456611742	8700	3222.73176047899	1326.12216631802	1266.05687076055	0	2316.47328002357	0	30	16.2695290409489	0.0308587251539565	0.82375661558028	0.205713917637288	0	787.923405223195	30	FF	1	0	0	0	0	0	0	0	1	0	crepuscular	3	winter
132337	04-25	2005-04-13 04:00:00	04-27	722	22.2095491707021	FALSE	5.5	103	4	0.282842712	1.414213562	04-25.04-27	2	1	1	FALSE	3.5	569.209978830308	421.070065428546	848.528137423857	465.725240887801	421.070065428546	0	1744.69371459834	0	50	38.5278239931219	0.00512308939295301	0.97198713710787	0.706262434271032	0.320173302503774	85.0840468095726	50	FF	0	0	1	0	0	0	0	0	1	0	night	4	winter
137709	04-27	2005-04-13 04:00:00	04-25	722	22.2095491707021	FALSE	3.5	103	4	0.632455532	3.16227766	04-27.04-25	2	1	1	FALSE	5.5	569.209978830308	421.070065428546	848.528137423857	465.725240887801	421.070065428546	0	1744.69371459834	0	50	38.5278239931219	0.00512308939295301	0.97198713710787	0.706262434271032	0.320173302503774	85.0840468095726	50	FF	0	0	1	0	0	0	0	0	1	0	night	4	winter
198165	05-18	2005-11-30 04:00:00	05-19	220	22.2161698596414	FALSE	5.5	334	4	1.708800749	8.544003745	05-18.05-19	3	1	1	FALSE	8.5	678.822509939086	3481.68062866197	2400.18749267635	3706.66966426737	1288.25463321503	0	2191.36622038621	35.1170024539545	30	24.2967946197658	0.0324654961312188	0.511972524743177	0	0	45.7461606877916	30	FF	1	0	0	0	0	0	0	0	1	0	night	11	fall
204358	05-19	2005-11-30 04:00:00	05-18	220	22.2161698596414	FALSE	8.5	334	4	4.816637832	24.08318916	05-19.05-18	3	1	1	FALSE	5.5	678.822509939086	3481.68062866197	2400.18749267635	3706.66966426737	1288.25463321503	0	2191.36622038621	35.1170024539545	30	24.2967946197658	0.0324654961312188	0.511972524743177	0	0	45.7461606877916	30	FF	1	0	0	0	0	0	0	0	1	0	night	11	fall
88092	04-11	2005-03-25 07:00:00	04-18	698	22.3666416106764	FALSE	6	84	7	9.701546269	48.50773134	04-11.04-18	5	1	2	FALSE	6.5	579.396237474839	474.341649025257	918.313671900838	474.341649025257	417.851648315524	0	1734.14165224106	0	50	31.9781418357501	0.00739982297235234	0.95451489013917	0.649081531093433	0.207561805959579	93.1986343898848	50	FF	0	0	1	0	0	0	0	0	1	0	crepuscular	3	winter
118186	04-18	2005-03-25 07:00:00	04-11	698	22.3666416106764	FALSE	6.5	84	7	29.61215966	148.0607983	04-18.04-11	5	1	2	FALSE	6	540.832691319598	494.772675074119	876.184911990614	436.806593356831	379.473319220205	0	1709.29713683932	0	50	38.4422256348406	0.00637305845484083	0.973974291982936	0.61704139487023	0.207561805959579	93.8844115850324	50	FF	0	0	1	0	0	0	0	0	1	0	crepuscular	3	winter
338485	06-12	2006-03-21 07:00:00	06-11	58	22.4759986694352	FALSE	10.5	80	7	3.405877273	17.02938637	06-12.06-11	7	1	2	FALSE	13.5	834.086326467471	4230.10638164101	1988.16498309371	3856.83808319717	3910.71604696634	0	2451.32282264604	79.7203124045667	30	16.9402848159587	0.0505272153871669	0.413958499949091	0.212615070202929	0	943.981808041092	30	FF	1	0	0	0	0	0	0	0	1	0	crepuscular	3	winter
89298	04-11	2005-05-18 11:00:00	04-16	964	22.4777072688922	FALSE	6	138	11	35.84243295	179.2121648	04-11.04-16	3	1	1	FALSE	7.5	825.408989531856	371.079506305589	3045.55413677052	1536.74981698388	391.152144312159	0	1907.09610599278	0	50	34.3130212416528	0.00727296377072749	0.889745005248929	0.911711916609508	0.46449276765144	82.5940335285946	50	FF	0	0	1	0	0	0	0	0	1	0	day	5	summer
112354	04-16	2005-05-18 11:00:00	04-11	964	22.4777072688922	FALSE	7.5	138	11	106.9971962	534.9859811	04-16.04-11	3	1	1	FALSE	6	816.088230524127	342.052627529741	3072.47457271822	1555.6670594957	375.89892258425	0	1895.07271452175	0	50	33.5603091526772	0.00760077556663499	0.878456883767811	0.911711916609508	0.46449276765144	82.5940335285946	50	FF	0	0	1	0	0	0	0	0	1	0	day	5	summer
117672	04-18	2005-03-03 00:00:00	04-16	626	22.4787994628951	FALSE	6.5	62	24	20.80865205	104.0432602	04-18.04-16	5	1	1	FALSE	7.5	874.642784226795	536.656314599949	3976.89577434461	5712.61761366889	812.219182240853	0	2232.61273513473	0	50	38.4708315732961	0.0124097158934665	0.978082320845679	0	0.135124579164945	187.33207447849	50	FF	0	0	1	0	0	0	0	0	1	0	night	3	winter
210228	05-20	2006-02-01 14:00:00	05-21	405	22.4801259408878	FALSE	3.5	32	14	50.51574012	252.5787006	05-20.05-21	2	1	1	FALSE	4.5	150	1282.65349958592	5903.90548704838	42.4264068711929	1197.74788666063	0	1442.38375000339	98.4888936661672	50	18.02775420223	0.00814245026602777	0.829063882546285	0	0.0123206527839948	62.0544628434583	50	FF	0	0	1	0	0	0	0	0	1	0	day	2	winter
212619	05-21	2006-02-01 14:00:00	05-20	405	22.4801259408878	FALSE	4.5	32	14	55.12349771	275.6174886	05-21.05-20	2	1	1	FALSE	3.5	150	1282.65349958592	5903.90548704838	42.4264068711929	1197.74788666063	0	1442.38375000339	98.4888936661672	50	18.02775420223	0.00814245026602777	0.829063882546285	0	0.0123206527839948	62.0544628434583	50	FF	0	0	1	0	0	0	0	0	1	0	day	2	winter
90737	04-11	2005-09-19 15:00:00	04-16	1481	22.6766840363609	FALSE	6	262	15	59.35284323	296.7642162	04-11.04-16	3	1	2	FALSE	7.5	296.98484809835	84.8528137423857	6618.6554525825	5393.32921301862	241.867732448957	0	2135.6535399429	1.57490058232539	30	28.3405342314767	0.0134559515776337	0.517036329875766	0.000114695737842747	0	0	30	FF	1	0	0	0	0	0	0	0	1	0	day	9	fall
113819	04-16	2005-09-19 15:00:00	04-11	1481	22.6766840363609	FALSE	7.5	262	15	65.62011887	328.1005943	04-16.04-11	3	1	2	FALSE	6	254.558441227157	94.8683298050514	6576.22992298779	5351.95291459108	212.132034355964	0	2123.14201428984	28.7962734794415	50	26.6204375841799	0.0115061672919595	0.541908061919192	0.000114695737842747	0.752963697098504	0	50	FF	0	0	1	0	0	0	0	0	1	0	day	9	fall
87943	04-11	2005-03-18 00:00:00	04-16	701	22.8092831763868	FALSE	6	77	24	6.887670143	34.43835072	04-11.04-16	5	1	2	FALSE	7.5	684.7627326308	787.464284904401	2160.41662648666	800.49984384758	403.608721412211	0	1796.79865606818	0	50	38.4684257956201	0.00863256854741383	0.983686056397008	0.557557246784249	0.152671430117723	100.92341228766	50	FF	0	0	1	0	0	0	0	0	1	0	night	3	winter
111039	04-16	2005-03-18 00:00:00	04-11	701	22.8092831763868	FALSE	7.5	77	24	10.16070864	50.80354318	04-16.04-11	5	1	2	FALSE	6	670.820393249937	816.088230524127	2187.5328568961	807.774721070176	384.187454245971	0	1796.03223621962	0	50	38.3287267184417	0.00577416116116128	0.982766927716832	0.589983891619974	0.152671430117723	99.6655960153138	50	FF	0	0	1	0	0	0	0	0	1	0	night	3	winter
213379	05-21	2006-04-12 14:00:00	05-20	637	22.8107849278183	FALSE	4.5	102	14	131.0709731	1310.709731	05-21.05-20	3	1	2	FALSE	3.5	468.614980554399	3276.73618101916	8270.91893322622	1225.60189294893	408.044115262063	0	1837.17453710344	0	50	29.3093335574557	0.00132807582072455	0.876391975361599	0.420843772460637	0.128742697608148	187.808858124443	50	FF	0	0	1	0	0	0	0	0	1	0	day	4	winter
248681	06-03	2006-03-08 09:00:00	06-04	12	22.8266826339048	FALSE	5.5	67	9	2.473863375	12.36931688	06-03.06-04	8	1	1	FALSE	3.5	1020.4410811017	8610.62715485928	3144.28052183643	1256.0652849275	1194.73846510439	0	2275.85018954643	0	30	33.6983605637021	0.0216486576284469	0.939862729683526	0.180752010216501	0	771.733757575013	30	FF	1	0	0	0	0	0	0	0	1	0	crepuscular	3	winter
257331	06-04	2006-03-08 09:00:00	06-03	12	22.8266826339048	FALSE	3.5	67	9	4.669047012	23.34523506	06-04.06-03	9	1	1	FALSE	5.5	990.454441153151	8607.12495552377	3129.50475315185	1275.61749752816	1213.79569944863	0	2283.39262379758	0	30	32.6394863264692	0.0226121987920381	0.921220681533264	0.160795350995167	0	793.192914234391	30	FF	1	0	0	0	0	0	0	0	1	0	crepuscular	3	winter
318429	06-10	2006-03-24 00:00:00	06-11	74	22.8294714795461	FALSE	3.5	83	24	2.473863375	12.36931688	06-10.06-11	6	1	2	FALSE	13.5	872.066511224918	2040	2577.20779138974	5927.56273690967	2588.01081914276	0	2252.31893386077	92.9103099181508	30	17.0700243039885	0.0254481050640948	0.603145702650451	0.172194739148785	0	767.465775224967	30	FF	1	0	0	0	0	0	0	0	1	0	night	3	winter
328564	06-11	2006-03-24 00:00:00	06-10	74	22.8294714795461	FALSE	13.5	83	24	42.91200298	214.5600149	06-11.06-10	6	1	2	FALSE	3.5	874.642784226795	2040	2589.9227787716	5943.40811319566	2605.16794084374	0	2261.42755146615	103.047482052434	30	16.9609929057577	0.0269768975986863	0.606869212159279	0.170813989979188	0	796.700776554453	30	FF	1	0	0	0	0	0	0	0	1	0	night	3	winter
94916	04-12	2005-06-08 13:00:00	04-20	1017	22.8380305090625	FALSE	3.5	159	13	78.91767863	394.5883931	04-12.04-20	2	1	1	FALSE	4.5	780	4336.73840576072	3984.46985181216	4806.18351709545	3107.57139901885	0	2195.09045756551	0	30	28.5304816664989	0.00876339690030556	0.788250690440347	0.95301154651696	0	49.6385703171123	30	FF	1	0	0	0	0	0	0	0	1	0	day	6	summer
128349	04-20	2005-06-08 13:00:00	04-12	1017	22.8380305090625	FALSE	4.5	159	13	1217.742173	304.4355433	04-20.04-12	2	1	1	FALSE	3.5	740.945342113708	4318.85401466639	3946.56812940053	4803.3738143101	3066.46376140335	0	2192.42156622747	2.34738513638561	30	28.430448595155	0.011297626489733	0.825689966941584	0.947516432683666	0	55.9031908932933	30	FF	1	0	0	0	0	0	0	0	1	0	day	6	summer
333153	06-11	2006-09-10 15:00:00	06-12	790	22.8510880803031	FALSE	13.5	253	15	44.2538134	221.269067	06-11.06-12	5	1	1	FALSE	10.5	870	1170	6056.88038514878	8845.57516501895	2296.71504545078	0	2152.68360187724	0	50	33.4168536825212	0.00153304058903146	0.915441325303586	0	0.757047214453964	192.960468392472	50	FF	0	0	1	0	0	0	0	0	1	0	day	9	fall
343204	06-12	2006-09-10 15:00:00	06-11	790	22.8510880803031	FALSE	10.5	253	15	140.8098008	704.049004	06-12.06-11	5	1	1	FALSE	13.5	870	1170	6056.88038514878	8845.57516501895	2296.71504545078	0	2152.68360187724	0	50	33.4168536825212	0.00153304058903146	0.915441325303586	0	0.757047214453964	192.960468392472	50	FF	0	0	1	0	0	0	0	0	1	0	day	9	fall
331231	06-11	2006-06-16 19:00:00	06-12	428	22.8513566064001	FALSE	13.5	167	19	50.54305096	252.7152548	06-11.06-12	6	1	1	FALSE	10.5	745.184540902453	600	5089.48916886558	7564.81989210583	1047.85495179438	0	2073.7211693211	0	50	41.3823791420885	0.0252690404574788	0.936634594322545	0.932161859129508	0.578816191520344	369.338203239457	50	FF	0	0	1	0	0	0	0	0	1	0	crepuscular	6	summer
341289	06-12	2006-06-16 19:00:00	06-11	428	22.8513566064001	FALSE	10.5	167	19	47.52136362	237.6068181	06-12.06-11	6	1	1	FALSE	13.5	745.184540902453	600	5089.48916886558	7564.81989210583	1047.85495179438	0	2073.7211693211	0	50	41.3823791420885	0.0252690404574788	0.936634594322545	0.932161859129508	0.578816191520344	369.338203239457	50	FF	0	0	1	0	0	0	0	0	1	0	crepuscular	6	summer
320965	06-10	2006-07-03 21:00:00	06-11	494	23.0041609621042	FALSE	3.5	184	21	122.0493343	610.2466714	06-10.06-11	5	1	1	FALSE	13.5	699.714227381436	180	4226.70084108161	6822.213716969	872.066511224918	0	2332.36538642358	5.70923321219992	30	48.6315689679799	0.135624267200768	0.342202477267207	0.923395966872256	0	571.989948275754	30	FF	1	0	0	0	0	0	0	0	1	0	crepuscular	7	summer
331635	06-11	2006-07-03 21:00:00	06-10	494	23.0041609621042	FALSE	13.5	184	21	53.32504102	266.6252051	06-11.06-10	5	1	1	FALSE	3.5	684.7627326308	150	4256.30121114566	6837.69698070922	852.760224213114	0	2333.8918302089	1.54733233643161	30	44.5411204672302	0.125145641244356	0.518046455880208	0.925363024737491	0	534.405522007349	30	FF	1	0	0	0	0	0	0	0	1	0	crepuscular	7	summer
333589	06-11	2006-09-28 13:00:00	06-12	864	23.0254093786277	FALSE	13.5	271	13	48.0951141	480.951141	06-11.06-12	8	1	1	FALSE	10.5	1140.39466852489	913.892772703669	6147.58489164647	9171.36849112497	2684.79049461965	0	2336.07484822365	0	30	37.4791889252263	0.000773462734542551	0.935298135873466	0	0	243.039654178124	30	FF	1	0	0	0	0	0	0	0	1	0	day	9	fall
343635	06-12	2006-09-28 13:00:00	06-11	864	23.0254093786277	FALSE	10.5	271	13	75.49225126	377.4612563	06-12.06-11	8	1	1	FALSE	13.5	1180.72011924927	874.642784226795	6133.07426989108	9180.68624885961	2704.16345659799	0	2366.49386431267	0	30	36.2343499636341	0.000978965594728121	0.933171604256497	0	0	243.039654178124	30	FF	1	0	0	0	0	0	0	0	1	0	day	9	fall
112789	04-16	2005-06-22 06:00:00	04-18	1113	23.0281680571025	FALSE	7.5	173	6	51.75364721	258.7682361	04-16.04-18	3	1	1	FALSE	6.5	752.396172239067	2123.0167215545	3699.864862397	7285.30713148046	2089.25824157762	0	2385.68656814031	0	50	36.0056073291587	0.00481392093175378	0.973438038450348	0.980490500910265	0.659042162231065	326.173689013007	50	FF	0	0	1	0	0	0	0	0	1	0	crepuscular	6	summer
119775	04-18	2005-06-22 06:00:00	04-16	1113	23.0281680571025	FALSE	6.5	173	6	122.0157367	610.0786834	04-18.04-16	3	1	1	FALSE	7.5	722.495674727538	2101.07115538718	3722.53945580164	7260.99166780957	2060.41258004313	0	2362.65512167294	0	50	37.7226986366658	0.00504315746420554	0.979752414952432	0.980490500910265	0.659042162231065	326.173689013007	50	FF	0	0	1	0	0	0	0	0	1	0	crepuscular	6	summer
211593	05-20	2006-06-28 16:00:00	05-21	954	23.0300475549521	FALSE	3.5	179	16	150.2607068	751.3035339	05-20.05-21	4	1	1	FALSE	4.5	853.814968245462	750	3202.13990949802	4601.84745509888	2526.06413220251	0	2383.54840630884	30.2223515792651	30	16.966652719092	0.0688600515017288	0.804212849981764	0.936874013985235	0	299.686342951316	30	FF	1	0	0	0	0	0	0	0	1	0	day	6	summer
214051	05-21	2006-06-28 16:00:00	05-20	954	23.0300475549521	FALSE	4.5	179	16	360.8206203	1804.103101	05-21.05-20	4	1	1	FALSE	3.5	863.770802933278	780	3231.0988842807	4615.32230727172	2508.00717702322	0	2381.19087837844	38.0091936206735	30	13.5889002303071	0.072164937521892	0.491611268542933	0.933948877972513	0	304.174513459003	30	FF	1	0	0	0	0	0	0	0	1	0	day	6	summer
112050	04-16	2005-04-29 12:00:00	04-18	879	23.0928729141306	FALSE	7.5	119	12	69.3108938	346.554469	04-16.04-18	5	1	2	FALSE	6.5	766.615940350838	483.735464897913	1198.87447216129	664.07830863536	547.44862772684	0	1742.86778659138	134.568610790166	50	18.4533205134198	0.00246195452059628	0.848988709603026	0.922838931077129	0.377571783646867	61.6652831212932	50	FF	0	0	1	0	0	0	0	0	1	0	day	4	winter
119039	04-18	2005-04-29 12:00:00	04-16	879	23.0928729141306	FALSE	6.5	119	12	60.88710865	304.4355433	04-18.04-16	5	1	2	FALSE	7.5	751.7978451685	474.341649025257	1173.45643293648	655.209890035247	540.832691319598	0	1746.00232755378	134.648993900181	50	19.1375124164675	0.00238781233682435	0.857117551649186	0.922838931077129	0.446283928589875	61.6652831212932	50	FF	0	0	1	0	0	0	0	0	1	0	day	4	winter
95271	04-12	2005-08-30 16:00:00	04-13	1492	23.0968765876675	FALSE	3.5	242	16	71.97388415	359.8694208	04-12.04-13	1	1	1	FALSE	4.5	240	134.164078649987	7635.10314272178	6543.37069101239	268.328157299975	0	2273.13844370204	0	30	34.0182352077669	0.00189044440059893	0.93556502866385	0.0622456742797973	0	0	30	FF	1	0	0	0	0	0	0	0	1	0	day	8	fall
99982	04-13	2005-08-30 16:00:00	04-12	1492	23.0968765876675	FALSE	4.5	242	16	109.1201173	545.6005865	04-13.04-12	1	1	1	FALSE	3.5	270	94.8683298050514	7607.11509049258	6514.42246097073	308.86890422961	0	2283.53719619993	0	30	33.0371392015396	0.00161075751150121	0.929829713271396	0.0691602856129343	0	0	30	FF	1	0	0	0	0	0	0	0	1	0	day	8	fall
90650	04-11	2005-09-13 04:00:00	04-16	1451	23.1983265404328	FALSE	6	256	4	2.408318916	12.04159458	04-11.04-16	2	1	1	FALSE	7.5	488.364617882991	2887.64610019995	11946.2546431926	8673.78809978662	216.333076527839	0	1966.30212016854	0	50	39.6198847150567	0.0188462987326713	0.9481934145941	0.045214360379782	0.841665257616247	0.11257997258639	50	FF	0	0	1	0	0	0	0	0	1	0	night	9	fall
113730	04-16	2005-09-13 04:00:00	04-11	1451	23.1983265404328	FALSE	7.5	256	4	16.63370073	83.16850365	04-16.04-11	2	1	1	FALSE	6	488.364617882991	2846.20800364274	11966.9544997882	8647.70489783272	201.246117974981	0	1955.11204695463	0	50	43.697044519291	0.0166423957825252	0.93745827602395	0.0300448044276154	0.841665257616247	0.237297295174065	50	FF	0	0	1	0	0	0	0	0	1	0	night	9	fall
320928	06-10	2006-07-02 05:00:00	06-11	486	23.3275212529315	FALSE	3.5	183	5	14.23376268	142.3376268	06-10.06-11	5	1	1	FALSE	13.5	960.468635614927	630.713881248859	5943.48382684769	8972.45785724291	2700.83320477219	0	2492.62929570346	52.2957157278659	30	8.63225726130313	0.0999083760669892	0.577992945202519	0.617522801134854	0	651.846582943184	30	FF	1	0	0	0	0	0	0	0	1	0	crepuscular	7	summer
331598	06-11	2006-07-02 05:00:00	06-10	486	23.3275212529315	FALSE	13.5	183	5	92.21756883	461.0878441	06-11.06-10	5	1	1	FALSE	3.5	937.229961108799	603.738353924943	5916.69671353873	8942.46610281526	2694.66138874627	0	2487.13981507071	37.6605341532709	30	16.9169725079583	0.091328139658428	0.697399123945817	0.617522801134854	0	651.846582943184	30	FF	1	0	0	0	0	0	0	0	1	0	crepuscular	7	summer
308569	06-09	2006-06-27 00:00:00	06-11	462	23.3279095690584	FALSE	2.5	178	24	83.00674671	415.0337336	06-09.06-11	6	1	2	FALSE	13.5	283.019433961698	4530	1328.49538952907	3649.65751817893	4320.83325297332	0	2132.58488828587	0	30	28.7247921374193	0.00563890462383238	0.219222519918536	0.6326271097852	0	744.517056952483	30	FF	1	0	0	0	0	0	0	0	0	1	night	6	summer
331486	06-11	2006-06-27 00:00:00	06-09	462	23.3279095690584	FALSE	13.5	178	24	33.01938824	165.0969412	06-11.06-09	6	1	2	FALSE	2.5	300	4500	1325.44332206247	3679.25264150208	4333.83202258694	0	2149.55166071137	0	30	32.5136869008926	0.00672345022204142	0.152067260316967	0.755759581751057	0	794.801318911643	30	FF	1	0	0	0	0	0	0	0	1	0	night	6	summer
89874	04-11	2005-07-04 13:00:00	04-16	1160	23.3492212522528	FALSE	6	185	13	137.629212	688.1460601	04-11.04-16	2	1	1	FALSE	7.5	690.65186599328	3351.68614282424	10124.0555115033	8399.19639013162	1080	0	2643.14843741299	0	30	14.1833030702532	0.0880577507549869	0.820406665613263	0.750280755040426	0	272.76731526959	30	FF	1	0	0	0	0	0	0	0	1	0	day	7	summer
112944	04-16	2005-07-04 13:00:00	04-11	1160	23.3492212522528	FALSE	7.5	185	13	141.5430677	707.7153383	04-16.04-11	2	1	1	FALSE	6	708.025423272357	3372.96605378708	10115.1173992198	8373.65511589772	1080.41658632215	0	2631.70968823509	0	30	25.7421866066669	0.0847485064654783	0.89979334970369	0.659709913129108	0	266.38831182801	30	FF	1	0	0	0	0	0	0	0	1	0	day	7	summer
318071	06-10	2006-03-15 01:00:00	06-12	33	23.3494473147372	FALSE	3.5	74	1	41.37692594	413.7692594	06-10.06-12	6	1	1	FALSE	10.5	301.496268633627	3273.43855906904	1368.21051011897	4750.62101203622	3528.54077488131	0	2260.54276037921	0	30	38.1529296049473	0.093121295051606	0.194139815579396	0.171176894301684	0	895.39829787718	30	FF	1	0	0	0	0	0	0	0	1	0	night	3	winter
338232	06-12	2006-03-15 01:00:00	06-10	33	23.3494473147372	FALSE	10.5	74	1	36.54435661	365.4435661	06-12.06-10	6	1	1	FALSE	3.5	331.360830515618	3243.47036366914	1392.01293097442	4776.03391947754	3501.78525897863	0	2273.58732351712	0	30	37.4298093700356	0.0964168623296795	0.306754122482206	0.171176894301684	0	895.39829787718	30	FF	1	0	0	0	0	0	0	0	1	0	night	3	winter
89184	04-11	2005-05-09 22:00:00	04-18	893	23.3524389606996	FALSE	6	129	22	113.1648355	565.8241776	04-11.04-18	3	1	1	FALSE	6.5	720.624728967859	201.246117974981	3840.11718571192	4831.11788305771	690	0	2225.58055400772	0	30	38.6899485870123	0.0119800438198752	0.912829436539936	0.986435435916272	0	268.478262237406	30	FF	1	0	0	0	0	0	0	0	1	0	night	5	summer
119221	04-18	2005-05-09 22:00:00	04-11	893	23.3524389606996	FALSE	6.5	129	22	131.9211886	659.605943	04-18.04-11	3	1	1	FALSE	6	722.495674727538	216.333076527839	3836.48276419952	4815.72424459707	690	0	2239.67642294488	0	30	38.4667951464271	0.0140483286149262	0.912444427109621	0.986435435916272	0	268.478262237406	30	FF	1	0	0	0	0	0	0	0	1	0	night	5	summer
327000	06-10	2007-02-13 16:00:00	06-12	1337	23.4132282802055	FALSE	3.5	44	16	126.2812734	631.4063668	06-10.06-12	8	1	1	FALSE	10.5	108.16653826392	5516.4934514599	2714.12969476405	2580.17441270934	2884.0596387731	0	1849.00738334686	102.0833837929	30	21.1043182526007	0.0114887351104967	0.694946538388068	0	0	201.592768388896	30	FF	1	0	0	0	0	0	0	0	1	0	day	2	winter
347257	06-12	2007-02-13 16:00:00	06-10	1337	23.4132282802055	FALSE	10.5	44	16	136.7603744	683.8018719	06-12.06-10	8	1	1	FALSE	3.5	94.8683298050514	5486.63831503408	2702.33232597325	2610.17240809874	2893.8728375656	0	1845.31084793232	120.768859221108	110	19.6434580880413	0.0164354194229373	0.6938127612034	0	0.0290683893773137	201.592768388896	110	FF	0	0	0	1	0	0	0	0	1	0	day	2	winter
94609	04-12	2005-05-05 14:00:00	04-13	996	23.4216358977732	FALSE	3.5	125	14	77.2748342	772.748342	04-12.04-13	2	1	1	FALSE	4.5	60	256.320112359526	445.982062419555	466.690475583121	0	49.7424877474781	1711.58327174788	115.474551612192	210	19.4278486930379	0.0239003566240472	0.555486964807973	0.94750834567902	0	23.9580591641964	210	FF	0	0	0	0	0	1	0	0	1	0	day	5	summer
99356	04-13	2005-05-05 14:00:00	04-12	996	23.4216358977732	FALSE	4.5	125	14	24.26272862	121.3136431	04-13.04-12	2	1	1	FALSE	3.5	90	268.328157299975	466.690475583121	488.364617882991	0	58.9314720418156	1721.12488918598	89.5509904662125	210	19.3877200969313	0.0177012220329145	0.519252901975731	0.931951745061533	0	24.8014843733787	210	FF	0	0	0	0	0	1	0	0	1	0	day	5	summer
249037	06-03	2006-03-17 23:00:00	06-04	46	23.53849918263	FALSE	5.5	76	23	32.1726592	160.863296	06-03.06-04	10	1	1	FALSE	3.5	1030.97041664638	8729.79381199808	3249.01523542134	1350	1290.34879005639	0	2323.14642645574	0	30	11.8958355802346	0.0296165525009599	0.785573809526771	0.173814211900949	0	775.27210725172	30	FF	1	0	0	0	0	0	0	0	1	0	night	3	winter
257708	06-04	2006-03-17 23:00:00	06-03	46	23.53849918263	FALSE	3.5	76	23	43.28001848	216.4000924	06-04.06-03	11	1	1	FALSE	5.5	1035.76059009792	8759.58903145576	3275.36257534948	1374.11789887185	1314.87642004867	0	2328.34814771404	0	30	7.71049232327772	0.0259382424609996	0.746273979822673	0.128082209218223	0	774.830794776441	30	FF	1	0	0	0	0	0	0	0	1	0	night	3	winter
84461	04-11	2004-10-25 21:00:00	04-16	88	23.5443010543932	FALSE	6	299	21	22.47220505	112.3610253	04-11.04-16	6	1	1	FALSE	7.5	720	0	4006.20768308384	5112.42603858481	540.832691319598	0	2080.24343568733	0	50	32.7357042999573	0.0020553288943259	0.958503776592307	0	0.182660281963179	33.4716029254108	50	FF	0	0	1	0	0	0	0	0	1	0	crepuscular	10	fall
107588	04-16	2004-10-25 21:00:00	04-11	88	23.5443010543932	FALSE	7.5	299	21	24.39385168	243.9385168	04-16.04-11	6	1	1	FALSE	6	690	0	4038.87360535088	5107.142057942	510	0	2059.2410189937	0	50	31.8720572148646	0.00128038331743047	0.953396775601792	0	0.182660281963179	33.2284165419673	50	FF	0	0	1	0	0	0	0	0	1	0	crepuscular	10	fall
10157	02-05	2003-10-31 11:00:00	02-06	1018	23.5863598334362	FALSE	3.5	304	11	120.7820225	603.9101125	02-05.02-06	3	1	1	FALSE	4.5	390	523.927475897189	615.548535860496	276.586333718787	241.867732448957	0	1622.14140556349	0	50	28.6072120255413	0.00222322998088607	0.937160006304074	0	0.279155112250378	24	50	FF	0	0	1	0	0	0	0	0	1	0	day	10	fall
15054	02-06	2003-10-31 11:00:00	02-05	1018	23.5863598334362	FALSE	4.5	304	11	118.5574966	592.787483	02-06.02-05	3	1	1	FALSE	3.5	360	553.172667437573	593.9696961967	247.38633753706	212.132034355964	0	1606.17232334037	0	50	28.2680951242672	0.00211675325037082	0.933626208574173	0	0.279155112250378	24	50	FF	0	0	1	0	0	0	0	0	1	0	day	10	fall
248782	06-03	2006-03-12 03:00:00	06-04	23	23.7710600826263	FALSE	5.5	71	3	6.612110102	33.06055051	06-03.06-04	9	1	1	FALSE	3.5	942.019108086455	8719.73623454288	3206.77407997508	1405.8449416632	1344.6560898609	0	2330.96628171204	0	30	5.11886356103304	0.036924272248	0.687862019139486	0.136291854668505	0	794.936596661934	30	FF	1	0	0	0	0	0	0	0	1	0	night	3	winter
257467	06-04	2006-03-12 03:00:00	06-03	23	23.7710600826263	FALSE	3.5	71	3	3.544009029	17.72004515	06-04.06-03	10	1	1	FALSE	5.5	942.019108086455	8719.73623454288	3206.77407997508	1405.8449416632	1344.6560898609	0	2330.96628171204	0	30	5.11886356103304	0.036924272248	0.687862019139486	0.136291854668505	0	794.936596661934	30	FF	1	0	0	0	0	0	0	0	1	0	night	3	winter
95272	04-12	2005-08-30 21:00:00	04-13	1493	23.7801049415149	FALSE	3.5	242	21	20.20890893	101.0445446	04-12.04-13	1	1	1	FALSE	4.5	360	108.16653826392	7643.5855460641	6548.32039533803	379.473319220205	0	2342.17098703108	0	30	33.1969368908034	0.000640530688781021	0.934894550149173	0.108429101824944	0	0	30	FF	1	0	0	0	0	0	0	0	1	0	crepuscular	8	fall
99983	04-13	2005-08-30 21:00:00	04-12	1493	23.7801049415149	FALSE	4.5	242	21	15.92482339	79.62411695	04-13.04-12	1	1	1	FALSE	3.5	331.360830515618	150	7671.20590259445	6576.84574853326	342.052627529741	0	2331.61250795347	0	30	32.2622902400262	0.000682052557830539	0.930423014531498	0.108429101824944	0	0	30	FF	1	0	0	0	0	0	0	0	1	0	crepuscular	8	fall
210201	05-20	2006-01-27 14:00:00	05-21	391	24.0497498963452	FALSE	3.5	27	14	51.20703077	256.0351538	05-20.05-21	2	1	1	FALSE	4.5	458.911756223351	2561.26921661898	7128.14141273867	466.690475583121	1077.07938426097	0	1642.3975850834	0	50	38.5737066028373	0.0138959399855392	0.918528907431905	0	0.02334295845125	69.0481716462356	50	FF	0	0	1	0	0	0	0	0	1	0	day	1	winter
212587	05-21	2006-01-27 14:00:00	05-20	391	24.0497498963452	FALSE	4.5	27	14	11.3781589	227.563178	05-21.05-20	2	1	1	FALSE	3.5	488.364617882991	2568.46257516048	7107.21464428928	483.735464897913	1106.34533487515	0	1663.83100899868	0	50	37.449919822123	0.0154864384579488	0.931493252664725	0	0.02334295845125	69.0481716462356	50	FF	0	0	1	0	0	0	0	0	1	0	day	1	winter
96968	04-13	2004-12-09 07:00:00	04-20	228	24.0543003836977	FALSE	4.5	344	7	2.088061302	20.88061302	04-13.04-20	3	1	1	FALSE	4.5	379.473319220205	512.640224719052	849.058301885094	874.642784226795	180	0	1918.90545903036	0	50	37.4503163147668	0.00705959753867327	0.679994186868491	0	0	67.8772303698412	50	FF	0	0	1	0	0	0	0	0	1	0	crepuscular	12	winter
123358	04-20	2004-12-09 07:00:00	04-13	228	24.0543003836977	FALSE	4.5	344	7	5.656854249	1.414213562	04-20.04-13	3	1	1	FALSE	4.5	390	484.664832642105	833.546639366988	859.592926913664	180	0	1925.49622985674	0	50	37.1894042865341	0.0063294425338079	0.631000169633112	0	0	67.8772303698412	50	FF	0	0	1	0	0	0	0	0	1	0	crepuscular	12	winter
324924	06-10	2006-11-27 23:00:00	06-11	1074	24.1903898725924	FALSE	3.5	331	23	18.22745182	91.13725912	06-10.06-11	9	1	1	FALSE	13.5	284.604989415154	5952.10886997205	4032.18303155995	2698.33281861226	1569.77705423414	0	1922.30833324315	136.463538377857	30	15.8452658165465	0.0343308110573701	0.54540548213604	0	0	156.416442474685	30	FF	1	0	0	0	0	0	0	0	1	0	night	11	fall
335440	06-11	2006-11-27 23:00:00	06-10	1074	24.1903898725924	FALSE	13.5	331	23	3.544009029	17.72004515	06-11.06-10	9	1	1	FALSE	3.5	284.604989415154	5952.10886997205	4032.18303155995	2698.33281861226	1569.77705423414	0	1922.30833324315	136.463538377857	30	15.8452658165465	0.0343308110573701	0.54540548213604	0	0	156.416442474685	30	FF	1	0	0	0	0	0	0	0	1	0	night	11	fall
344218	06-12	2006-10-16 11:00:00	06-11	942	24.191073334174	FALSE	10.5	289	11	42.82242403	214.1121202	06-12.06-11	7	1	2	FALSE	13.5	595.482997238376	720	5189.56645588049	7560.95232097122	997.24620831568	0	1964.46088786789	0	50	33.1670297688337	0.0200646032082684	0.793524333188598	0	0.344663676084603	73.7741233721034	50	FF	0	0	1	0	0	0	0	0	1	0	day	10	fall
84046	04-11	2004-10-09 10:00:00	04-18	12	24.1925784194367	FALSE	6	283	10	101.1598735	1517.398102	04-11.04-18	6	1	1	FALSE	6.5	641.326749792958	2026.05528058837	7366.38988921982	6592.15442780279	577.06152185014	1.08048116378486	2315.21304139194	2.01279987826561	210	35.9114119833808	0.175470762489846	0.114864106312403	0	0	0	210	FF	0	0	0	0	0	1	0	0	1	0	day	10	fall
114264	04-18	2004-10-09 10:00:00	04-11	12	24.1925784194367	FALSE	6.5	283	10	320.1880697	1600.940349	04-18.04-11	6	1	1	FALSE	6	647.610994347687	2052.75424734672	7352.63218174281	6584.8462396627	563.648826841678	0	2310.55476952653	7.58078244177874	210	29.6090123004592	0.184050419713564	0.274464514158704	0	0	0	210	FF	0	0	0	0	0	1	0	0	1	0	day	10	fall
211400	05-20	2006-06-12 10:00:00	05-21	884	24.1950001866297	FALSE	3.5	163	10	16.00069443	240.0104164	05-20.05-21	2	1	1	FALSE	4.5	902.496537389479	2444.9539872971	6505.09031451524	831.925477431723	1790.47479736521	0	2098.00871637594	0	50	42.4343810839795	0.0374947096978056	0.992501206427615	0.919712297633105	0.630057366858434	152.099813075341	50	FF	0	0	1	0	0	0	0	0	1	0	day	6	summer
213845	05-21	2006-06-12 10:00:00	05-20	884	24.1950001866297	FALSE	4.5	163	10	18.09419797	90.47098983	05-21.05-20	2	1	1	FALSE	3.5	930.483745156249	2441.82308941496	6524.91379253397	804.984471899924	1760.8236708995	0	2071.42394836402	0	50	40.2487742253889	0.0349482272675889	0.989041551205742	0.919712297633105	0.630057366858434	152.099813075341	50	FF	0	0	1	0	0	0	0	0	1	0	day	6	summer
110113	04-16	2005-02-10 04:00:00	04-18	535	24.213394589513	FALSE	7.5	41	4	1.44222051	7.211102551	04-16.04-18	4	1	1	FALSE	6.5	658.634952003005	390	2836.22989195164	1275.61749752816	241.867732448957	0	1841.43305795333	0	50	35.7790300993354	0.0105484578322326	0.956473774892042	0	0.0107324519681079	93.2485811490936	50	FF	0	0	1	0	0	0	0	0	1	0	night	2	winter
117155	04-18	2005-02-10 04:00:00	04-16	535	24.213394589513	FALSE	6.5	41	4	10.5394497	52.69724851	04-18.04-16	4	1	1	FALSE	7.5	617.73780845922	349.857113690718	2852.36743776113	1273.49911660747	210	0	1812.48966694572	0	50	38.6170904210157	0.0084742585984841	0.966148334586896	0	0.0153105692148964	93.2485811490936	50	FF	0	0	1	0	0	0	0	0	1	0	night	2	winter
198158	05-18	2005-11-29 13:00:00	05-19	217	24.2210671929157	FALSE	5.5	333	13	53.00037736	265.0018868	05-18.05-19	3	1	1	FALSE	8.5	831.925477431723	3273.30108605976	2299.65214760842	3846.67388791928	1328.83407542101	0	2202.41296043889	301.580896692529	110	13.8132066885068	0.00132901376656691	0.477084335816907	0	0.253407171522512	43.674403964512	110	FF	0	0	0	1	0	0	0	0	1	0	day	11	fall
204351	05-19	2005-11-29 13:00:00	05-18	217	24.2210671929157	FALSE	8.5	333	13	58.46161134	292.3080567	05-19.05-18	3	1	1	FALSE	5.5	845.340168216322	3301.63595812743	2329.3990641365	3864.29812514511	1355.32283976918	0	2209.54688971379	280.891540567976	110	14.0327731296529	0.00103183639890219	0.471635567004482	0	0.253407171522512	43.674403964512	110	FF	0	0	0	1	0	0	0	0	1	0	day	11	fall
3538	02-04	2003-01-24 21:00:00	02-06	183	24.2629621419871	FALSE	4.5	24	21	39.784997	198.924985	02-04.02-06	1	1	1	FALSE	4.5	335.410196624968	201.246117974981	685.419579527752	254.558441227157	318.904374382039	0	1713.59843898259	0	50	44.6496740671225	0.0486509649943072	0.902246756907244	0	0.0149535537295017	129.884780058768	50	FF	0	0	1	0	0	0	0	0	1	0	crepuscular	1	winter
10825	02-06	2003-01-24 21:00:00	02-04	183	24.2629621419871	FALSE	4.5	24	21	42.58497388	212.9248694	02-06.02-04	2	1	1	FALSE	4.5	313.209195267316	161.554944214035	724.982758415674	254.558441227157	324.499614791759	0	1719.10602529074	0	50	50.5040867739571	0.0465818713919253	0.852401862977259	0	0.0149535537295017	126.974356167248	50	FF	0	0	1	0	0	0	0	0	1	0	crepuscular	1	winter
112023	04-16	2005-04-28 06:00:00	04-18	873	24.3580768994972	FALSE	7.5	118	6	37.30629974	186.5314987	04-16.04-18	5	1	2	FALSE	6.5	551.543289325507	502.891638427206	900	445.982062419555	390	0	1714.47817990236	0	50	35.0207366130258	0.00707991273856234	0.958861889640021	0.927363357551245	0.429469534483146	57.342361272304	50	FF	0	0	1	0	0	0	0	0	1	0	crepuscular	4	winter
119012	04-18	2005-04-28 06:00:00	04-16	873	24.3580768994972	FALSE	6.5	118	6	70.45565982	352.2782991	04-18.04-16	5	1	2	FALSE	7.5	536.656314599949	540.832691319598	906.972987469858	429.534631898291	371.079506305589	0	1701.59503730666	0.891247637816855	50	33.3357276433801	0.007232646362365	0.939021853743329	0.927363357551245	0.429469534483146	57.342361272304	50	FF	0	0	1	0	0	0	0	0	1	0	crepuscular	4	winter
327548	06-10	2007-03-11 12:00:00	06-12	1425	24.6010436365498	FALSE	3.5	70	12	242.843571	1214.217855	06-10.06-12	6	1	1	FALSE	10.5	863.770802933278	1980	2739.0509305232	6107.33984644706	2660.54505693852	0	2291.86955101588	76.25032564975	30	9.80136155924524	0.0427257436698955	0.773607210090594	0.323343890389366	0	316.161931759833	30	FF	1	0	0	0	0	0	0	0	1	0	day	3	winter
347753	06-12	2007-03-11 12:00:00	06-10	1425	24.6010436365498	FALSE	10.5	70	12	245.7790878	1228.895439	06-12.06-10	6	1	1	FALSE	3.5	873.613186713662	1980.22725968511	2753.63396260287	6123.89581883951	2675.5560169804	0	2292.08423846475	82.6890047823662	30	9.27134170918166	0.0408124287079419	0.768953923816684	0.323343890389366	0	316.161931759833	30	FF	1	0	0	0	0	0	0	0	1	0	day	3	winter
211622	05-20	2006-07-02 15:00:00	05-21	970	24.6050463770614	FALSE	3.5	183	15	58.81802445	294.0901222	05-20.05-21	1	1	1	FALSE	4.5	807.774721070176	2979.68119100014	4407.95871124039	4655.51286111423	924.175308044962	0	2514.46837838485	194.232581753912	50	23.7848666300367	0.0239999008313364	0.891873390350711	0.958160613284438	0.765176213088701	370.128740936252	50	FF	0	0	1	0	0	0	0	0	1	0	day	7	summer
214082	05-21	2006-07-02 15:00:00	05-20	970	24.6050463770614	FALSE	4.5	183	15	40.4	202	05-21.05-20	1	1	1	FALSE	3.5	780	3009.58468895627	4396.20290705513	4668.92921342785	917.823512446701	0	2518.87814664015	179.059904920124	50	23.1013920967653	0.0312589082625179	0.885460693736674	0.958160613284438	0.765176213088701	370.128740936252	50	FF	0	0	1	0	0	0	0	0	1	0	day	7	summer
315572	06-09	2007-01-20 17:00:00	06-10	1239	24.7019249212053	FALSE	2.5	20	17	90.8594519	454.2972595	06-09.06-10	8	1	2	FALSE	3.5	296.98484809835	5668.73001650281	3758.5103432078	2820.63822565036	1867.96680912697	0	1905.66993274745	0.34514028892414	30	28.0184545713095	0.00823576219731663	0.493820068259495	0	0	165.986388871404	30	FF	1	0	0	0	0	0	0	0	0	1	crepuscular	1	winter
326301	06-10	2007-01-20 17:00:00	06-09	1239	24.7019249212053	FALSE	3.5	20	17	28.65868106	143.2934053	06-10.06-09	8	1	2	FALSE	2.5	296.98484809835	5668.73001650281	3758.5103432078	2820.63822565036	1867.96680912697	0	1905.66993274745	0.34514028892414	30	28.0184545713095	0.00823576219731663	0.493820068259495	0	0	165.986388871404	30	FF	1	0	0	0	0	0	0	0	1	0	crepuscular	1	winter
91198	04-12	2004-10-07 14:00:00	04-13	136	24.7118067794376	FALSE	3.5	281	14	137.9057649	689.5288246	04-12.04-13	2	1	1	FALSE	4.5	816.088230524127	4354.96268640731	4022.46193269744	4809.36586256442	3148.71402321646	0	2200.13360095758	0	30	28.3213394681652	0.00649136247195014	0.757603234997031	0	0	0	30	FF	1	0	0	0	0	0	0	0	1	0	day	10	fall
95853	04-13	2004-10-07 14:00:00	04-12	136	24.7118067794376	FALSE	4.5	281	14	134.2931123	671.4655613	04-13.04-12	2	1	1	FALSE	3.5	792.022726946645	4383.28643827893	4050.88879136419	4832.23550750582	3174.47633476767	0	2192.91606285358	0	30	27.9654604589505	0.00834317533056471	0.739879599470875	0	0	0	30	FF	1	0	0	0	0	0	0	0	1	0	day	10	fall
98716	04-13	2005-03-13 11:00:00	04-20	648	24.7517521793007	FALSE	4.5	72	11	10.5394497	52.69724851	04-13.04-20	3	1	1	FALSE	4.5	426.380112106557	792.022726946645	1198.87447216129	1224.49989791751	30	0	2012.56906961168	0	50	27.6918331163122	0.00671455243942649	0.909206711016969	0.603287203427488	0.235764872754347	100.579445181807	50	FF	0	0	1	0	0	0	0	0	1	0	day	3	winter
126196	04-20	2005-03-13 11:00:00	04-13	648	24.7517521793007	FALSE	4.5	72	11	21.54065923	5.385164807	04-20.04-13	3	1	1	FALSE	4.5	450	764.852927038918	1183.38497539896	1209.33866224478	42.4264068711929	0	2026.81372576814	0	50	27.2300686418314	0.00696716614558449	0.900465954107504	0.603287203427488	0.235764872754347	100.579445181807	50	FF	0	0	1	0	0	0	0	0	1	0	day	3	winter
318418	06-10	2006-03-23 14:00:00	06-12	74	24.7630268500109	FALSE	3.5	82	14	113.2621737	566.3108687	06-10.06-12	9	1	1	FALSE	10.5	910.933587041339	2610	2588.35855321476	5481.05829197245	3453.650242859	0	2395.87276713773	138.322160769458	30	18.487726422182	0.0253615146527162	0.737421648275635	0.141430058315697	0	855.397502193273	30	FF	1	0	0	0	0	0	0	0	1	0	day	3	winter
338578	06-12	2006-03-23 14:00:00	06-10	74	24.7630268500109	FALSE	10.5	82	14	111.7849722	558.9248608	06-12.06-10	9	1	1	FALSE	3.5	920.271699010678	2580	2609.31025368774	5510.94365785026	3428.4107105188	0	2390.65708876444	118.713284761714	30	18.268126666103	0.0275575672348193	0.772987422178441	0.141430058315697	0	855.397502193273	30	FF	1	0	0	0	0	0	0	0	1	0	day	3	winter
93321	04-12	2005-02-01 01:00:00	04-20	452	24.8525961802094	FALSE	3.5	32	1	2.828427125	14.14213562	04-12.04-20	4	1	1	FALSE	4.5	579.396237474839	228.473193175917	789.176786277954	818.840643837371	192.093727122985	0	1928.10199244343	0	50	37.3292295063986	0.0185727240275782	0.155419291781322	0	0.129781334312858	60.4504831336857	50	FF	0	0	1	0	0	0	0	0	1	0	night	2	winter
125090	04-20	2005-02-01 01:00:00	04-12	452	24.8525961802094	FALSE	4.5	32	1	16.4924225	4.123105626	04-20.04-12	4	1	1	FALSE	3.5	566.038867923396	256.320112359526	794.292137692424	823.771813064759	169.705627484771	0	1946.03484688307	0	210	35.3363928372305	0.0258882636780808	0.194242876381266	0	0	60.4504831336857	210	FF	0	0	0	0	0	1	0	0	1	0	night	2	winter
333163	06-11	2006-09-11 01:00:00	06-12	792	25.0041690408808	FALSE	13.5	254	1	7.244308111	36.22154055	06-11.06-12	5	0	1	FALSE	10.5	1020.4410811017	930	5713.09023208981	8528.55204592198	2020.71769428587	0	2291.90614144265	0	50	35.804219258875	0.00211085519627644	0.943686523007685	0	0.757659188937536	187.325682914514	50	FF	0	0	1	0	0	0	0	0	1	0	night	9	fall
211791	05-20	2006-08-06 20:00:00	05-21	1123	25.0074697301771	FALSE	3.5	218	20	62.99269799	314.9634899	05-20.05-21	1	0	1	FALSE	4.5	339.411254969543	1170	6572.80761927504	3302.18109739608	0	0	2350.25575838605	0	30	32.1028463874701	0.00560808142502304	0.820138201233532	0.554764975107364	0	130.444865956445	30	FF	1	0	0	0	0	0	0	0	1	0	crepuscular	8	fall
214240	05-21	2006-08-06 20:00:00	05-20	1123	25.0074697301771	FALSE	4.5	218	20	61.9925802	309.962901	05-21.05-20	1	0	1	FALSE	3.5	361.247837363769	1170	6543.92084304204	3314.83031239911	30	0	2362.07077168702	0	30	31.3836167446712	0.00658494752467754	0.814307212354121	0.568998593656559	0	140.995555137617	30	FF	1	0	0	0	0	0	0	0	1	0	crepuscular	8	fall
210203	05-20	2006-01-28 10:00:00	05-21	392	25.0284723442632	FALSE	3.5	28	10	6.05743345	121.148669	05-20.05-21	2	0	1	FALSE	4.5	420	2437.58076789263	7064.02859563861	349.857113690718	1065.31685427388	0	1577.21491294695	0	110	29.2201682519594	0.0128338173906117	0.819035772757011	0	0.0916733074302224	63.5001329242691	110	FF	0	0	0	1	0	0	0	0	1	0	day	1	winter
212590	05-21	2006-01-28 10:00:00	05-20	392	25.0284723442632	FALSE	4.5	28	10	16.16030803	242.4046204	05-21.05-20	2	0	1	FALSE	3.5	450	2444.76992782552	7042.78354061801	366.196668472011	1094.89725545368	0	1588.23208627852	0	110	32.0557946545711	0.0127532817955762	0.822692589099376	0	0.0916733074302224	73.245844755617	110	FF	0	0	0	1	0	0	0	0	1	0	day	1	winter
208662	05-19	2006-06-24 17:00:00	05-24	884	25.0308313957515	FALSE	8.5	175	17	24.35077001	121.75385	05-19.05-24	4	0	2	FALSE	2.5	1302.49760076554	1360.62485645383	882.326470191165	5200.74033191429	2217.76914939315	0	1987.81284585293	7.71317081261961	30	27.9337742868579	0.0438340033532912	0.257462688231558	0.683639044013456	0	11.9789484112554	30	FF	1	0	0	0	0	0	0	0	1	0	crepuscular	6	summer
224386	05-24	2006-06-24 17:00:00	05-19	884	25.0308313957515	FALSE	2.5	175	17	38.01315562	190.0657781	05-24.05-19	4	0	2	FALSE	8.5	1302.49760076554	1360.62485645383	882.326470191165	5200.74033191429	2217.76914939315	0	1987.81284585293	7.71317081261961	30	27.9337742868579	0.0438340033532912	0.257462688231558	0.683639044013456	0	11.9789484112554	30	FF	1	0	0	0	0	0	0	0	0	1	crepuscular	6	summer
98704	04-13	2005-03-12 15:00:00	04-20	644	25.0732243585675	FALSE	4.5	71	15	54.08178991	270.4089496	04-13.04-20	3	0	1	FALSE	4.5	516.139516022558	721.248916810279	1180.72011924927	1207.47670784989	90	0	2063.88952399393	0	50	29.8014108476798	0.00626950375728667	0.893706159190619	0.538608181313862	0.231344228630152	103.77347444337	50	FF	0	0	1	0	0	0	0	0	1	0	day	3	winter
126176	04-20	2005-03-12 15:00:00	04-13	644	25.0732243585675	FALSE	4.5	71	15	72.11102551	18.02775638	04-20.04-13	3	0	1	FALSE	4.5	499.299509312797	711.196175467782	1154.12304370028	1180.72011924927	60	0	2054.96072850063	0	50	28.5413515607413	0.00780490766347456	0.878640308866645	0.568724312479882	0.231344228630152	95.9302198042452	50	FF	0	0	1	0	0	0	0	0	1	0	day	3	winter
6276	02-04	2003-09-19 19:00:00	02-06	949	25.1063166334234	FALSE	4.5	262	19	51.34224944	770.1337416	02-04.02-06	4	0	1	FALSE	4.5	742.159012611179	210	1462.94224082839	1158.01554393713	1116.4676439557	0	2182.24697800382	0	30	41.2886489399868	0.00738824142196875	0.990606526478445	0.0658369537135125	0	27.0077114045977	30	FF	1	0	0	0	0	0	0	0	1	0	crepuscular	9	fall
14409	02-06	2003-09-19 19:00:00	02-04	949	25.1063166334234	FALSE	4.5	262	19	181.4304274	907.1521372	02-06.02-04	5	0	2	FALSE	4.5	735.459040327876	210	1477.32867026942	1164.98927033686	1120.08928215567	0	2180.23352865629	0	30	40.3514316852113	0.00773603548106944	0.986800833009811	0.0517592280569351	0	23.8626004703268	30	FF	1	0	0	0	0	0	0	0	1	0	crepuscular	9	fall
6933	02-05	2003-02-11 04:00:00	02-06	186	25.1068877251938	FALSE	3.5	42	4	5.276264331	52.76264331	02-05.02-06	1	0	1	FALSE	4.5	210	453.982378512647	429.534631898291	123.69316876853	152.970585407784	0	1595.54082853751	0	110	28.7654879351767	0.0203451525422702	0.936015320286247	0	0.0490599553513965	168.674733655301	110	FF	0	0	0	1	0	0	0	0	1	0	night	2	winter
10999	02-06	2003-02-11 04:00:00	02-05	186	25.1068877251938	FALSE	4.5	42	4	2.80713377	14.03566885	02-06.02-05	2	0	2	FALSE	3.5	240	424.264068711929	456.946386351835	150	182.482875908947	0	1610.75818518624	0	110	26.0842850734712	0.0226008650876128	0.920717581299205	0	0.0490599553513965	172.602865557719	110	FF	0	0	0	1	0	0	0	0	1	0	night	2	winter
93307	04-12	2005-01-31 10:00:00	04-20	449	25.1927508692195	FALSE	3.5	31	10	15.46738504	77.3369252	04-12.04-20	5	0	1	FALSE	4.5	615.548535860496	730.547739713155	1276.32284317096	1303.87882872604	123.69316876853	0	2117.13930514953	0	30	31.1315906025361	0.00526614836794313	0.877620212072823	0	0	94.3114958432487	30	FF	1	0	0	0	0	0	0	0	1	0	day	1	winter
125070	04-20	2005-01-31 10:00:00	04-12	449	25.1927508692195	FALSE	4.5	31	10	150.5722418	37.64306045	04-20.04-12	5	0	1	FALSE	3.5	615.548535860496	730.547739713155	1276.32284317096	1303.87882872604	123.69316876853	0	2117.13930514953	0	30	31.1315906025361	0.00526614836794313	0.877620212072823	0	0	94.3114958432487	30	FF	1	0	0	0	0	0	0	0	1	0	day	1	winter
9582	02-05	2003-09-22 07:00:00	02-06	876	25.2440281884782	FALSE	3.5	265	7	63.88370838	319.4185419	02-05.02-06	3	0	1	FALSE	4.5	882.326470191165	0	1675.97732681561	1154.12304370028	1032.27903204512	0	2019.34228802496	0	50	33.6264754441258	0.00446811536296736	0.957317538487971	0.00687273918701989	0.943469834238778	7.53822133351309	50	FF	0	0	1	0	0	0	0	0	1	0	crepuscular	9	fall
14461	02-06	2003-09-22 07:00:00	02-05	876	25.2440281884782	FALSE	4.5	265	7	82.26518097	411.3259048	02-06.02-05	4	0	1	FALSE	3.5	844.807670419723	30	1675.97732681561	1194.73846510439	1074.15082739809	0	2043.21803799703	0	50	35.8108818491159	0.00572268483910105	0.966114974146073	0.00687273918701989	0.727022264003095	7.53822133351309	50	FF	0	0	1	0	0	0	0	0	1	0	crepuscular	9	fall
84391	04-11	2004-10-23 09:00:00	04-16	77	25.2464241149463	FALSE	6	297	9	54.39007262	271.9503631	04-11.04-16	5	0	1	FALSE	7.5	706.116137756389	94.8683298050514	4026.3755413523	5220.77580441834	540.832691319598	0	2063.55341701315	0	50	32.851242529266	0.00143756908174228	0.959548820978501	0	0.189646332096447	33.8186168060043	50	FF	0	0	1	0	0	0	0	0	1	0	crepuscular	10	fall
107523	04-16	2004-10-23 09:00:00	04-11	77	25.2464241149463	FALSE	7.5	297	9	51.94612594	259.7306297	04-16.04-11	5	0	1	FALSE	6	742.159012611179	108.16653826392	3992.70584942092	5227.66678356607	570	0	2084.71793748733	0	50	33.2180189589751	0.000970892195661653	0.958297182220481	0	0.189646332096447	33.8186168060043	50	FF	0	0	1	0	0	0	0	0	1	0	crepuscular	10	fall
117644	04-18	2005-03-01 23:00:00	04-16	621	25.3059220064144	FALSE	6.5	60	23	2.009975124	10.04987562	04-18.04-16	5	0	1	FALSE	7.5	810	150	3691.95070389625	5216.98188611001	844.807670419723	0	2258.09555873684	0	50	36.0184406906911	0.0196482657789674	0.974937932724433	0	0.296128359806545	198.302566879728	50	FF	0	0	1	0	0	0	0	0	1	0	night	3	winter
333969	06-11	2006-10-10 15:00:00	06-12	916	25.3220468041262	FALSE	13.5	283	15	13.89244399	69.46221995	06-11.06-12	7	0	1	FALSE	10.5	1171.537451386	831.925477431723	6013.48484657607	9056.62188677434	2592.00694443514	0	2397.00764028518	0	50	32.4207981882021	0.00436210329159347	0.92470404825719	0	0.503948365300349	205.024320657969	50	FF	0	0	1	0	0	0	0	0	1	0	day	10	fall
344062	06-12	2006-10-10 15:00:00	06-11	916	25.3220468041262	FALSE	10.5	283	15	10.72007463	53.60037313	06-12.06-11	7	0	1	FALSE	13.5	1171.537451386	831.925477431723	6013.48484657607	9056.62188677434	2592.00694443514	0	2397.00764028518	0	50	32.4207981882021	0.00436210329159347	0.92470404825719	0	0.503948365300349	205.024320657969	50	FF	0	0	1	0	0	0	0	0	1	0	day	10	fall
110109	04-16	2005-02-09 23:00:00	04-18	534	25.3242151916845	FALSE	7.5	40	23	40.73327878	203.6663939	04-16.04-18	4	0	1	FALSE	6.5	658.634952003005	390	2836.22989195164	1275.61749752816	241.867732448957	0	1841.43305795333	0	50	35.7790300993354	0.0105484578322326	0.956473774892042	0	0.0101093290780166	93.2485811490936	50	FF	0	0	1	0	0	0	0	0	1	0	night	2	winter
117151	04-18	2005-02-09 23:00:00	04-16	534	25.3242151916845	FALSE	6.5	40	23	44.41441208	222.0720604	04-18.04-16	4	0	1	FALSE	7.5	660	416.773319683494	2808.64736127553	1256.0652849275	247.38633753706	0	1846.82916290494	0	50	35.6932690656096	0.00961639845248161	0.963342233813837	0	0.0101093290780166	96.2873934187885	50	FF	0	0	1	0	0	0	0	0	1	0	night	2	winter
47270	03-19	2003-12-08 05:00:00	03-24	65	25.3313867466315	FALSE	10.5	342	5	11.60722225	58.03611125	03-19.03-24	2	0	1	FALSE	5.5	301.496268633627	276.586333718787	617.73780845922	169.705627484771	234.3074902772	0	1634.53412769142	0	50	44.6415141053381	0.0363576672414694	0.743168346139143	0	0.0641343444482568	96.2878889535274	50	FF	0	0	1	0	0	0	0	0	1	0	crepuscular	12	winter
51029	03-24	2003-12-08 05:00:00	03-19	65	25.3313867466315	FALSE	5.5	342	5	0.894427191	4.472135955	03-24.03-19	2	0	1	FALSE	10.5	301.496268633627	276.586333718787	617.73780845922	169.705627484771	234.3074902772	0	1634.53412769142	0	50	44.6415141053381	0.0363576672414694	0.743168346139143	0	0.0641343444482568	96.2878889535274	50	FF	0	0	1	0	0	0	0	0	1	0	crepuscular	12	winter
47273	03-19	2003-12-08 10:00:00	03-24	66	25.3830815165657	FALSE	10.5	342	10	63.11087321	315.554366	03-19.03-24	3	0	2	FALSE	5.5	150	569.209978830308	305.941170815567	90	94.8683298050514	0	1542.05970386921	21.1001019555235	50	26.7098711077199	0.00566851890823758	0.920291869536906	0	0.185936999397853	95.0826407519082	50	FF	0	0	1	0	0	0	0	0	1	0	day	12	winter
51032	03-24	2003-12-08 10:00:00	03-19	66	25.3830815165657	FALSE	5.5	342	10	70.81807679	354.0903839	03-24.03-19	3	0	2	FALSE	10.5	182.482875908947	543.323108288245	331.360830515618	120	134.164078649987	0	1552.61777769543	18.0484471381308	50	26.4325813081554	0.00402853575611503	0.909645640733047	0	0.185936999397853	97.0552601375029	50	FF	0	0	1	0	0	0	0	0	1	0	day	12	winter
331966	06-11	2006-07-19 12:00:00	06-12	565	25.5002795183797	FALSE	13.5	200	12	44.85799817	224.2899909	06-11.06-12	3	0	1	FALSE	10.5	371.079506305589	1347.33069437314	5966.38081251943	6281.68767131891	1130.88460949825	0	2470.51918816532	0	30	22.5246304124417	0.0996040386352679	0.317361247367375	0.539384070637916	0	714.028953855346	30	FF	1	0	0	0	0	0	0	0	1	0	day	7	summer
342057	06-12	2006-07-19 12:00:00	06-11	565	25.5002795183797	FALSE	10.5	200	12	52.80946885	264.0473442	06-12.06-11	3	0	1	FALSE	13.5	371.079506305589	1347.33069437314	5966.38081251943	6281.68767131891	1130.88460949825	0	2470.51918816532	0	30	22.5246304124417	0.0996040386352679	0.317361247367375	0.539384070637916	0	714.028953855346	30	FF	1	0	0	0	0	0	0	0	1	0	day	7	summer
91469	04-12	2004-10-25 17:00:00	04-13	219	25.5094870182976	FALSE	3.5	299	17	60.01633111	300.0816556	04-12.04-13	4	0	2	FALSE	4.5	536.656314599949	3944.17291710189	2943.82404365478	4158.00432900208	1761.84562320312	0	2082.04258311485	0	30	34.5386203257236	0.00443299572881594	0.944987211286232	0	0	33.4873440951645	30	FF	1	0	0	0	0	0	0	0	1	0	crepuscular	10	fall
96132	04-13	2004-10-25 17:00:00	04-12	219	25.5094870182976	FALSE	4.5	299	17	85.98883648	429.9441824	04-13.04-12	4	0	2	FALSE	3.5	510	3933.09038797737	2945.50505007206	4179.48561428317	1782.41409330155	0	2089.29295934056	0	30	34.5400114261122	0.00306319664304821	0.939240256679214	0	0	33.4873440951645	30	FF	1	0	0	0	0	0	0	0	1	0	crepuscular	10	fall
3668	02-04	2003-02-10 18:00:00	02-06	247	25.5746997743069	FALSE	4.5	41	18	97.00078966	485.0039483	02-04.02-06	2	0	1	FALSE	4.5	240	424.264068711929	456.946386351835	150	182.482875908947	0	1610.75818518624	0	110	26.0842850734712	0.0226008650876128	0.920717581299205	0	0.0470031519934637	172.602865557719	110	FF	0	0	0	1	0	0	0	0	1	0	crepuscular	2	winter
10993	02-06	2003-02-10 18:00:00	02-04	247	25.5746997743069	FALSE	4.5	41	18	18.20109887	91.00549434	02-06.02-04	3	0	2	FALSE	4.5	240	424.264068711929	456.946386351835	150	182.482875908947	0	1610.75818518624	0	110	26.0842850734712	0.0226008650876128	0.920717581299205	0	0.0470031519934637	172.602865557719	110	FF	0	0	0	1	0	0	0	0	1	0	crepuscular	2	winter
8857	02-05	2003-08-01 20:00:00	02-06	705	25.5973613855104	FALSE	3.5	213	20	283.1584958	1415.792479	02-05.02-06	5	0	1	FALSE	4.5	931.933474020544	1484.92424049175	4383.28643827893	3283.73263223424	1980.9088823063	0	2303.33566608503	0	50	36.9573118926189	0.0260663107704797	0.735531295751906	0.819227193793851	0.701409868192601	413.285252417942	50	FF	0	0	1	0	0	0	0	0	1	0	crepuscular	8	fall
13591	02-06	2003-08-01 20:00:00	02-05	705	25.5973613855104	FALSE	4.5	213	20	180.0805375	900.4026877	02-06.02-05	6	0	2	FALSE	3.5	931.933474020544	1484.92424049175	4383.28643827893	3283.73263223424	1980.9088823063	0	2303.33566608503	0	50	36.9573118926189	0.0260663107704797	0.735531295751906	0.819227193793851	0.701409868192601	413.285252417942	50	FF	0	0	1	0	0	0	0	0	1	0	crepuscular	8	fall
326106	06-10	2007-01-11 18:00:00	06-12	1209	25.6163280157641	FALSE	3.5	11	18	162.4262294	812.131147	06-10.06-12	6	0	2	FALSE	10.5	617.73780845922	5336.45950045533	3842.46014943552	3250.12307459271	1944.45365077186	0	2115.04496071346	0	30	32.7508126971136	0.0282449235470367	0.189902434490564	0	0	158.514981832672	30	FF	1	0	0	0	0	0	0	0	1	0	crepuscular	1	winter
346366	06-12	2007-01-11 18:00:00	06-10	1209	25.6163280157641	FALSE	10.5	11	18	118.2108286	591.054143	06-12.06-10	6	0	2	FALSE	3.5	617.73780845922	5336.45950045533	3842.46014943552	3250.12307459271	1944.45365077186	0	2115.04496071346	0	30	32.7508126971136	0.0282449235470367	0.189902434490564	0	0	158.514981832672	30	FF	1	0	0	0	0	0	0	0	1	0	crepuscular	1	winter
330559	06-11	2006-05-21 03:00:00	06-12	317	25.6364878138677	FALSE	13.5	141	3	2.561249695	12.80624847	06-11.06-12	6	0	1	FALSE	10.5	740.945342113708	812.219182240853	5369.91620046347	7874.64284904401	1320.34086507992	0	2087.46983196377	0	50	41.0589935769023	0.00786455644831694	0.798092003704442	0.842024573202072	0.481242414463974	457.775681493294	50	FF	0	0	1	0	0	0	0	0	1	0	night	5	summer
340584	06-12	2006-05-21 03:00:00	06-11	317	25.6364878138677	FALSE	10.5	141	3	19.50589654	97.52948272	06-12.06-11	6	0	1	FALSE	13.5	715.611626512594	814.984662432367	5362.95627429499	7850.20381901005	1292.43955371228	0	2067.54294269388	0	50	39.9282113771713	0.00860764267013924	0.843859194502743	0.842024573202072	0.481242414463974	457.775681493294	50	FF	0	0	1	0	0	0	0	0	1	0	night	5	summer
89423	04-11	2005-05-27 10:00:00	04-18	972	25.7163462576575	FALSE	6	147	10	27.82373088	139.1186544	04-11.04-18	3	0	1	FALSE	6.5	670.820393249937	657.951365983839	2482.94180358703	1020	323.10988842807	0	1850.12503303151	0	50	38.3729851857957	0.00253558799315593	0.977904621232868	0.915254026803324	0.830836156295712	81.3698021040344	50	FF	0	0	1	0	0	0	0	0	1	0	day	5	summer
119462	04-18	2005-05-27 10:00:00	04-11	972	25.7163462576575	FALSE	6.5	147	10	50.97607282	254.8803641	04-18.04-11	3	0	1	FALSE	6	630.713881248859	615.548535860496	2497.75899557984	1008.4641788383	283.019433961698	0	1824.41119668825	0	50	36.058441079127	0.00243952289721645	0.968461659663143	0.898172760024437	0.830836156295712	66.2070143059095	50	FF	0	0	1	0	0	0	0	0	1	0	day	5	summer
47265	03-19	2003-12-07 19:00:00	03-24	63	25.8206239776903	FALSE	10.5	341	19	48.4267328	242.133664	03-19.03-24	3	0	1	FALSE	5.5	331.360830515618	284.604989415154	603.738353924943	192.093727122985	254.558441227157	0	1655.92837125019	0	50	37.7497593239928	0.0427372072300377	0.857484224517013	0	0.0670775120390463	97.8587589385824	50	FF	0	0	1	0	0	0	0	0	1	0	crepuscular	12	winter
51024	03-24	2003-12-07 19:00:00	03-19	63	25.8206239776903	FALSE	5.5	341	19	33.43112322	167.1556161	03-24.03-19	3	0	1	FALSE	10.5	301.496268633627	276.586333718787	617.73780845922	169.705627484771	234.3074902772	0	1634.53412769142	0	50	44.6415141053381	0.0363576672414694	0.743168346139143	0	0.0670775120390463	96.2878889535274	50	FF	0	0	1	0	0	0	0	0	1	0	crepuscular	12	winter
94487	04-12	2005-04-25 04:00:00	04-20	814	25.8209501691547	FALSE	3.5	115	4	6.603029608	33.01514804	04-12.04-20	3	0	1	FALSE	4.5	1047.85495179438	2714.29548870421	3099.74192474148	3120.14422743565	1716.04195752901	0	2481.68207579779	0	50	33.8873202080472	0.0194509537859964	0.384739827039817	0.814086509358352	0.609025360075797	301.164826618376	50	FF	0	0	1	0	0	0	0	0	1	0	night	4	winter
127338	04-20	2005-04-25 04:00:00	04-12	814	25.8209501691547	FALSE	4.5	115	4	8.94427191	2.236067977	04-20.04-12	3	0	1	FALSE	3.5	1047.85495179438	2714.29548870421	3099.74192474148	3120.14422743565	1716.04195752901	0	2481.68207579779	0	50	33.8873202080472	0.0194509537859964	0.384739827039817	0.814086509358352	0.609025360075797	301.164826618376	50	FF	0	0	1	0	0	0	0	0	1	0	night	4	winter
98143	04-13	2005-02-05 10:00:00	04-20	479	26.0135895765067	FALSE	4.5	36	10	12.2196563	61.09828148	04-13.04-20	5	0	1	FALSE	4.5	308.86890422961	968.400743494138	1129.29181348312	1138.41995766062	516.139516022558	0	1888.76748141198	0	50	32.7987564835702	0.0174530228847281	0.155311586857564	0	0.0751780218909456	58.5674553148588	50	FF	0	0	1	0	0	0	0	0	1	0	day	2	winter
125237	04-20	2005-02-05 10:00:00	04-13	479	26.0135895765067	FALSE	4.5	36	10	120.266371	30.06659276	04-20.04-13	5	0	1	FALSE	4.5	335.410196624968	997.24620831568	1158.01554393713	1166.9190203266	540.832691319598	26.5272894908441	1909.69613417513	0	210	35.6999598500794	0.0200595937817323	0.3662803247788	0	0	61.5943779537912	210	FF	0	0	0	0	0	1	0	0	1	0	day	2	winter
328124	06-11	2006-03-11 12:00:00	06-12	20	26.0236232243229	FALSE	13.5	70	12	171.0935417	855.4677083	06-11.06-12	7	0	1	FALSE	10.5	1023.96288995256	2340	2782.89417693163	5750.06956479659	3229.42719379149	0	2316.31703029596	53.1221146076232	30	22.8806587954528	0.018374433726377	0.861477876336496	0.0440310457373423	0	781.272231023657	30	FF	1	0	0	0	0	0	0	0	1	0	day	3	winter
338135	06-12	2006-03-11 12:00:00	06-11	20	26.0236232243229	FALSE	10.5	70	12	221.4746938	1107.373469	06-12.06-11	7	0	1	FALSE	13.5	1040.09614940158	2310	2805.28073461463	5779.9653978203	3204.94929757087	0	2305.09801650397	48.1818871102376	30	24.0228122952983	0.0157290679815015	0.859344309010948	0.0440310457373423	0	781.272231023657	30	FF	1	0	0	0	0	0	0	0	1	0	day	3	winter
217942	05-23	2006-04-19 16:00:00	05-24	570	26.0892832542666	FALSE	2.5	109	16	24.3318721	121.6593605	05-23.05-24	8	0	1	FALSE	2.5	120	4279.07700328003	5600.92849445518	4222.75976110411	778.267306264371	0	2033.81984131746	3.24763284700167	30	28.8531205563776	0.00400420611621695	0.894275725692677	0.300906272486062	0	413.535712336641	30	FF	1	0	0	0	0	0	0	0	0	1	day	4	winter
223442	05-24	2006-04-19 16:00:00	05-23	570	26.0892832542666	FALSE	2.5	109	16	8.170679286	40.85339643	05-24.05-23	8	0	1	FALSE	2.5	120	4279.07700328003	5600.92849445518	4222.75976110411	778.267306264371	0	2033.81984131746	3.24763284700167	30	28.8531205563776	0.00400420611621695	0.894275725692677	0.300906272486062	0	413.535712336641	30	FF	1	0	0	0	0	0	0	0	0	1	day	4	winter
249535	06-03	2006-04-01 03:00:00	06-04	105	26.173972848624	FALSE	5.5	91	3	4.816637832	24.08318916	06-03.06-04	7	0	1	FALSE	3.5	901.997782702374	8627.0736637634	3113.06922505748	1358.30777072061	1295.56937290135	0	2320.0109363376	0	30	20.7309124837573	0.039534775873129	0.831884757561577	0.236272171987122	0	843.911501541791	30	FF	1	0	0	0	0	0	0	0	1	0	night	4	winter
258255	06-04	2006-04-01 03:00:00	06-03	105	26.173972848624	FALSE	3.5	91	3	0.848528137	4.242640687	06-04.06-03	8	0	1	FALSE	5.5	931.933474020544	8630.2549209163	3127.05932147121	1337.94618725867	1275.61749752816	0	2313.53609985509	0	30	23.1533765591581	0.0339159038764957	0.855582209500786	0.271112695399161	0	823.137408885946	30	FF	1	0	0	0	0	0	0	0	1	0	night	4	winter
315631	06-09	2007-01-23 10:00:00	06-12	1261	26.1769927460653	FALSE	2.5	23	10	28.00642783	280.0642783	06-09.06-12	7	0	1	FALSE	10.5	534.134814442946	5209.47214216565	1946.535383701	2906.44112274789	3652.73869856578	23.1063156982175	1849.77186988731	0	210	30.795153282913	0.0086303925205601	0.208804062416587	0	0	160.548336205124	210	FF	0	0	0	0	0	1	0	0	0	1	day	1	winter
346627	06-12	2007-01-23 10:00:00	06-09	1261	26.1769927460653	FALSE	10.5	23	10	124.8597613	624.2988067	06-12.06-09	7	0	1	FALSE	2.5	553.172667437573	5206.96648731293	1919.2967462068	2912.47317584214	3681.08679604271	33.6594379029247	1842.44483982447	0.347095592483949	210	29.0648837403193	0.00929107241400725	0.245714996796236	0	0	160.548336205124	210	FF	0	0	0	0	0	1	0	0	1	0	day	1	winter
210713	05-20	2006-03-29 10:00:00	05-21	579	26.1811328013999	FALSE	3.5	88	10	57.14630347	571.4630347	05-20.05-21	5	0	1	FALSE	4.5	1046.56581255074	3737.37876057539	6362.54665994679	3099.30637401339	1074.15082739809	17.6325945833038	2486.37412851605	0	210	29.5352538189572	0.00715403974743664	0.331885124699649	0.528248534011982	0	541.843771178112	210	FF	0	0	0	0	0	1	0	0	1	0	day	3	winter
213163	05-21	2006-03-29 10:00:00	05-20	579	26.1811328013999	FALSE	4.5	88	10	95.91037483	479.5518741	05-21.05-20	5	0	1	FALSE	3.5	1034.456378974	3710.55251950434	6323.81214142229	3101.77368613508	1068.26962888589	14.8200802551543	2487.2675499862	0	210	31.3307795540897	0.00753344492136772	0.284462489152937	0.528248534011982	0	541.843771178112	210	FF	0	0	0	0	0	1	0	0	1	0	day	3	winter
86322	04-11	2005-01-12 05:00:00	04-18	405	26.2570586751576	FALSE	6	12	5	12.10784869	60.53924347	04-11.04-18	4	0	1	FALSE	6.5	450.998891351187	915.860251348425	4320.93739829681	4106.49485571332	361.247837363769	0	2020.13951804768	0	50	39.1520238050628	0.00646056965611121	0.965818021722518	0	0.00700330567194852	147.336222370249	50	FF	0	0	1	0	0	0	0	0	1	0	crepuscular	1	winter
116588	04-18	2005-01-12 05:00:00	04-11	405	26.2570586751576	FALSE	6.5	12	5	3.440930107	17.20465053	04-18.04-11	4	0	1	FALSE	6	450	900.499861188218	4320.41664657473	4120.60675143843	342.052627529741	0	2014.82526495185	0	50	39.5835837984016	0.00685887151310174	0.980704708967524	0	0.00700330567194852	147.336222370249	50	FF	0	0	1	0	0	0	0	0	1	0	crepuscular	1	winter
318425	06-10	2006-03-23 19:00:00	06-12	75	26.3105595275798	FALSE	3.5	82	19	187.5852873	937.9264363	06-10.06-12	6	0	2	FALSE	10.5	901.997782702374	2070	2550	5902.07590598427	2612.75716437636	0	2249.85097676557	92.4774917848252	30	18.0705884681704	0.0169165628637778	0.54493639514685	0.167305536015461	0	767.465775224967	30	FF	1	0	0	0	0	0	0	0	1	0	crepuscular	3	winter
338585	06-12	2006-03-23 19:00:00	06-10	75	26.3105595275798	FALSE	10.5	82	19	186.5030831	932.5154154	06-12.06-10	6	0	2	FALSE	3.5	872.066511224918	2040	2577.20779138974	5927.56273690967	2588.01081914276	0	2252.31893386077	92.9103099181508	30	17.0700243039885	0.0254481050640948	0.603145702650451	0.167305536015461	0	767.465775224967	30	FF	1	0	0	0	0	0	0	0	1	0	crepuscular	3	winter
84822	04-11	2004-11-08 20:00:00	04-16	150	26.3123798383466	FALSE	6	313	20	479.8230507	2399.115254	04-11.04-16	6	0	1	FALSE	7.5	547.44862772684	2938.31584415291	6490.89362106636	7301.59571600619	174.928556845359	0	2340.43996313355	0	50	31.9952347830988	0.00270176859514347	0.662294985251152	0	0	49.9229317157715	50	FF	0	0	1	0	0	0	0	0	1	0	crepuscular	11	fall
107962	04-16	2004-11-08 20:00:00	04-11	150	26.3123798383466	FALSE	7.5	313	20	157.053112	785.2655602	04-16.04-11	6	0	1	FALSE	6	553.172667437573	2951.60973029972	6474.7200711691	7331.30274917085	192.093727122985	0	2345.3691090169	0	50	31.9545284569921	0.00266640549062972	0.652439835723671	0	0	49.9229317157715	50	FF	0	0	1	0	0	0	0	0	1	0	crepuscular	11	fall
110611	04-16	2005-03-01 18:00:00	04-18	620	26.313898492131	FALSE	7.5	60	18	82.75312683	413.7656341	04-16.04-18	6	0	1	FALSE	6.5	810	150	3691.95070389625	5216.98188611001	844.807670419723	0	2258.09555873684	0	50	36.0184406906911	0.0196482657789674	0.974937932724433	0	0.296128359806545	198.302566879728	50	FF	0	0	1	0	0	0	0	0	1	0	crepuscular	3	winter
117638	04-18	2005-03-01 18:00:00	04-16	620	26.313898492131	FALSE	6.5	60	18	89.19641248	445.9820624	04-18.04-16	6	0	1	FALSE	7.5	810.555365166378	134.164078649987	3691.09739779378	5200.48074700791	842.140130857092	0	2260.33684740958	0	50	35.8665965479271	0.0178103522895609	0.95657151218479	0	0.296128359806545	198.302566879728	50	FF	0	0	1	0	0	0	0	0	1	0	crepuscular	3	winter
[truncated: 97,883 more rows]
