# Supplementary material for: Bighorn sheep associations: understanding tradeoffs of sociality and implications for disease transmission
Source: PeerJ. 2023 Aug 8;11:e15625. doi: 10.7717/peerj.15625 (PMC10416771; doi:10.7717/peerj.15625)
Supplement: Supplemental Information 4 [file peerj-11-15625-s004.txt]

ANIMALID.	COLLARID.	GROUP.	SEX.	AGE	FIX	MSDATE.	MSTIME.	DOY	HOD	DECDOY	TYPE.	LAT	LONGW	UTME_NAD83	UTMN_NAD83	dt	minutes	timegroup	group
0206	68	A	F	4.5	143	2002.12.01	17:00:54	335	17	335.708	3D	48.809	113.658	304820	5409610	2002-12-01 17:00:54	0	66	189
0205	56	A	F	3.5	139	2002.12.01	17:02:30	335	17	335.708	3D	48.809	113.658	304820	5409631.08	2002-12-01 17:02:30	0	66	189
0206	68	A	F	4.5	182	2002.12.09	20:00:37	343	20	343.833	3D	48.837	113.633	306789	5412644	2002-12-09 20:00:37	0	134	379
0209	93	MG	M	1.5	201	2002.12.09	20:00:37	343	20	343.833	3D	48.837	113.633	306792	5412644.94	2002-12-09 20:00:37	0	134	379
0206	68	A	F	4.5	183	2002.12.10	01:01:03	344	1	344.042	3D	48.837	113.633	306809	5412638	2002-12-10 01:01:03	0	136	385
0209	93	MG	M	1.5	202	2002.12.10	01:01:07	344	1	344.042	3D	48.837	113.633	306825	5412656.048	2002-12-10 01:01:07	0	136	385
0206	68	A	F	4.5	243	2002.12.22	13:00:38	356	13	356.542	3D	48.839	113.621	307688	5412815	2002-12-22 13:00:38	0	239	671
0209	93	MG	M	1.5	262	2002.12.22	13:01:06	356	13	356.542	2D	48.839	113.621	307680	5412817.925	2002-12-22 13:01:06	0	239	671
0207	6	A	F	2.5	283	2002.12.30	01:01:38	364	1	364.042	2D	48.806	113.652	305316	5409235.406	2002-12-30 01:01:38	0	306	846
0205	56	A	F	3.5	275	2002.12.30	01:03:03	364	1	364.042	2D	48.806	113.651	305329	5409227.165	2002-12-30 01:03:03	0	306	846
0207	6	A	F	2.5	287	2002.12.30	21:00:37	364	21	364.875	3D	48.803	113.651	305361	5408947.843	2002-12-30 21:00:37	0	314	864
0205	56	A	F	3.5	279	2002.12.30	21:01:07	364	21	364.875	3D	48.803	113.651	305351	5408944.866	2002-12-30 21:01:07	0	314	864
0207	6	A	F	2.5	296	2003.01.01	18:01:07	1	18	1.75	3D	48.805	113.651	305378	5409190.971	2003-01-01 18:01:07	0	329	911
0205	56	A	F	3.5	288	2003.01.01	18:01:22	1	18	1.75	2D	48.805	113.651	305359	5409192.722	2003-01-01 18:01:22	0	329	911
0206	68	A	F	4.5	389	2003.01.21	23:01:01	21	23	21.958	3D	48.809	113.666	304251	5409616	2003-01-21 23:01:01	0	496	1349
0207	6	A	F	2.5	393	2003.01.21	23:01:36	21	23	21.958	2D	48.809	113.666	304267	5409602.553	2003-01-21 23:01:36	0	496	1349
0204	43	A	F	4.5	427	2003.01.24	16:01:36	24	16	24.667	2D	48.803	113.652	305284	5408934.273	2003-01-24 16:01:36	0	512	1393
0206	68	A	F	4.5	402	2003.01.24	16:02:23	24	16	24.667	2D	48.803	113.652	305292	5408942	2003-01-24 16:02:23	0	512	1393
0204	43	A	F	4.5	428	2003.01.24	21:01:06	24	21	24.875	2D	48.805	113.651	305350	5409121.93	2003-01-24 21:01:06	0	513	1394
0206	68	A	F	4.5	403	2003.01.24	21:01:06	24	21	24.875	2D	48.805	113.651	305353	5409146	2003-01-24 21:01:06	0	513	1394
0204	43	A	F	4.5	430	2003.01.25	07:01:07	25	7	25.292	2D	48.805	113.65	305391	5409172.241	2003-01-25 07:01:07	0	516	1399
0206	68	A	F	4.5	405	2003.01.25	07:01:07	25	7	25.292	2D	48.805	113.651	305381	5409183	2003-01-25 07:01:07	0	516	1399
0206	68	A	F	4.5	409	2003.01.26	03:00:37	26	3	26.125	3D	48.805	113.65	305411	5409196	2003-01-26 03:00:37	0	521	1413
0207	6	A	F	2.5	413	2003.01.26	03:00:37	26	3	26.125	3D	48.805	113.65	305412	5409176.431	2003-01-26 03:00:37	0	521	1413
0204	43	A	F	4.5	435	2003.01.26	08:00:38	26	8	26.333	3D	48.805	113.651	305383	5409167.082	2003-01-26 08:00:38	0	522	1415
0206	68	A	F	4.5	410	2003.01.26	08:00:38	26	8	26.333	3D	48.805	113.65	305409	5409175	2003-01-26 08:00:38	0	522	1415
0207	6	A	F	2.5	414	2003.01.26	08:00:38	26	8	26.333	3D	48.805	113.65	305401	5409173.455	2003-01-26 08:00:38	0	522	1415
0206	68	A	F	4.5	415	2003.01.27	09:01:06	27	9	27.375	2D	48.807	113.652	305305	5409379	2003-01-27 09:01:06	0	530	1438
0207	6	A	F	2.5	419	2003.01.27	09:01:36	27	9	27.375	2D	48.807	113.652	305319	5409398.893	2003-01-27 09:01:36	0	530	1438
0206	68	A	F	4.5	416	2003.01.27	14:01:01	27	14	27.583	3D	48.805	113.661	304643	5409216	2003-01-27 14:01:01	0	531	1442
0204	43	A	F	4.5	441	2003.01.27	14:01:30	27	14	27.583	2D	48.805	113.661	304633	5409218.976	2003-01-27 14:01:30	0	531	1442
0204	43	A	F	4.5	442	2003.01.27	19:00:38	27	19	27.792	3D	48.805	113.663	304508	5409231.786	2003-01-27 19:00:38	0	533	1446
0206	68	A	F	4.5	417	2003.01.27	19:01:06	27	19	27.792	2D	48.805	113.663	304490	5409223	2003-01-27 19:01:06	0	533	1446
0207	6	A	F	2.5	421	2003.01.27	19:02:01	27	19	27.792	3D	48.805	113.663	304483	5409199.965	2003-01-27 19:02:01	0	533	1446
0204	43	A	F	4.5	445	2003.01.28	10:00:54	28	10	28.417	3D	48.806	113.662	304534	5409284.859	2003-01-28 10:00:54	0	538	1454
0206	68	A	F	4.5	420	2003.01.28	10:01:36	28	10	28.417	2D	48.806	113.662	304543	5409286	2003-01-28 10:01:36	0	538	1454
0201	106	MG	M	8.5	456	2003.01.31	08:01:07	31	8	31.333	3D	48.803	113.663	304445	5408984.284	2003-01-31 08:01:07	0	557	1513
0209	93	MG	M	1.5	453	2003.01.31	08:01:32	31	8	31.333	3D	48.803	113.664	304425	5408973.864	2003-01-31 08:01:32	0	557	1513
0207	6	A	F	2.5	440	2003.01.31	18:00:37	31	18	31.75	3D	48.805	113.652	305308	5409210.098	2003-01-31 18:00:37	0	560	1525
0209	93	MG	M	1.5	455	2003.01.31	18:00:38	31	18	31.75	3D	48.805	113.652	305303	5409209.14	2003-01-31 18:00:38	0	560	1525
0206	68	A	F	4.5	450	2003.02.03	16:00:59	34	16	34.667	2D	48.803	113.654	305158	5408978	2003-02-03 16:00:59	0	581	1587
0205	56	A	F	3.5	446	2003.02.03	16:01:51	34	16	34.667	2D	48.803	113.653	305163	5408994.79	2003-02-03 16:01:51	0	581	1587
0204	43	A	F	4.5	475	2003.02.03	16:02:01	34	16	34.667	2D	48.803	113.654	305158	5408966.263	2003-02-03 16:02:01	0	581	1587
0207	6	A	F	2.5	454	2003.02.03	16:02:17	34	16	34.667	2D	48.804	113.653	305166	5409008.051	2003-02-03 16:02:17	0	581	1587
0207	6	A	F	2.5	455	2003.02.03	21:00:37	34	21	34.875	3D	48.803	113.652	305268	5408969.987	2003-02-03 21:00:37	0	583	1589
0205	56	A	F	3.5	447	2003.02.03	21:00:38	34	21	34.875	3D	48.803	113.651	305330	5408993.427	2003-02-03 21:00:38	0	583	1590
0206	68	A	F	4.5	451	2003.02.03	21:00:38	34	21	34.875	3D	48.803	113.651	305330	5408982	2003-02-03 21:00:38	0	583	1590
0209	93	MG	M	1.5	470	2003.02.03	21:01:10	34	21	34.875	3D	48.803	113.652	305272	5408979.887	2003-02-03 21:01:10	0	583	1589
0206	68	A	F	4.5	452	2003.02.04	02:01:06	35	2	35.083	2D	48.803	113.651	305334	5408980	2003-02-04 02:01:06	0	585	1594
0209	93	MG	M	1.5	471	2003.02.04	02:01:36	35	2	35.083	2D	48.803	113.651	305328	5408954.551	2003-02-04 02:01:36	0	585	1594
0205	56	A	F	3.5	448	2003.02.04	02:01:59	35	2	35.083	2D	48.803	113.651	305333	5408968.847	2003-02-04 02:01:59	0	585	1594
0205	56	A	F	3.5	456	2003.02.05	18:01:38	36	18	36.75	3D	48.803	113.653	305180	5408915.185	2003-02-05 18:01:38	0	601	1633
0204	43	A	F	4.5	485	2003.02.05	18:02:57	36	18	36.75	2D	48.803	113.653	305200	5408902.263	2003-02-05 18:02:57	0	601	1633
0204	43	A	F	4.5	489	2003.02.06	14:01:36	37	14	37.583	2D	48.801	113.658	304794	5408695.538	2003-02-06 14:01:36	0	609	1652
0206	68	A	F	4.5	464	2003.02.06	14:02:36	37	14	37.583	2D	48.801	113.658	304802	5408701	2003-02-06 14:02:36	0	609	1652
0204	43	A	F	4.5	495	2003.02.07	20:01:07	38	20	38.833	2D	48.802	113.652	305289	5408863.536	2003-02-07 20:01:07	0	619	1676
0205	56	A	F	3.5	466	2003.02.07	20:01:55	38	20	38.833	2D	48.802	113.652	305302	5408878.679	2003-02-07 20:01:55	0	619	1676
0204	43	A	F	4.5	497	2003.02.08	06:00:37	39	6	39.25	3D	48.803	113.651	305344	5408918.275	2003-02-08 06:00:37	0	623	1687
0205	56	A	F	3.5	468	2003.02.08	06:01:01	39	6	39.25	3D	48.803	113.651	305334	5408938.76	2003-02-08 06:01:01	0	623	1687
0209	93	MG	M	1.5	493	2003.02.08	16:01:01	39	16	39.667	3D	48.803	113.659	304772	5408973.944	2003-02-08 16:01:01	0	626	1692
0207	6	A	F	2.5	478	2003.02.08	16:02:07	39	16	39.667	2D	48.803	113.659	304774	5408982.784	2003-02-08 16:02:07	0	626	1692
0205	56	A	F	3.5	471	2003.02.08	21:01:07	39	21	39.875	2D	48.803	113.651	305354	5408924.732	2003-02-08 21:01:07	0	628	1697
0209	93	MG	M	1.5	494	2003.02.08	21:01:07	39	21	39.875	3D	48.803	113.651	305374	5408918.459	2003-02-08 21:01:07	0	628	1697
0209	93	MG	M	1.5	502	2003.02.10	13:01:07	41	13	41.542	3D	48.808	113.645	305777	5409443.042	2003-02-10 13:01:07	0	642	1733
0207	6	A	F	2.5	487	2003.02.10	13:01:37	41	13	41.542	2D	48.808	113.645	305784	5409455.038	2003-02-10 13:01:37	0	642	1733
0205	56	A	F	3.5	484	2003.02.11	14:01:36	42	14	42.583	2D	48.782	113.651	305245	5406647.271	2003-02-11 14:01:36	0	651	1757
0204	43	A	F	4.5	513	2003.02.11	14:01:37	42	14	42.583	2D	48.782	113.651	305241	5406636.829	2003-02-11 14:01:37	0	651	1757
0206	68	A	F	4.5	504	2003.02.14	22:00:37	45	22	45.917	3D	48.804	113.651	305347	5409010	2003-02-14 22:00:37	0	680	1832
0207	6	A	F	2.5	508	2003.02.14	22:01:37	45	22	45.917	3D	48.803	113.651	305342	5408995.24	2003-02-14 22:01:37	0	680	1832
0206	68	A	F	4.5	505	2003.02.15	03:01:07	46	3	46.125	2D	48.803	113.651	305352	5408996	2003-02-15 03:01:07	0	681	1836
0207	6	A	F	2.5	509	2003.02.15	03:03:03	46	3	46.125	2D	48.803	113.651	305330	5408995.649	2003-02-15 03:03:03	0	681	1836
0206	68	A	F	4.5	515	2003.02.17	05:00:38	48	5	48.208	3D	48.804	113.664	304390	5409143	2003-02-17 05:00:38	0	694	1877
0207	6	A	F	2.5	519	2003.02.17	05:01:01	48	5	48.208	3D	48.804	113.664	304389	5409135.353	2003-02-17 05:01:01	0	694	1877
0207	6	A	F	2.5	520	2003.02.17	10:01:06	48	10	48.417	2D	48.804	113.665	304320	5409137.769	2003-02-17 10:01:06	0	696	1882
0206	68	A	F	4.5	516	2003.02.17	10:01:08	48	10	48.417	2D	48.804	113.665	304306	5409120	2003-02-17 10:01:08	0	696	1882
0206	68	A	F	4.5	517	2003.02.17	15:01:07	48	15	48.625	2D	48.804	113.666	304246	5409133	2003-02-17 15:01:07	0	698	1885
0207	6	A	F	2.5	521	2003.02.17	15:01:07	48	15	48.625	2D	48.804	113.666	304259	5409142.127	2003-02-17 15:01:07	0	698	1885
0205	56	A	F	3.5	519	2003.02.18	21:01:24	49	21	49.875	2D	48.768	113.656	304804	5405043.501	2003-02-18 21:01:24	0	710	1915
0204	43	A	F	4.5	548	2003.02.18	21:01:27	49	21	49.875	2D	48.768	113.657	304784	5405039.3	2003-02-18 21:01:27	0	710	1915
0206	68	A	F	4.5	550	2003.02.24	12:01:02	55	12	55.5	3D	48.804	113.661	304585	5409098	2003-02-24 12:01:02	0	753	2027
0207	6	A	F	2.5	554	2003.02.24	12:01:36	55	12	55.5	2D	48.804	113.661	304581	5409081.889	2003-02-24 12:01:36	0	753	2027
0206	68	A	F	4.5	558	2003.02.26	04:01:24	57	4	57.167	2D	48.805	113.65	305404	5409183	2003-02-26 04:01:24	0	767	2070
0207	6	A	F	2.5	562	2003.02.26	04:01:31	57	4	57.167	3D	48.805	113.651	305381	5409178.617	2003-02-26 04:01:31	0	767	2070
0206	68	A	F	4.5	561	2003.02.26	19:00:38	57	19	57.792	3D	48.805	113.651	305322	5409158	2003-02-26 19:00:38	0	772	2082
0207	6	A	F	2.5	565	2003.02.26	19:01:37	57	19	57.792	2D	48.805	113.652	305311	5409175.49	2003-02-26 19:01:37	0	772	2082
0206	68	A	F	4.5	563	2003.02.27	05:00:55	58	5	58.208	3D	48.805	113.651	305330	5409191	2003-02-27 05:00:55	0	776	2092
0207	6	A	F	2.5	567	2003.02.27	05:01:36	58	5	58.208	2D	48.805	113.651	305339	5409171.157	2003-02-27 05:01:36	0	776	2092
0207	6	A	F	2.5	603	2003.03.06	17:00:37	65	17	65.708	3D	48.803	113.653	305222	5408939.315	2003-03-06 17:00:37	0	831	2238
0206	68	A	F	4.5	599	2003.03.06	17:02:24	65	17	65.708	2D	48.803	113.653	305219	5408958	2003-03-06 17:02:24	0	831	2238
0207	6	A	F	2.5	604	2003.03.06	22:01:06	65	22	65.917	2D	48.803	113.653	305208	5408908.655	2003-03-06 22:01:06	0	833	2244
0206	68	A	F	4.5	600	2003.03.06	22:03:03	65	22	65.917	2D	48.803	113.653	305208	5408913	2003-03-06 22:03:03	0	833	2244
0206	68	A	F	4.5	601	2003.03.07	03:00:38	66	3	66.125	3D	48.803	113.653	305221	5408945	2003-03-07 03:00:38	0	835	2247
0207	6	A	F	2.5	605	2003.03.07	03:01:36	66	3	66.125	2D	48.803	113.653	305216	5408923.96	2003-03-07 03:01:36	0	835	2247
0206	68	A	F	4.5	602	2003.03.07	08:00:55	66	8	66.333	3D	48.803	113.653	305212	5408925	2003-03-07 08:00:55	0	837	2252
0207	6	A	F	2.5	606	2003.03.07	08:01:40	66	8	66.333	2D	48.803	113.653	305211	5408916.359	2003-03-07 08:01:40	0	837	2252
0204	43	A	F	4.5	628	2003.03.07	13:00:38	66	13	66.542	3D	48.761	113.645	305643	5404246.809	2003-03-07 13:00:38	0	839	2257
0205	56	A	F	3.5	599	2003.03.07	13:00:38	66	13	66.542	3D	48.761	113.645	305644	5404241.968	2003-03-07 13:00:38	0	839	2257
0206	68	A	F	4.5	604	2003.03.07	18:01:36	66	18	66.75	2D	48.803	113.653	305222	5408913	2003-03-07 18:01:36	0	840	2262
0207	6	A	F	2.5	608	2003.03.07	18:02:35	66	18	66.75	2D	48.803	113.653	305216	5408925.071	2003-03-07 18:02:35	0	840	2262
0206	68	A	F	4.5	609	2003.03.08	19:01:06	67	19	67.792	2D	48.803	113.653	305208	5408936	2003-03-08 19:01:06	0	846	2280
0207	6	A	F	2.5	613	2003.03.08	19:01:11	67	19	67.792	3D	48.803	113.653	305212	5408937.451	2003-03-08 19:01:11	0	846	2280
0206	68	A	F	4.5	614	2003.03.09	20:01:08	68	20	68.833	3D	48.803	113.652	305276	5408891	2003-03-09 20:01:08	0	854	2300
0207	6	A	F	2.5	618	2003.03.09	20:01:56	68	20	68.833	2D	48.802	113.652	305281	5408886.09	2003-03-09 20:01:56	0	854	2300
0206	68	A	F	4.5	615	2003.03.10	01:01:07	69	1	69.042	2D	48.803	113.651	305359	5408923	2003-03-10 01:01:07	0	856	2304
0207	6	A	F	2.5	619	2003.03.10	01:02:00	69	1	69.042	2D	48.803	113.651	305365	5408908.737	2003-03-10 01:02:00	0	856	2304
0205	56	A	F	3.5	616	2003.03.11	02:00:38	70	2	70.083	3D	48.762	113.656	304827	5404422.884	2003-03-11 02:00:38	0	865	2330
0204	43	A	F	4.5	645	2003.03.11	02:01:06	70	2	70.083	2D	48.762	113.656	304832	5404425.721	2003-03-11 02:01:06	0	865	2330
0205	56	A	F	3.5	617	2003.03.11	07:01:06	70	7	70.292	2D	48.762	113.656	304827	5404427.33	2003-03-11 07:01:06	0	867	2333
0204	43	A	F	4.5	646	2003.03.11	07:01:07	70	7	70.292	2D	48.762	113.656	304827	5404420.542	2003-03-11 07:01:07	0	867	2333
0207	6	A	F	2.5	626	2003.03.11	12:01:06	70	12	70.5	2D	48.803	113.651	305354	5408926.93	2003-03-11 12:01:06	0	868	2335
0206	68	A	F	4.5	622	2003.03.11	12:01:07	70	12	70.5	2D	48.803	113.651	305366	5408921	2003-03-11 12:01:07	0	868	2335
0204	43	A	F	4.5	649	2003.03.11	22:00:38	70	22	70.917	3D	48.762	113.656	304823	5404420.014	2003-03-11 22:00:38	0	871	2346
0205	56	A	F	3.5	620	2003.03.11	22:03:03	70	22	70.917	2D	48.762	113.656	304824	5404419.652	2003-03-11 22:03:03	0	871	2346
0207	6	A	F	2.5	631	2003.03.12	13:01:07	71	13	71.542	3D	48.802	113.654	305146	5408870.768	2003-03-12 13:01:07	0	876	2361
0206	68	A	F	4.5	627	2003.03.12	13:03:03	71	13	71.542	2D	48.802	113.654	305145	5408866	2003-03-12 13:03:03	0	876	2361
0206	68	A	F	4.5	703	2003.03.28	09:00:37	87	9	87.375	3D	48.805	113.65	305405	5409186	2003-03-28 09:00:37	0	988	2717
0207	6	A	F	2.5	707	2003.03.28	09:03:01	87	9	87.375	2D	48.805	113.65	305413	5409189.718	2003-03-28 09:03:01	0	988	2717
0206	68	A	F	4.5	738	2003.04.04	16:01:06	94	16	94.667	2D	48.805	113.66	304673	5409153	2003-04-04 16:01:06	0	1036	2855
0207	6	A	F	2.5	742	2003.04.04	16:01:07	94	16	94.667	2D	48.805	113.66	304665	5409175.761	2003-04-04 16:01:07	0	1036	2855
0204	43	A	F	4.5	786	2003.04.09	11:00:37	99	11	99.458	3D	48.782	113.655	304938	5406587.304	2003-04-09 11:00:37	0	1071	2957
0205	56	A	F	3.5	757	2003.04.09	11:01:06	99	11	99.458	2D	48.782	113.656	304924	5406588.362	2003-04-09 11:01:06	0	1071	2957
0205	56	A	F	3.5	760	2003.04.10	02:00:37	100	2	100.083	3D	48.784	113.655	304993	5406858.567	2003-04-10 02:00:37	0	1077	2970
0204	43	A	F	4.5	789	2003.04.10	02:01:30	100	2	100.083	2D	48.784	113.655	305012	5406856.789	2003-04-10 02:01:30	0	1077	2970
0204	43	A	F	4.5	791	2003.04.10	12:00:37	100	12	100.5	3D	48.782	113.658	304771	5406658.884	2003-04-10 12:00:37	0	1079	2979
0205	56	A	F	3.5	762	2003.04.10	12:00:37	100	12	100.5	3D	48.782	113.658	304784	5406644.411	2003-04-10 12:00:37	0	1079	2979
0204	43	A	F	4.5	792	2003.04.10	17:01:07	100	17	100.708	2D	48.782	113.657	304816	5406650.974	2003-04-10 17:01:07	0	1081	2987
0205	56	A	F	3.5	763	2003.04.10	17:01:09	100	17	100.708	2D	48.782	113.657	304813	5406670.111	2003-04-10 17:01:09	0	1081	2987
0205	56	A	F	3.5	768	2003.04.11	18:00:55	101	18	101.75	3D	48.786	113.647	305578	5407051.86	2003-04-11 18:00:55	0	1089	3008
0204	43	A	F	4.5	797	2003.04.11	18:01:07	101	18	101.75	2D	48.786	113.647	305589	5407035.56	2003-04-11 18:01:07	0	1089	3008
0206	68	A	F	4.5	773	2003.04.11	23:00:37	101	23	101.958	3D	48.807	113.66	304734	5409420	2003-04-11 23:00:37	0	1091	3012
0205	56	A	F	3.5	769	2003.04.11	23:01:06	101	23	101.958	2D	48.785	113.646	305615	5406927.058	2003-04-11 23:01:06	0	1091	3013
0207	6	A	F	2.5	777	2003.04.11	23:01:06	101	23	101.958	2D	48.807	113.66	304729	5409427.248	2003-04-11 23:01:06	0	1091	3012
0204	43	A	F	4.5	798	2003.04.11	23:01:41	101	23	101.958	2D	48.785	113.646	305639	5406932.22	2003-04-11 23:01:41	0	1091	3013
0204	43	A	F	4.5	799	2003.04.12	04:00:37	102	4	102.167	3D	48.786	113.646	305627	5407037.789	2003-04-12 04:00:37	0	1092	3016
0205	56	A	F	3.5	770	2003.04.12	04:00:38	102	4	102.167	3D	48.786	113.646	305622	5407038.076	2003-04-12 04:00:38	0	1092	3016
0204	43	A	F	4.5	800	2003.04.12	09:00:37	102	9	102.375	3D	48.786	113.648	305512	5407025.893	2003-04-12 09:00:37	0	1093	3020
0205	56	A	F	3.5	771	2003.04.12	09:01:06	102	9	102.375	2D	48.786	113.648	305493	5407032.569	2003-04-12 09:01:06	0	1093	3020
0206	68	A	F	4.5	776	2003.04.12	14:00:38	102	14	102.583	3D	48.805	113.66	304717	5409240	2003-04-12 14:00:38	0	1095	3026
0207	6	A	F	2.5	780	2003.04.12	14:00:41	102	14	102.583	3D	48.806	113.66	304718	5409246.26	2003-04-12 14:00:41	0	1095	3026
0205	56	A	F	3.5	772	2003.04.12	14:01:24	102	14	102.583	2D	48.785	113.648	305532	5406955.534	2003-04-12 14:01:24	0	1095	3028
0204	43	A	F	4.5	801	2003.04.12	14:02:32	102	14	102.583	2D	48.785	113.647	305545	5406964.107	2003-04-12 14:02:32	0	1095	3028
0204	43	A	F	4.5	803	2003.04.13	00:00:38	103	0	103	3D	48.786	113.647	305604	5407001.771	2003-04-13 00:00:38	0	1099	3037
0205	56	A	F	3.5	774	2003.04.13	00:01:06	103	0	103	2D	48.786	113.647	305600	5406997.668	2003-04-13 00:01:06	0	1099	3037
0204	43	A	F	4.5	804	2003.04.13	05:00:37	103	5	103.208	3D	48.785	113.647	305599	5406991.815	2003-04-13 05:00:37	0	1101	3042
0205	56	A	F	3.5	775	2003.04.13	05:00:37	103	5	103.208	3D	48.785	113.647	305597	5406985.544	2003-04-13 05:00:37	0	1101	3042
0207	6	A	F	2.5	784	2003.04.13	10:00:37	103	10	103.417	3D	48.806	113.657	304894	5409290.197	2003-04-13 10:00:37	0	1103	3047
0205	56	A	F	3.5	776	2003.04.13	10:00:55	103	10	103.417	3D	48.785	113.647	305608	5406990.743	2003-04-13 10:00:55	0	1103	3050
0206	68	A	F	4.5	780	2003.04.13	10:01:01	103	10	103.417	3D	48.806	113.657	304899	5409276	2003-04-13 10:01:01	0	1103	3047
0204	43	A	F	4.5	805	2003.04.13	10:01:02	103	10	103.417	3D	48.785	113.646	305608	5406993.716	2003-04-13 10:01:02	0	1103	3050
0205	56	A	F	3.5	785	2003.04.15	07:00:37	105	7	105.292	3D	48.805	113.66	304686	5409169.485	2003-04-15 07:00:37	0	1120	3091
0204	43	A	F	4.5	814	2003.04.15	07:00:38	105	7	105.292	3D	48.805	113.66	304674	5409160.678	2003-04-15 07:00:38	0	1120	3091
0204	43	A	F	4.5	818	2003.04.16	03:00:37	106	3	106.125	3D	48.805	113.649	305487	5409163.578	2003-04-16 03:00:37	0	1127	3116
0205	56	A	F	3.5	789	2003.04.16	03:00:37	106	3	106.125	3D	48.805	113.649	305476	5409161.955	2003-04-16 03:00:37	0	1127	3116
0204	43	A	F	4.5	821	2003.04.16	18:01:37	106	18	106.75	2D	48.801	113.657	304922	5408682.849	2003-04-16 18:01:37	0	1133	3133
0205	56	A	F	3.5	792	2003.04.16	18:02:00	106	18	106.75	2D	48.801	113.657	304924	5408683.769	2003-04-16 18:02:00	0	1133	3133
0204	43	A	F	4.5	822	2003.04.16	23:00:37	106	23	106.958	3D	48.803	113.651	305352	5408941.029	2003-04-16 23:00:37	0	1135	3137
0205	56	A	F	3.5	793	2003.04.16	23:00:37	106	23	106.958	3D	48.803	113.651	305354	5408948.099	2003-04-16 23:00:37	0	1135	3137
0204	43	A	F	4.5	823	2003.04.17	04:01:06	107	4	107.167	2D	48.803	113.651	305361	5408940.484	2003-04-17 04:01:06	0	1137	3143
0205	56	A	F	3.5	794	2003.04.17	04:01:06	107	4	107.167	2D	48.803	113.651	305354	5408944.739	2003-04-17 04:01:06	0	1137	3143
0205	56	A	F	3.5	798	2003.04.18	00:01:06	108	0	108	2D	48.796	113.648	305515	5408194.68	2003-04-18 00:01:06	0	1145	3165
0204	43	A	F	4.5	827	2003.04.18	00:01:07	108	0	108	2D	48.797	113.648	305520	5408216.526	2003-04-18 00:01:07	0	1145	3165
0207	6	A	F	2.5	806	2003.04.18	00:01:55	108	0	108	3D	48.809	113.669	304022	5409671.246	2003-04-18 00:01:55	0	1145	3166
0201	106	MG	M	8.5	824	2003.04.18	00:02:06	108	0	108	2D	48.809	113.669	304039	5409686.24	2003-04-18 00:02:06	0	1145	3166
0205	56	A	F	3.5	799	2003.04.18	05:01:07	108	5	108.208	2D	48.796	113.649	305491	5408177.714	2003-04-18 05:01:07	0	1147	3171
0204	43	A	F	4.5	828	2003.04.18	05:01:25	108	5	108.208	2D	48.796	113.649	305469	5408183.594	2003-04-18 05:01:25	0	1147	3171
0204	43	A	F	4.5	829	2003.04.18	10:01:34	108	10	108.417	3D	48.796	113.649	305469	5408181.681	2003-04-18 10:01:34	0	1149	3176
0205	56	A	F	3.5	800	2003.04.18	10:01:35	108	10	108.417	2D	48.796	113.649	305451	5408167.954	2003-04-18 10:01:35	0	1149	3176
0205	56	A	F	3.5	808	2003.04.20	02:01:07	110	2	110.083	3D	48.796	113.649	305486	5408156.75	2003-04-20 02:01:07	0	1165	3216
0204	43	A	F	4.5	837	2003.04.20	02:01:25	110	2	110.083	2D	48.796	113.649	305470	5408145.598	2003-04-20 02:01:25	0	1165	3216
0301	343	MG	M	3.5	31	2003.04.23	15:00:38	113	15	113.625	3D	48.808	113.679	303275	5409530.564	2003-04-23 15:00:38	0	1197	3329
0302	306	MG	M	4.5	38	2003.04.23	15:00:38	113	15	113.625	3D	48.807	113.679	303285	5409511.308	2003-04-23 15:00:38	0	1197	3329
0301	343	MG	M	3.5	32	2003.04.23	20:00:38	113	20	113.833	3D	48.809	113.674	303710	5409708.902	2003-04-23 20:00:38	0	1201	3340
0201	106	MG	M	8.5	852	2003.04.23	20:01:05	113	20	113.833	3D	48.809	113.673	303721	5409707.403	2003-04-23 20:01:05	0	1201	3340
0301	343	MG	M	3.5	34	2003.04.24	06:01:01	114	6	114.25	3D	48.81	113.673	303731	5409729.323	2003-04-24 06:01:01	0	1209	3363
0201	106	MG	M	8.5	854	2003.04.24	06:01:07	114	6	114.25	2D	48.81	113.673	303732	5409722.602	2003-04-24 06:01:07	0	1209	3363
0207	6	A	F	2.5	837	2003.04.24	11:01:06	114	11	114.458	3D	48.802	113.655	305048	5408877.509	2003-04-24 11:01:06	0	1213	3372
0204	43	A	F	4.5	858	2003.04.24	11:02:06	114	11	114.458	2D	48.802	113.655	305054	5408878.413	2003-04-24 11:02:06	0	1213	3372
0301	343	MG	M	3.5	49	2003.04.27	09:00:38	117	9	117.375	3D	48.809	113.669	304052	5409689.11	2003-04-27 09:00:38	0	1279	3546
0201	106	MG	M	8.5	869	2003.04.27	09:01:06	117	9	117.375	2D	48.809	113.669	304032	5409694.277	2003-04-27 09:01:06	0	1279	3546
0205	56	A	F	3.5	845	2003.04.27	19:00:37	117	19	117.792	3D	48.796	113.649	305486	5408179.005	2003-04-27 19:00:37	0	1289	3572
0204	43	A	F	4.5	874	2003.04.27	19:01:24	117	19	117.792	2D	48.796	113.649	305475	5408182.826	2003-04-27 19:01:24	0	1289	3572
0204	43	A	F	4.5	876	2003.04.28	05:00:37	118	5	118.208	3D	48.796	113.648	305503	5408162.371	2003-04-28 05:00:37	0	1299	3597
0205	56	A	F	3.5	847	2003.04.28	05:00:55	118	5	118.208	3D	48.796	113.648	305508	5408167.098	2003-04-28 05:00:55	0	1299	3597
0204	43	A	F	4.5	877	2003.04.28	10:00:38	118	10	118.417	3D	48.797	113.652	305280	5408258.148	2003-04-28 10:00:38	0	1304	3609
0205	56	A	F	3.5	848	2003.04.28	10:01:07	118	10	118.417	2D	48.797	113.651	305287	5408268.259	2003-04-28 10:01:07	0	1304	3609
0205	56	A	F	3.5	849	2003.04.28	15:01:25	118	15	118.625	2D	48.796	113.649	305478	5408192.623	2003-04-28 15:01:25	0	1309	3623
0204	43	A	F	4.5	878	2003.04.28	15:02:36	118	15	118.625	2D	48.796	113.649	305469	5408188.027	2003-04-28 15:02:36	0	1309	3623
0301	343	MG	M	3.5	57	2003.04.29	01:00:38	119	1	119.042	3D	48.808	113.663	304487	5409536.993	2003-04-29 01:00:38	0	1318	3647
0302	306	MG	M	4.5	64	2003.04.29	01:01:36	119	1	119.042	2D	48.808	113.663	304464	5409532.232	2003-04-29 01:01:36	0	1318	3647
0301	343	MG	M	3.5	62	2003.04.30	02:00:37	120	2	120.083	3D	48.809	113.663	304476	5409583	2003-04-30 02:00:37	0	1342	3709
0302	306	MG	M	4.5	69	2003.04.30	02:01:06	120	2	120.083	2D	48.808	113.663	304496	5409578.972	2003-04-30 02:01:06	0	1342	3709
0301	343	MG	M	3.5	63	2003.04.30	07:00:37	120	7	120.292	3D	48.807	113.666	304237	5409462.298	2003-04-30 07:00:37	0	1347	3720
0302	306	MG	M	4.5	70	2003.04.30	07:02:01	120	7	120.292	3D	48.807	113.667	304218	5409470.747	2003-04-30 07:02:01	0	1347	3720
0305	368	MG	M	11.5	60	2003.05.01	22:00:37	121	22	121.917	3D	48.81	113.676	303561	5409734	2003-05-01 22:00:37	0	1384	3814
0306	18	MG	M	2.5	56	2003.05.01	22:00:38	121	22	121.917	3D	48.81	113.676	303548	5409741.306	2003-05-01 22:00:38	0	1384	3814
0301	343	MG	M	3.5	71	2003.05.01	23:00:37	121	23	121.958	3D	48.81	113.674	303718	5409750.905	2003-05-01 23:00:37	0	1385	3815
0201	106	MG	M	8.5	891	2003.05.01	23:01:36	121	23	121.958	2D	48.81	113.674	303714	5409749.948	2003-05-01 23:01:36	0	1385	3815
0306	18	MG	M	2.5	57	2003.05.02	03:00:37	122	3	122.125	3D	48.81	113.676	303562	5409751.956	2003-05-02 03:00:37	0	1388	3825
0305	368	MG	M	11.5	61	2003.05.02	03:00:38	122	3	122.125	3D	48.81	113.676	303562	5409752	2003-05-02 03:00:38	0	1388	3825
0301	343	MG	M	3.5	72	2003.05.02	04:00:38	122	4	122.167	3D	48.81	113.674	303716	5409753.205	2003-05-02 04:00:38	0	1389	3826
0201	106	MG	M	8.5	892	2003.05.02	04:02:25	122	4	122.167	3D	48.81	113.674	303703	5409744.752	2003-05-02 04:02:25	0	1389	3826
0205	56	A	F	3.5	872	2003.05.03	10:01:24	123	10	123.417	2D	48.802	113.655	305074	5408879.946	2003-05-03 10:01:24	0	1416	3899
0204	43	A	F	4.5	901	2003.05.03	10:02:51	123	10	123.417	2D	48.802	113.655	305082	5408864.213	2003-05-03 10:02:51	0	1416	3899
0204	43	A	F	4.5	902	2003.05.03	15:00:37	123	15	123.625	3D	48.797	113.651	305306	5408254.019	2003-05-03 15:00:37	0	1421	3908
0205	56	A	F	3.5	873	2003.05.03	15:01:06	123	15	123.625	2D	48.797	113.651	305292	5408241.405	2003-05-03 15:01:06	0	1421	3908
0207	6	A	F	2.5	882	2003.05.03	20:00:37	123	20	123.833	3D	48.803	113.653	305175	5408896.444	2003-05-03 20:00:37	0	1425	3919
0204	43	A	F	4.5	903	2003.05.03	20:01:06	123	20	123.833	2D	48.803	113.653	305176	5408903.995	2003-05-03 20:01:06	0	1425	3919
0205	56	A	F	3.5	874	2003.05.03	20:01:07	123	20	123.833	2D	48.803	113.653	305177	5408896.393	2003-05-03 20:01:07	0	1425	3919
0204	43	A	F	4.5	904	2003.05.04	01:01:06	124	1	124.042	2D	48.802	113.653	305167	5408868.679	2003-05-04 01:01:06	0	1429	3933
0205	56	A	F	3.5	875	2003.05.04	01:02:07	124	1	124.042	2D	48.802	113.653	305173	5408879.849	2003-05-04 01:02:07	0	1429	3933
0207	6	A	F	2.5	885	2003.05.04	11:01:32	124	11	124.458	3D	48.799	113.656	304977	5408477.16	2003-05-04 11:01:32	0	1439	3957
0204	43	A	F	4.5	906	2003.05.04	11:01:36	124	11	124.458	3D	48.799	113.656	304962	5408491.47	2003-05-04 11:01:36	0	1439	3957
0204	43	A	F	4.5	908	2003.05.04	21:00:38	124	21	124.875	3D	48.802	113.653	305167	5408876.598	2003-05-04 21:00:38	0	1448	3977
0205	56	A	F	3.5	879	2003.05.04	21:01:07	124	21	124.875	3D	48.802	113.653	305181	5408884.013	2003-05-04 21:01:07	0	1448	3977
0305	368	MG	M	11.5	75	2003.05.05	01:00:38	125	1	125.042	3D	48.803	113.666	304281	5409020	2003-05-05 01:00:38	0	1452	3986
0306	18	MG	M	2.5	71	2003.05.05	01:01:06	125	1	125.042	2D	48.803	113.666	304267	5409027.236	2003-05-05 01:01:06	0	1452	3986
0305	368	MG	M	11.5	77	2003.05.05	11:00:40	125	11	125.458	3D	48.803	113.669	304053	5409040	2003-05-05 11:00:40	0	1462	4007
0306	18	MG	M	2.5	73	2003.05.05	11:01:02	125	11	125.458	3D	48.804	113.669	304051	5409042.582	2003-05-05 11:01:02	0	1462	4007
0204	43	A	F	4.5	911	2003.05.05	12:00:37	125	12	125.5	3D	48.797	113.651	305348	5408253.809	2003-05-05 12:00:37	0	1463	4008
0302	306	MG	M	4.5	95	2003.05.05	12:00:37	125	12	125.5	3D	48.808	113.667	304212	5409566.642	2003-05-05 12:00:37	0	1463	4009
0301	343	MG	M	3.5	88	2003.05.05	12:00:55	125	12	125.5	3D	48.808	113.667	304204	5409563.59	2003-05-05 12:00:55	0	1463	4009
0205	56	A	F	3.5	882	2003.05.05	12:01:20	125	12	125.5	3D	48.797	113.651	305334	5408268.845	2003-05-05 12:01:20	0	1463	4008
0301	343	MG	M	3.5	90	2003.05.05	22:01:06	125	22	125.917	2D	48.805	113.665	304305	5409217.3	2003-05-05 22:01:06	0	1472	4034
0302	306	MG	M	4.5	97	2003.05.05	22:01:08	125	22	125.917	3D	48.805	113.665	304293	5409212.18	2003-05-05 22:01:08	0	1472	4034
0304	281	A	F	1.5	90	2003.05.06	04:00:37	126	4	126.167	3D	48.804	113.663	304465	5409130.457	2003-05-06 04:00:37	0	1478	4046
0303	331	MG	M	6.5	86	2003.05.06	04:01:55	126	4	126.167	3D	48.804	113.663	304486	5409135.295	2003-05-06 04:01:55	0	1478	4046
0205	56	A	F	3.5	887	2003.05.06	13:01:07	126	13	126.542	2D	48.802	113.66	304712	5408891.475	2003-05-06 13:01:07	0	1487	4066
0207	6	A	F	2.5	895	2003.05.06	13:01:07	126	13	126.542	3D	48.802	113.66	304698	5408889.739	2003-05-06 13:01:07	0	1487	4066
0207	6	A	F	2.5	899	2003.05.07	09:01:01	127	9	127.375	3D	48.804	113.659	304745	5409065.024	2003-05-07 09:01:01	0	1506	4112
0204	43	A	F	4.5	920	2003.05.07	09:02:24	127	9	127.375	2D	48.804	113.659	304726	5409077.377	2003-05-07 09:02:24	0	1506	4112
0207	6	A	F	2.5	900	2003.05.07	14:00:37	127	14	127.583	3D	48.797	113.651	305342	5408258.56	2003-05-07 14:00:37	0	1511	4121
0301	343	MG	M	3.5	98	2003.05.07	14:00:38	127	14	127.583	3D	48.808	113.677	303423	5409599.941	2003-05-07 14:00:38	0	1511	4123
0302	306	MG	M	4.5	105	2003.05.07	14:00:56	127	14	127.583	3D	48.808	113.678	303406	5409609.427	2003-05-07 14:00:56	0	1511	4123
0204	43	A	F	4.5	921	2003.05.07	14:01:01	127	14	127.583	3D	48.797	113.651	305354	5408252.589	2003-05-07 14:01:01	0	1511	4121
0301	343	MG	M	3.5	99	2003.05.07	19:00:38	127	19	127.792	3D	48.807	113.681	303165	5409496.628	2003-05-07 19:00:38	0	1516	4132
0302	306	MG	M	4.5	106	2003.05.07	19:01:57	127	19	127.792	2D	48.807	113.681	303148	5409490.555	2003-05-07 19:01:57	0	1516	4132
0209	93	MG	M	1.5	922	2003.05.09	01:00:38	129	1	129.042	3D	48.806	113.662	304536	5409281.551	2003-05-09 01:00:38	0	1546	4204
0302	306	MG	M	4.5	112	2003.05.09	01:01:06	129	1	129.042	2D	48.806	113.662	304525	5409289.743	2003-05-09 01:01:06	0	1546	4204
0301	343	MG	M	3.5	117	2003.05.11	13:00:38	131	13	131.542	3D	48.807	113.676	303540	5409447.804	2003-05-11 13:00:38	0	1601	4348
0302	306	MG	M	4.5	124	2003.05.11	13:00:38	131	13	131.542	3D	48.807	113.676	303548	5409444.186	2003-05-11 13:00:38	0	1601	4348
0209	93	MG	M	1.5	934	2003.05.11	13:01:01	131	13	131.542	3D	48.804	113.643	305945	5409077.765	2003-05-11 13:01:01	0	1601	4349
0204	43	A	F	4.5	940	2003.05.11	13:02:37	131	13	131.542	2D	48.804	113.644	305882	5409036.664	2003-05-11 13:02:37	0	1601	4350
0205	56	A	F	3.5	911	2003.05.11	13:02:37	131	13	131.542	3D	48.804	113.644	305876	5409038.987	2003-05-11 13:02:37	0	1601	4350
0207	6	A	F	2.5	919	2003.05.11	13:03:03	131	13	131.542	2D	48.804	113.643	305930	5409077.163	2003-05-11 13:03:03	0	1601	4349
0204	43	A	F	4.5	942	2003.05.11	23:00:38	131	23	131.958	3D	48.804	113.648	305586	5409076.661	2003-05-11 23:00:38	0	1610	4366
0207	6	A	F	2.5	921	2003.05.11	23:00:38	131	23	131.958	3D	48.804	113.648	305563	5409082.147	2003-05-11 23:00:38	0	1610	4366
0209	93	MG	M	1.5	936	2003.05.11	23:00:38	131	23	131.958	3D	48.804	113.648	305550	5409064.798	2003-05-11 23:00:38	0	1610	4366
0302	306	MG	M	4.5	126	2003.05.11	23:01:06	131	23	131.958	2D	48.814	113.679	303344	5410248.151	2003-05-11 23:01:06	0	1610	4369
0301	343	MG	M	3.5	119	2003.05.11	23:02:25	131	23	131.958	2D	48.814	113.679	303323	5410235.537	2003-05-11 23:02:25	0	1610	4369
0207	6	A	F	2.5	922	2003.05.12	04:01:01	132	4	132.167	3D	48.804	113.648	305551	5409061.412	2003-05-12 04:01:01	0	1615	4378
0204	43	A	F	4.5	943	2003.05.12	04:01:30	132	4	132.167	2D	48.804	113.648	305549	5409047.886	2003-05-12 04:01:30	0	1615	4378
0204	43	A	F	4.5	945	2003.05.12	14:01:07	132	14	132.583	3D	48.796	113.656	304974	5408162.018	2003-05-12 14:01:07	0	1625	4405
0205	56	A	F	3.5	916	2003.05.12	14:01:10	132	14	132.583	2D	48.796	113.656	304985	5408167.509	2003-05-12 14:01:10	0	1625	4405
0209	93	MG	M	1.5	941	2003.05.13	00:00:37	133	0	133	3D	48.796	113.651	305335	5408209.835	2003-05-13 00:00:37	0	1635	4426
0204	43	A	F	4.5	947	2003.05.13	00:00:38	133	0	133	3D	48.796	113.651	305332	5408208.379	2003-05-13 00:00:38	0	1635	4426
0205	56	A	F	3.5	918	2003.05.13	00:00:38	133	0	133	3D	48.796	113.651	305331	5408213.323	2003-05-13 00:00:38	0	1635	4426
0209	93	MG	M	1.5	954	2003.05.15	17:01:56	135	17	135.708	2D	48.826	113.624	307394	5411392.282	2003-05-15 17:01:56	0	1695	4586
0207	6	A	F	2.5	939	2003.05.15	17:02:07	135	17	135.708	2D	48.825	113.624	307404	5411371.921	2003-05-15 17:02:07	0	1695	4586
0301	343	MG	M	3.5	139	2003.05.16	03:00:56	136	3	136.125	3D	48.796	113.727	299714	5408368.401	2003-05-16 03:00:56	0	1704	4607
0201	106	MG	M	8.5	959	2003.05.16	03:03:03	136	3	136.125	2D	48.796	113.727	299728	5408353.426	2003-05-16 03:03:03	0	1704	4607
0301	343	MG	M	3.5	141	2003.05.16	13:00:37	136	13	136.542	3D	48.79	113.695	302075	5407595.444	2003-05-16 13:00:37	0	1711	4622
0302	306	MG	M	4.5	148	2003.05.16	13:00:56	136	13	136.542	3D	48.79	113.695	302092	5407597.068	2003-05-16 13:00:56	0	1711	4622
0301	343	MG	M	3.5	144	2003.05.17	04:00:38	137	4	137.167	3D	48.79	113.685	302789	5407540.152	2003-05-17 04:00:38	0	1725	4655
0302	306	MG	M	4.5	151	2003.05.17	04:01:08	137	4	137.167	3D	48.79	113.685	302791	5407548.992	2003-05-17 04:01:08	0	1725	4655
0301	343	MG	M	3.5	145	2003.05.17	09:01:07	137	9	137.375	2D	48.79	113.685	302796	5407567.731	2003-05-17 09:01:07	0	1729	4663
0302	306	MG	M	4.5	152	2003.05.17	09:01:36	137	9	137.375	3D	48.79	113.685	302803	5407566.386	2003-05-17 09:01:36	0	1729	4663
0206	68	A	F	4.5	948	2003.05.18	10:01:24	138	10	138.417	2D	48.801	113.657	304890	5408795	2003-05-18 10:01:24	0	1747	4712
0204	43	A	F	4.5	973	2003.05.18	10:02:36	138	10	138.417	2D	48.801	113.657	304911	5408798.048	2003-05-18 10:02:36	0	1747	4712
0209	93	MG	M	1.5	970	2003.05.19	01:00:37	139	1	139.042	3D	48.806	113.661	304631	5409251.512	2003-05-19 01:00:37	0	1760	4744
0207	6	A	F	2.5	955	2003.05.19	01:00:38	139	1	139.042	3D	48.805	113.661	304640	5409236.73	2003-05-19 01:00:38	0	1760	4744
0207	6	A	F	2.5	969	2003.05.21	23:00:37	141	23	141.958	3D	48.804	113.658	304811	5409103.89	2003-05-21 23:00:37	0	1826	4906
0204	43	A	F	4.5	990	2003.05.21	23:00:38	141	23	141.958	3D	48.804	113.658	304814	5409082.22	2003-05-21 23:00:38	0	1826	4906
0204	43	A	F	4.5	991	2003.05.22	04:00:41	142	4	142.167	3D	48.804	113.658	304808	5409080.513	2003-05-22 04:00:41	0	1831	4920
0207	6	A	F	2.5	970	2003.05.22	04:01:37	142	4	142.167	3D	48.804	113.658	304809	5409097.299	2003-05-22 04:01:37	0	1831	4920
0301	343	MG	M	3.5	196	2003.05.28	00:00:37	148	0	148	3D	48.861	113.623	307622	5415290.292	2003-05-28 00:00:37	0	1963	5253
0302	306	MG	M	4.5	203	2003.05.28	00:00:38	148	0	148	3D	48.861	113.623	307621	5415288.12	2003-05-28 00:00:38	0	1963	5253
0209	93	MG	M	1.5	1017	2003.05.28	20:01:06	148	20	148.833	2D	48.809	113.676	303511	5409617.959	2003-05-28 20:01:06	0	1983	5305
0201	106	MG	M	8.5	1020	2003.05.28	20:01:36	148	20	148.833	2D	48.808	113.676	303520	5409609.869	2003-05-28 20:01:36	0	1983	5305
0301	343	MG	M	3.5	202	2003.05.29	06:00:38	149	6	149.25	3D	48.858	113.622	307684	5414954.347	2003-05-29 06:00:38	0	1993	5331
0302	306	MG	M	4.5	209	2003.05.29	06:00:38	149	6	149.25	3D	48.858	113.622	307664	5414945.001	2003-05-29 06:00:38	0	1993	5331
0301	343	MG	M	3.5	208	2003.05.30	12:01:06	150	12	150.5	2D	48.807	113.676	303554	5409419.476	2003-05-30 12:01:06	0	2020	5402
0302	306	MG	M	4.5	215	2003.05.30	12:01:07	150	12	150.5	3D	48.807	113.676	303552	5409415.107	2003-05-30 12:01:07	0	2020	5402
0302	306	MG	M	4.5	216	2003.05.30	17:01:07	150	17	150.708	2D	48.808	113.675	303577	5409546.648	2003-05-30 17:01:07	0	2024	5410
0301	343	MG	M	3.5	209	2003.05.30	17:01:27	150	17	150.708	2D	48.808	113.675	303571	5409523.488	2003-05-30 17:01:27	0	2024	5410
0302	306	MG	M	4.5	222	2003.05.31	23:00:37	151	23	151.958	3D	48.809	113.686	302812	5409654.838	2003-05-31 23:00:37	0	2050	5472
0301	343	MG	M	3.5	215	2003.05.31	23:00:38	151	23	151.958	3D	48.809	113.686	302822	5409661.17	2003-05-31 23:00:38	0	2050	5472
0209	93	MG	M	1.5	1034	2003.06.01	09:00:38	152	9	152.375	3D	48.808	113.682	303056	5409533.827	2003-06-01 09:00:38	0	2058	5491
0201	106	MG	M	8.5	1037	2003.06.01	09:01:01	152	9	152.375	3D	48.807	113.683	303041	5409523.256	2003-06-01 09:01:01	0	2058	5491
0301	343	MG	M	3.5	218	2003.06.01	14:00:38	152	14	152.583	3D	48.802	113.706	301304	5408944.875	2003-06-01 14:00:38	0	2063	5503
0201	106	MG	M	8.5	1038	2003.06.01	14:01:37	152	14	152.583	3D	48.802	113.706	301290	5408950.929	2003-06-01 14:01:37	0	2063	5503
0301	343	MG	M	3.5	222	2003.06.02	10:00:57	153	10	153.417	2D	48.795	113.725	299896	5408237.264	2003-06-02 10:00:57	0	2077	5545
0209	93	MG	M	1.5	1039	2003.06.02	10:01:06	153	10	153.417	2D	48.795	113.725	299915	5408233.22	2003-06-02 10:01:06	0	2077	5545
0302	306	MG	M	4.5	229	2003.06.02	10:01:24	153	10	153.417	2D	48.789	113.709	301002	5407580.111	2003-06-02 10:01:24	0	2077	5548
0201	106	MG	M	8.5	1042	2003.06.02	10:03:03	153	10	153.417	2D	48.789	113.71	300987	5407579.549	2003-06-02 10:03:03	0	2077	5548
0301	343	MG	M	3.5	224	2003.06.02	20:00:49	153	20	153.833	2D	48.796	113.726	299794	5408382.231	2003-06-02 20:00:49	0	2086	5565
0209	93	MG	M	1.5	1041	2003.06.02	20:01:07	153	20	153.833	2D	48.796	113.726	299781	5408393.846	2003-06-02 20:01:07	0	2086	5565
0201	106	MG	M	8.5	1109	2003.06.16	09:01:23	167	9	167.375	2D	48.777	113.71	300881	5406172.221	2003-06-16 09:01:23	0	2365	6268
0302	306	MG	M	4.5	296	2003.06.16	09:01:35	167	9	167.375	2D	48.777	113.711	300863	5406180.629	2003-06-16 09:01:35	0	2365	6268
0205	56	A	F	3.5	1086	2003.06.17	00:00:37	168	0	168	3D	48.779	113.648	305479	5406273.011	2003-06-17 00:00:37	0	2379	6298
0204	43	A	F	4.5	1115	2003.06.17	00:00:38	168	0	168	3D	48.779	113.648	305481	5406285.749	2003-06-17 00:00:38	0	2379	6298
0204	43	A	F	4.5	1118	2003.06.17	15:01:31	168	15	168.625	2D	48.802	113.655	305045	5408885.096	2003-06-17 15:01:31	0	2393	6339
0205	56	A	F	3.5	1089	2003.06.17	15:02:41	168	15	168.625	2D	48.802	113.655	305037	5408873.447	2003-06-17 15:02:41	0	2393	6339
0205	56	A	F	3.5	1097	2003.06.19	07:00:37	170	7	170.292	3D	48.811	113.656	304982	5409871.354	2003-06-19 07:00:37	0	2432	6437
0204	43	A	F	4.5	1126	2003.06.19	07:01:07	170	7	170.292	2D	48.811	113.656	304974	5409867.738	2003-06-19 07:01:07	0	2432	6437
0205	56	A	F	3.5	1101	2003.06.20	03:00:37	171	3	171.125	3D	48.806	113.651	305329	5409287.261	2003-06-20 03:00:37	0	2451	6485
0204	43	A	F	4.5	1130	2003.06.20	03:00:38	171	3	171.125	3D	48.806	113.651	305338	5409284.819	2003-06-20 03:00:38	0	2451	6485
0207	6	A	F	2.5	1109	2003.06.20	03:01:07	171	3	171.125	3D	48.806	113.651	305351	5409292.051	2003-06-20 03:01:07	0	2451	6485
0204	43	A	F	4.5	1136	2003.06.21	09:01:06	172	9	172.375	2D	48.806	113.65	305402	5409229.41	2003-06-21 09:01:06	0	2478	6552
0205	56	A	F	3.5	1107	2003.06.21	09:01:06	172	9	172.375	2D	48.806	113.65	305393	5409247.195	2003-06-21 09:01:06	0	2478	6552
0207	6	A	F	2.5	1115	2003.06.21	09:01:07	172	9	172.375	2D	48.806	113.651	305379	5409234.318	2003-06-21 09:01:07	0	2478	6552
0302	306	MG	M	4.5	328	2003.06.23	01:00:56	174	1	174.042	2D	48.791	113.684	302853	5407749.333	2003-06-23 01:00:56	0	2513	6635
0209	93	MG	M	1.5	1138	2003.06.23	01:01:35	174	1	174.042	2D	48.791	113.684	302876	5407742.973	2003-06-23 01:01:35	0	2513	6635
0209	93	MG	M	1.5	1139	2003.06.23	06:00:38	174	6	174.25	3D	48.791	113.684	302906	5407702.958	2003-06-23 06:00:38	0	2518	6644
0302	306	MG	M	4.5	329	2003.06.23	06:01:23	174	6	174.25	2D	48.791	113.684	302904	5407704.122	2003-06-23 06:01:23	0	2518	6644
0207	6	A	F	2.5	1130	2003.06.24	12:00:37	175	12	175.5	3D	48.782	113.642	305899	5406544.412	2003-06-24 12:00:37	0	2547	6706
0205	56	A	F	3.5	1122	2003.06.24	12:00:38	175	12	175.5	3D	48.782	113.642	305908	5406545.192	2003-06-24 12:00:38	0	2547	6706
0205	56	A	F	3.5	1123	2003.06.24	17:01:16	175	17	175.708	2D	48.777	113.638	306171	5405983.015	2003-06-24 17:01:16	0	2551	6717
0207	6	A	F	2.5	1131	2003.06.24	17:02:13	175	17	175.708	2D	48.777	113.638	306171	5405997.489	2003-06-24 17:02:13	0	2551	6717
0205	56	A	F	3.5	1128	2003.06.25	18:01:04	176	18	176.75	2D	48.764	113.634	306445	5404542.491	2003-06-25 18:01:04	0	2571	6774
0207	6	A	F	2.5	1136	2003.06.25	18:01:05	176	18	176.75	2D	48.764	113.634	306453	5404525.514	2003-06-25 18:01:05	0	2571	6774
0207	6	A	F	2.5	1151	2003.06.28	21:01:07	179	21	179.875	2D	48.779	113.649	305396	5406332.66	2003-06-28 21:01:07	0	2637	6928
0205	56	A	F	3.5	1143	2003.06.28	21:02:01	179	21	179.875	2D	48.779	113.649	305404	5406313.458	2003-06-28 21:02:01	0	2637	6928
0207	6	A	F	2.5	1156	2003.06.29	22:00:37	180	22	180.917	3D	48.781	113.649	305407	5406531.457	2003-06-29 22:00:37	0	2660	6984
0205	56	A	F	3.5	1148	2003.06.29	22:01:01	180	22	180.917	3D	48.782	113.649	305397	5406549.598	2003-06-29 22:01:01	0	2660	6984
0302	306	MG	M	4.5	368	2003.07.01	09:00:38	182	9	182.375	3D	48.797	113.735	299121	5408524.367	2003-07-01 09:00:38	0	2690	7059
0201	106	MG	M	8.5	1181	2003.07.01	09:01:13	182	9	182.375	3D	48.797	113.736	299116	5408513.411	2003-07-01 09:01:13	0	2690	7059
0201	106	MG	M	8.5	1182	2003.07.01	14:01:06	182	14	182.583	2D	48.797	113.733	299287	5408541.745	2003-07-01 14:01:06	0	2695	7070
0302	306	MG	M	4.5	369	2003.07.01	14:01:06	182	14	182.583	2D	48.797	113.733	299266	5408541.398	2003-07-01 14:01:06	0	2695	7070
0302	306	MG	M	4.5	371	2003.07.02	00:00:38	183	0	183	3D	48.796	113.736	299109	5408415.736	2003-07-02 00:00:38	0	2705	7092
0201	106	MG	M	8.5	1184	2003.07.02	00:00:55	183	0	183	3D	48.796	113.736	299113	5408432.276	2003-07-02 00:00:55	0	2705	7092
0302	306	MG	M	4.5	374	2003.07.02	15:01:36	183	15	183.625	2D	48.796	113.74	298785	5408404.02	2003-07-02 15:01:36	0	2717	7126
0201	106	MG	M	8.5	1187	2003.07.02	15:01:54	183	15	183.625	2D	48.796	113.74	298787	5408423.973	2003-07-02 15:01:54	0	2717	7126
0302	306	MG	M	4.5	390	2003.07.05	23:00:37	186	23	186.958	3D	48.797	113.729	299610	5408466.718	2003-07-05 23:00:37	0	2788	7297
0201	106	MG	M	8.5	1203	2003.07.05	23:01:44	186	23	186.958	2D	48.797	113.729	299613	5408462.167	2003-07-05 23:01:44	0	2788	7297
0205	56	A	F	3.5	1179	2003.07.06	09:01:24	187	9	187.375	2D	48.862	113.602	309161	5415394.339	2003-07-06 09:01:24	0	2798	7322
0207	6	A	F	2.5	1187	2003.07.06	09:01:25	187	9	187.375	3D	48.862	113.602	309148	5415379.205	2003-07-06 09:01:25	0	2798	7322
0207	6	A	F	2.5	1190	2003.07.07	00:00:38	188	0	188	3D	48.867	113.613	308345	5416005.427	2003-07-07 00:00:38	0	2813	7354
0205	56	A	F	3.5	1182	2003.07.07	00:01:06	188	0	188	2D	48.867	113.613	308352	5415997.395	2003-07-07 00:01:06	0	2813	7354
0205	56	A	F	3.5	1184	2003.07.07	10:01:07	188	10	188.417	2D	48.865	113.627	307333	5415757.64	2003-07-07 10:01:07	0	2823	7379
0207	6	A	F	2.5	1192	2003.07.07	10:01:30	188	10	188.417	2D	48.865	113.627	307342	5415767.339	2003-07-07 10:01:30	0	2823	7379
0207	6	A	F	2.5	1200	2003.07.09	02:01:06	190	2	190.083	2D	48.856	113.603	309041	5414677.344	2003-07-09 02:01:06	0	2859	7464
0205	56	A	F	3.5	1192	2003.07.09	02:01:09	190	2	190.083	2D	48.856	113.604	309032	5414677.671	2003-07-09 02:01:09	0	2859	7464
0209	93	MG	M	1.5	1230	2003.07.12	05:01:07	193	5	193.208	3D	48.831	113.642	306125	5412080.529	2003-07-12 05:01:07	0	2924	7621
0205	56	A	F	3.5	1207	2003.07.12	05:02:37	193	5	193.208	2D	48.831	113.642	306121	5412095.131	2003-07-12 05:02:37	0	2924	7621
0209	93	MG	M	1.5	1232	2003.07.12	15:01:06	193	15	193.625	2D	48.831	113.642	306139	5412043.316	2003-07-12 15:01:06	0	2934	7642
0205	56	A	F	3.5	1209	2003.07.12	15:02:05	193	15	193.625	2D	48.831	113.642	306150	5412049.602	2003-07-12 15:02:05	0	2934	7642
0204	43	A	F	4.5	1246	2003.07.14	07:01:36	195	7	195.292	2D	48.764	113.638	306174	5404553.087	2003-07-14 07:01:36	0	2973	7723
0205	56	A	F	3.5	1217	2003.07.14	07:02:02	195	7	195.292	2D	48.764	113.638	306168	5404545.412	2003-07-14 07:02:02	0	2973	7723
0301	343	MG	M	3.5	430	2003.07.15	18:00:37	196	18	196.75	3D	48.806	113.729	299656	5409528.999	2003-07-15 18:00:37	0	3006	7793
0201	106	MG	M	8.5	1250	2003.07.15	18:01:01	196	18	196.75	3D	48.806	113.729	299664	5409517.568	2003-07-15 18:01:01	0	3006	7793
0301	343	MG	M	3.5	439	2003.07.17	15:00:37	198	15	198.625	3D	48.806	113.729	299656	5409520.107	2003-07-17 15:00:37	0	3048	7887
0302	306	MG	M	4.5	446	2003.07.17	15:00:37	198	15	198.625	3D	48.806	113.729	299646	5409531.564	2003-07-17 15:00:37	0	3048	7887
0301	343	MG	M	3.5	440	2003.07.17	20:01:07	198	20	198.833	2D	48.803	113.721	300204	5409122.101	2003-07-17 20:01:07	0	3053	7900
0201	106	MG	M	8.5	1260	2003.07.17	20:02:14	198	20	198.833	2D	48.803	113.721	300188	5409121.541	2003-07-17 20:02:14	0	3053	7900
0301	343	MG	M	3.5	443	2003.07.18	11:00:37	199	11	199.458	3D	48.807	113.73	299595	5409541.188	2003-07-18 11:00:37	0	3068	7927
0302	306	MG	M	4.5	450	2003.07.18	11:01:37	199	11	199.458	2D	48.807	113.729	299598	5409544.417	2003-07-18 11:01:37	0	3068	7927
0201	106	MG	M	8.5	1263	2003.07.18	11:02:01	199	11	199.458	2D	48.807	113.729	299604	5409544.232	2003-07-18 11:02:01	0	3068	7927
0301	343	MG	M	3.5	449	2003.07.19	17:00:56	200	17	200.708	3D	48.804	113.757	297573	5409305.844	2003-07-19 17:00:56	0	3096	7994
0302	306	MG	M	4.5	456	2003.07.19	17:01:56	200	17	200.708	3D	48.804	113.757	297572	5409315.874	2003-07-19 17:01:56	0	3096	7994
0206	68	A	F	4.5	1248	2003.07.19	22:00:38	200	22	200.917	3D	48.833	113.642	306089	5412281	2003-07-19 22:00:38	0	3101	8003
0207	6	A	F	2.5	1252	2003.07.19	22:01:37	200	22	200.917	3D	48.833	113.643	306080	5412281.291	2003-07-19 22:01:37	0	3101	8003
0301	343	MG	M	3.5	461	2003.07.22	05:01:07	203	5	203.208	2D	48.77	113.723	299927	5405440.607	2003-07-22 05:01:07	0	3153	8126
0302	306	MG	M	4.5	468	2003.07.22	05:01:25	203	5	203.208	2D	48.77	113.723	299915	5405428.801	2003-07-22 05:01:25	0	3153	8126
0301	343	MG	M	3.5	462	2003.07.22	10:00:37	203	10	203.417	3D	48.775	113.72	300203	5405966.046	2003-07-22 10:00:37	0	3157	8133
0302	306	MG	M	4.5	469	2003.07.22	10:01:06	203	10	203.417	2D	48.775	113.719	300213	5405974.597	2003-07-22 10:01:06	0	3157	8133
0206	68	A	F	4.5	1274	2003.07.25	08:00:38	206	8	206.333	3D	48.832	113.636	306580	5412117	2003-07-25 08:00:38	0	3218	8288
0207	6	A	F	2.5	1278	2003.07.25	08:00:38	206	8	206.333	3D	48.832	113.636	306587	5412114.583	2003-07-25 08:00:38	0	3218	8288
0204	43	A	F	4.5	1299	2003.07.25	08:01:25	206	8	206.333	3D	48.832	113.636	306567	5412107.808	2003-07-25 08:01:25	0	3218	8288
0207	6	A	F	2.5	1281	2003.07.25	23:00:37	206	23	206.958	3D	48.825	113.63	306968	5411330.216	2003-07-25 23:00:37	0	3232	8315
0206	68	A	F	4.5	1277	2003.07.25	23:01:07	206	23	206.958	2D	48.825	113.63	306958	5411325	2003-07-25 23:01:07	0	3232	8315
0204	43	A	F	4.5	1303	2003.07.26	04:01:06	207	4	207.167	2D	48.825	113.631	306933	5411337.209	2003-07-26 04:01:06	0	3237	8325
0207	6	A	F	2.5	1282	2003.07.26	04:01:24	207	4	207.167	2D	48.825	113.631	306934	5411360.307	2003-07-26 04:01:24	0	3237	8325
0207	6	A	F	2.5	1294	2003.07.28	16:01:24	209	16	209.667	2D	48.877	113.615	308244	5417025.978	2003-07-28 16:01:24	0	3292	8460
0204	43	A	F	4.5	1315	2003.07.28	16:01:37	209	16	209.667	2D	48.877	113.615	308235	5417021.61	2003-07-28 16:01:37	0	3292	8460
0207	6	A	F	2.5	1295	2003.07.28	21:01:06	209	21	209.875	2D	48.88	113.635	306838	5417442.869	2003-07-28 21:01:06	0	3296	8472
0204	43	A	F	4.5	1316	2003.07.28	21:01:37	209	21	209.875	2D	48.88	113.635	306840	5417429.68	2003-07-28 21:01:37	0	3296	8472
0204	43	A	F	4.5	1318	2003.07.29	07:01:06	210	7	210.292	2D	48.866	113.628	307245	5415910.595	2003-07-29 07:01:06	0	3304	8492
0207	6	A	F	2.5	1297	2003.07.29	07:01:28	210	7	210.292	2D	48.866	113.628	307251	5415898.479	2003-07-29 07:01:28	0	3304	8492
0206	68	A	F	4.5	1301	2003.07.30	23:01:06	211	23	211.958	2D	48.835	113.634	306733	5412448	2003-07-30 23:01:06	0	3342	8580
0207	6	A	F	2.5	1305	2003.07.30	23:01:06	211	23	211.958	2D	48.835	113.634	306732	5412424.476	2003-07-30 23:01:06	0	3342	8580
0302	306	MG	M	4.5	511	2003.07.31	04:01:37	212	4	212.167	2D	48.773	113.719	300240	5405816.702	2003-07-31 04:01:37	0	3347	8591
0209	93	MG	M	1.5	1321	2003.07.31	04:02:24	212	4	212.167	2D	48.773	113.719	300229	5405829.348	2003-07-31 04:02:24	0	3347	8591
0204	43	A	F	4.5	1333	2003.08.01	10:00:37	213	10	213.417	3D	48.826	113.639	306311	5411486.713	2003-08-01 10:00:37	0	3376	8648
0206	68	A	F	4.5	1308	2003.08.01	10:00:38	213	10	213.417	3D	48.826	113.639	306326	5411482	2003-08-01 10:00:38	0	3376	8648
0206	68	A	F	4.5	1313	2003.08.02	11:00:55	214	11	214.458	3D	48.839	113.621	307661	5412878	2003-08-02 11:00:55	0	3399	8703
0204	43	A	F	4.5	1338	2003.08.02	11:01:07	214	11	214.458	2D	48.839	113.621	307675	5412872.405	2003-08-02 11:01:07	0	3399	8703
0209	93	MG	M	1.5	1336	2003.08.03	07:01:07	215	7	215.292	3D	48.757	113.717	300326	5403995.225	2003-08-03 07:01:07	0	3415	8744
0302	306	MG	M	4.5	526	2003.08.03	07:01:08	215	7	215.292	3D	48.757	113.717	300344	5403996.793	2003-08-03 07:01:08	0	3415	8744
0204	43	A	F	4.5	1344	2003.08.03	17:00:37	215	17	215.708	3D	48.831	113.647	305730	5412109.165	2003-08-03 17:00:37	0	3424	8763
0207	6	A	F	2.5	1323	2003.08.03	17:00:37	215	17	215.708	3D	48.832	113.647	305767	5412108.539	2003-08-03 17:00:37	0	3424	8763
0205	56	A	F	3.5	1315	2003.08.03	17:00:38	215	17	215.708	3D	48.832	113.647	305748	5412117.009	2003-08-03 17:00:38	0	3424	8763
0204	43	A	F	4.5	1354	2003.08.05	19:00:37	217	19	217.792	3D	48.763	113.638	306168	5404460.925	2003-08-05 19:00:37	0	3469	8874
0205	56	A	F	3.5	1325	2003.08.05	19:01:01	217	19	217.792	3D	48.763	113.638	306177	5404450.506	2003-08-05 19:01:01	0	3469	8874
0209	93	MG	M	1.5	1350	2003.08.06	05:01:36	218	5	218.208	2D	48.765	113.73	299383	5404945.934	2003-08-06 05:01:36	0	3477	8896
0302	306	MG	M	4.5	540	2003.08.06	05:02:13	218	5	218.208	3D	48.765	113.73	299387	5404930.216	2003-08-06 05:02:13	0	3477	8896
0302	306	MG	M	4.5	543	2003.08.06	20:01:06	218	20	218.833	2D	48.766	113.729	299485	5405030.209	2003-08-06 20:01:06	0	3491	8929
0209	93	MG	M	1.5	1353	2003.08.06	20:02:38	218	20	218.833	3D	48.766	113.729	299489	5405052.306	2003-08-06 20:02:38	0	3491	8929
0302	306	MG	M	4.5	544	2003.08.07	01:01:01	219	1	219.042	3D	48.766	113.729	299491	5404999.936	2003-08-07 01:01:01	0	3495	8941
0209	93	MG	M	1.5	1354	2003.08.07	01:02:37	219	1	219.042	3D	48.766	113.729	299490	5404993.32	2003-08-07 01:02:37	0	3495	8941
0204	43	A	F	4.5	1361	2003.08.07	06:00:37	219	6	219.25	3D	48.752	113.657	304733	5403232.439	2003-08-07 06:00:37	0	3499	8945
0205	56	A	F	3.5	1332	2003.08.07	06:00:38	219	6	219.25	3D	48.751	113.657	304712	5403227.279	2003-08-07 06:00:38	0	3499	8945
0209	93	MG	M	1.5	1356	2003.08.07	11:01:25	219	11	219.458	2D	48.762	113.729	299429	5404640.482	2003-08-07 11:01:25	0	3504	8957
0302	306	MG	M	4.5	546	2003.08.07	11:01:53	219	11	219.458	2D	48.762	113.729	299434	5404620.292	2003-08-07 11:01:53	0	3504	8957
0209	93	MG	M	1.5	1357	2003.08.07	16:00:38	219	16	219.667	3D	48.764	113.73	299390	5404844.424	2003-08-07 16:00:38	0	3509	8964
0302	306	MG	M	4.5	547	2003.08.07	16:01:07	219	16	219.667	2D	48.764	113.73	299405	5404862.792	2003-08-07 16:01:07	0	3509	8964
0205	56	A	F	3.5	1335	2003.08.07	21:00:38	219	21	219.875	3D	48.752	113.651	305132	5403228.239	2003-08-07 21:00:38	0	3513	8973
0207	6	A	F	2.5	1343	2003.08.07	21:00:38	219	21	219.875	3D	48.752	113.651	305146	5403223.281	2003-08-07 21:00:38	0	3513	8973
0204	43	A	F	4.5	1365	2003.08.08	02:00:37	220	2	220.083	3D	48.753	113.651	305133	5403358.621	2003-08-08 02:00:37	0	3518	8983
0207	6	A	F	2.5	1344	2003.08.08	02:00:37	220	2	220.083	3D	48.753	113.651	305123	5403373.188	2003-08-08 02:00:37	0	3518	8983
0205	56	A	F	3.5	1336	2003.08.08	02:00:38	220	2	220.083	3D	48.753	113.652	305105	5403356.019	2003-08-08 02:00:38	0	3518	8983
0209	93	MG	M	1.5	1362	2003.08.08	17:00:38	220	17	220.708	3D	48.765	113.73	299395	5404888.75	2003-08-08 17:00:38	0	3529	9014
0302	306	MG	M	4.5	552	2003.08.08	17:00:38	220	17	220.708	3D	48.765	113.73	299389	5404884.515	2003-08-08 17:00:38	0	3529	9014
0302	306	MG	M	4.5	556	2003.08.09	13:01:24	221	13	221.542	2D	48.762	113.746	298218	5404609.478	2003-08-09 13:01:24	0	3547	9058
0209	93	MG	M	1.5	1366	2003.08.09	13:01:54	221	13	221.542	2D	48.762	113.746	298229	5404620.195	2003-08-09 13:01:54	0	3547	9058
0205	56	A	F	3.5	1349	2003.08.10	19:01:55	222	19	222.792	2D	48.749	113.659	304571	5402932.865	2003-08-10 19:01:55	0	3576	9124
0207	6	A	F	2.5	1357	2003.08.10	19:02:36	222	19	222.792	2D	48.749	113.659	304572	5402951.734	2003-08-10 19:02:36	0	3576	9124
0302	306	MG	M	4.5	564	2003.08.11	05:01:06	223	5	223.208	2D	48.765	113.725	299745	5404961.906	2003-08-11 05:01:06	0	3584	9141
0209	93	MG	M	1.5	1374	2003.08.11	05:01:36	223	5	223.208	2D	48.765	113.725	299730	5404944.649	2003-08-11 05:01:36	0	3584	9141
0209	93	MG	M	1.5	1375	2003.08.11	10:00:37	223	10	223.417	3D	48.756	113.721	300005	5403873.137	2003-08-11 10:00:37	0	3589	9152
0302	306	MG	M	4.5	565	2003.08.11	10:00:38	223	10	223.417	3D	48.756	113.721	299998	5403888.959	2003-08-11 10:00:38	0	3589	9152
0204	43	A	F	4.5	1382	2003.08.11	15:01:06	223	15	223.625	2D	48.738	113.653	304964	5401709.418	2003-08-11 15:01:06	0	3593	9162
0205	56	A	F	3.5	1353	2003.08.11	15:01:36	223	15	223.625	2D	48.738	113.653	304958	5401711.975	2003-08-11 15:01:36	0	3593	9162
0209	93	MG	M	1.5	1378	2003.08.12	01:00:37	224	1	224.042	3D	48.759	113.719	300191	5404184.761	2003-08-12 01:00:37	0	3602	9183
0302	306	MG	M	4.5	568	2003.08.12	01:01:02	224	1	224.042	3D	48.758	113.719	300189	5404177.034	2003-08-12 01:01:02	0	3602	9183
0207	6	A	F	2.5	1364	2003.08.12	06:01:07	224	6	224.25	2D	48.743	113.659	304542	5402318.491	2003-08-12 06:01:07	0	3607	9194
0205	56	A	F	3.5	1356	2003.08.12	06:02:56	224	6	224.25	2D	48.743	113.659	304551	5402315.96	2003-08-12 06:02:56	0	3607	9194
0207	6	A	F	2.5	1367	2003.08.12	21:00:37	224	21	224.875	3D	48.741	113.659	304536	5402111.711	2003-08-12 21:00:37	0	3621	9218
0204	43	A	F	4.5	1388	2003.08.12	21:00:38	224	21	224.875	3D	48.741	113.659	304542	5402105.845	2003-08-12 21:00:38	0	3621	9218
0204	43	A	F	4.5	1390	2003.08.13	07:00:38	225	7	225.292	3D	48.745	113.66	304437	5402524.123	2003-08-13 07:00:38	0	3629	9237
0205	56	A	F	3.5	1361	2003.08.13	07:00:38	225	7	225.292	3D	48.745	113.66	304437	5402544.708	2003-08-13 07:00:38	0	3629	9237
0207	6	A	F	2.5	1372	2003.08.13	22:00:37	225	22	225.917	3D	48.749	113.659	304516	5402942.57	2003-08-13 22:00:37	0	3644	9268
0204	43	A	F	4.5	1393	2003.08.13	22:00:56	225	22	225.917	3D	48.749	113.66	304492	5402938.863	2003-08-13 22:00:56	0	3644	9268
0302	306	MG	M	4.5	583	2003.08.15	04:00:38	227	4	227.167	3D	48.764	113.731	299313	5404797.097	2003-08-15 04:00:38	0	3669	9333
0209	93	MG	M	1.5	1393	2003.08.15	04:01:07	227	4	227.167	3D	48.764	113.731	299308	5404799.505	2003-08-15 04:01:07	0	3669	9333
0205	56	A	F	3.5	1374	2003.08.16	00:00:43	228	0	228	3D	48.742	113.659	304486	5402181.357	2003-08-16 00:00:43	0	3688	9372
0204	43	A	F	4.5	1403	2003.08.16	00:01:07	228	0	228	2D	48.742	113.659	304500	5402170.853	2003-08-16 00:01:07	0	3688	9372
0205	56	A	F	3.5	1383	2003.08.17	21:01:06	229	21	229.875	2D	48.748	113.659	304536	5402892.897	2003-08-17 21:01:06	0	3727	9462
0204	43	A	F	4.5	1412	2003.08.17	21:01:25	229	21	229.875	2D	48.748	113.659	304515	5402895.659	2003-08-17 21:01:25	0	3727	9462
0207	6	A	F	2.5	1391	2003.08.17	21:01:37	229	21	229.875	2D	48.748	113.659	304532	5402904.191	2003-08-17 21:01:37	0	3727	9462
0207	6	A	F	2.5	1392	2003.08.18	02:00:55	230	2	230.083	3D	48.749	113.66	304485	5402924.728	2003-08-18 02:00:55	0	3732	9472
0204	43	A	F	4.5	1413	2003.08.18	02:00:56	230	2	230.083	3D	48.749	113.66	304490	5402936.58	2003-08-18 02:00:56	0	3732	9472
0204	43	A	F	4.5	1414	2003.08.18	07:00:38	230	7	230.292	3D	48.748	113.658	304589	5402870.818	2003-08-18 07:00:38	0	3737	9484
0207	6	A	F	2.5	1393	2003.08.18	07:00:38	230	7	230.292	3D	48.748	113.658	304602	5402876.138	2003-08-18 07:00:38	0	3737	9484
0209	93	MG	M	1.5	1412	2003.08.19	03:01:07	231	3	231.125	2D	48.772	113.718	300331	5405701.036	2003-08-19 03:01:07	0	3755	9519
0302	306	MG	M	4.5	602	2003.08.19	03:02:55	231	3	231.125	2D	48.772	113.717	300346	5405682.702	2003-08-19 03:02:55	0	3755	9519
0204	43	A	F	4.5	1424	2003.08.20	09:01:07	232	9	232.375	2D	48.745	113.658	304606	5402560.979	2003-08-20 09:01:07	0	3781	9578
0207	6	A	F	2.5	1403	2003.08.20	09:03:01	232	9	232.375	2D	48.746	113.658	304598	5402569.148	2003-08-20 09:03:01	0	3781	9578
0204	43	A	F	4.5	1425	2003.08.20	14:01:30	232	14	232.583	2D	48.745	113.655	304792	5402486.245	2003-08-20 14:01:30	0	3786	9587
0207	6	A	F	2.5	1404	2003.08.20	14:02:23	232	14	232.583	2D	48.745	113.655	304810	5402502.779	2003-08-20 14:02:23	0	3786	9587
0204	43	A	F	4.5	1428	2003.08.21	05:00:38	233	5	233.208	3D	48.749	113.659	304517	5402956.097	2003-08-21 05:00:38	0	3801	9615
0207	6	A	F	2.5	1407	2003.08.21	05:00:38	233	5	233.208	3D	48.749	113.659	304535	5402958.6	2003-08-21 05:00:38	0	3801	9615
0302	306	MG	M	4.5	616	2003.08.22	01:00:37	234	1	234.042	3D	48.782	113.699	301774	5406731.394	2003-08-22 01:00:37	0	3818	9657
0209	93	MG	M	1.5	1426	2003.08.22	01:01:06	234	1	234.042	2D	48.782	113.698	301780	5406717.849	2003-08-22 01:01:06	0	3818	9657
0204	43	A	F	4.5	1432	2003.08.22	01:01:07	234	1	234.042	2D	48.74	113.656	304725	5402010.647	2003-08-22 01:01:07	0	3818	9660
0207	6	A	F	2.5	1411	2003.08.22	01:01:07	234	1	234.042	2D	48.741	113.656	304739	5402021.171	2003-08-22 01:01:07	0	3818	9660
0302	306	MG	M	4.5	617	2003.08.22	06:00:38	234	6	234.25	3D	48.781	113.702	301535	5406650.843	2003-08-22 06:00:38	0	3823	9667
0209	93	MG	M	1.5	1427	2003.08.22	06:00:55	234	6	234.25	3D	48.781	113.702	301532	5406647.639	2003-08-22 06:00:55	0	3823	9667
0205	56	A	F	3.5	1406	2003.08.22	16:01:07	234	16	234.667	2D	48.739	113.65	305203	5401808.058	2003-08-22 16:01:07	0	3831	9686
0207	6	A	F	2.5	1414	2003.08.22	16:03:00	234	16	234.667	2D	48.739	113.65	305179	5401807.765	2003-08-22 16:03:00	0	3831	9686
0207	6	A	F	2.5	1416	2003.08.23	02:01:07	235	2	235.083	2D	48.75	113.648	305383	5403024.76	2003-08-23 02:01:07	0	3840	9703
0204	43	A	F	4.5	1437	2003.08.23	02:01:37	235	2	235.083	2D	48.75	113.648	305382	5403009.996	2003-08-23 02:01:37	0	3840	9703
0205	56	A	F	3.5	1413	2003.08.24	03:01:06	236	3	236.125	2D	48.778	113.638	306232	5406083.283	2003-08-24 03:01:06	0	3859	9739
0207	6	A	F	2.5	1421	2003.08.24	03:01:07	236	3	236.125	2D	48.778	113.638	306225	5406087.983	2003-08-24 03:01:07	0	3859	9739
0301	343	MG	M	3.5	621	2003.08.24	13:01:07	236	13	236.542	2D	48.769	113.719	300182	5405311.3	2003-08-24 13:01:07	0	3868	9760
0302	306	MG	M	4.5	628	2003.08.24	13:01:07	236	13	236.542	2D	48.769	113.719	300192	5405333.214	2003-08-24 13:01:07	0	3868	9760
0207	6	A	F	2.5	1448	2003.08.29	18:01:02	241	18	241.75	3D	48.802	113.659	304719	5408840.04	2003-08-29 18:01:02	0	3979	10009
0205	56	A	F	3.5	1440	2003.08.29	18:01:07	241	18	241.75	2D	48.802	113.659	304729	5408839.706	2003-08-29 18:01:07	0	3979	10009
0206	68	A	F	4.5	1445	2003.08.29	23:01:06	241	23	241.958	2D	48.807	113.659	304767	5409431	2003-08-29 23:01:06	0	3983	10017
0205	56	A	F	3.5	1441	2003.08.29	23:02:33	241	23	241.958	2D	48.807	113.659	304749	5409422.11	2003-08-29 23:02:33	0	3983	10017
0204	43	A	F	4.5	1473	2003.08.30	14:01:36	242	14	242.583	2D	48.804	113.648	305551	5409051.409	2003-08-30 14:01:36	0	3997	10049
0205	56	A	F	3.5	1444	2003.08.30	14:02:21	242	14	242.583	2D	48.804	113.648	305552	5409059.138	2003-08-30 14:02:21	0	3997	10049
0204	43	A	F	4.5	1482	2003.09.01	11:01:01	244	11	244.458	3D	48.814	113.641	306132	5410117.617	2003-09-01 11:01:01	0	4037	10138
0205	56	A	F	3.5	1453	2003.09.01	11:01:06	244	11	244.458	2D	48.814	113.641	306147	5410111.219	2003-09-01 11:01:06	0	4037	10138
0205	56	A	F	3.5	1454	2003.09.01	16:01:07	244	16	244.667	2D	48.785	113.65	305328	5406935.914	2003-09-01 16:01:07	0	4042	10150
0204	43	A	F	4.5	1483	2003.09.01	16:01:24	244	16	244.667	2D	48.785	113.65	305332	5406935.576	2003-09-01 16:01:24	0	4042	10150
0204	43	A	F	4.5	1485	2003.09.02	02:01:39	245	2	245.083	2D	48.778	113.639	306149	5406118.758	2003-09-02 02:01:39	0	4051	10164
0205	56	A	F	3.5	1456	2003.09.02	02:02:00	245	2	245.083	2D	48.778	113.639	306164	5406130.134	2003-09-02 02:02:00	0	4051	10164
0201	106	MG	M	8.5	1547	2003.09.15	15:01:24	258	15	258.625	2D	48.784	113.701	301579	5406958.652	2003-09-15 15:01:24	0	4348	10829
0209	93	MG	M	1.5	1544	2003.09.15	15:01:31	258	15	258.625	3D	48.784	113.701	301592	5406957.098	2003-09-15 15:01:31	0	4348	10829
0204	43	A	F	4.5	1550	2003.09.15	15:01:36	258	15	258.625	2D	48.758	113.637	306215	5403942.3	2003-09-15 15:01:36	0	4348	10830
0205	56	A	F	3.5	1521	2003.09.15	15:01:59	258	15	258.625	2D	48.758	113.637	306223	5403944.803	2003-09-15 15:01:59	0	4348	10830
0201	106	MG	M	8.5	1549	2003.09.16	01:01:07	259	1	259.042	3D	48.785	113.691	302370	5406996.313	2003-09-16 01:01:07	0	4358	10852
0209	93	MG	M	1.5	1546	2003.09.16	01:01:07	259	1	259.042	3D	48.785	113.691	302367	5407004.197	2003-09-16 01:01:07	0	4358	10852
0301	343	MG	M	3.5	735	2003.09.17	07:00:38	260	7	260.292	3D	48.793	113.744	298450	5408120.045	2003-09-17 07:00:38	0	4387	10919
0302	306	MG	M	4.5	742	2003.09.17	07:01:01	260	7	260.292	3D	48.794	113.744	298461	5408137.457	2003-09-17 07:01:01	0	4387	10919
0301	343	MG	M	3.5	737	2003.09.17	17:00:38	260	17	260.708	3D	48.797	113.735	299139	5408443.578	2003-09-17 17:00:38	0	4397	10940
0302	306	MG	M	4.5	744	2003.09.17	17:00:38	260	17	260.708	3D	48.797	113.735	299147	5408446.622	2003-09-17 17:00:38	0	4397	10940
0205	56	A	F	3.5	1537	2003.09.18	23:00:38	261	23	261.958	3D	48.811	113.675	303648	5409852.404	2003-09-18 23:00:38	0	4426	11003
0204	43	A	F	4.5	1566	2003.09.18	23:00:55	261	23	261.958	3D	48.811	113.675	303649	5409872.873	2003-09-18 23:00:55	0	4426	11003
0301	343	MG	M	3.5	749	2003.09.20	05:01:07	263	5	263.208	2D	48.784	113.75	297996	5407139.302	2003-09-20 05:01:07	0	4455	11070
0302	306	MG	M	4.5	756	2003.09.20	05:01:08	263	5	263.208	2D	48.785	113.75	297998	5407147.002	2003-09-20 05:01:08	0	4455	11070
0302	306	MG	M	4.5	757	2003.09.20	10:01:36	263	10	263.417	2D	48.778	113.745	298322	5406355.18	2003-09-20 10:01:36	0	4460	11081
0301	343	MG	M	3.5	750	2003.09.20	10:01:39	263	10	263.417	2D	48.777	113.745	298307	5406342.373	2003-09-20 10:01:39	0	4460	11081
0302	306	MG	M	4.5	759	2003.09.20	20:01:01	263	20	263.833	3D	48.776	113.745	298317	5406210.666	2003-09-20 20:01:01	0	4470	11101
0301	343	MG	M	3.5	752	2003.09.20	20:01:37	263	20	263.833	2D	48.776	113.745	298309	5406225.433	2003-09-20 20:01:37	0	4470	11101
0204	43	A	F	4.5	1577	2003.09.21	06:01:07	264	6	264.25	2D	48.81	113.684	302940	5409855.081	2003-09-21 06:01:07	0	4480	11121
0206	68	A	F	4.5	1552	2003.09.21	06:01:07	264	6	264.25	3D	48.81	113.684	302950	5409860	2003-09-21 06:01:07	0	4480	11121
0302	306	MG	M	4.5	765	2003.09.22	02:01:06	265	2	265.083	2D	48.779	113.751	297885	5406585.734	2003-09-22 02:01:06	0	4499	11166
0301	343	MG	M	3.5	758	2003.09.22	02:01:07	265	2	265.083	2D	48.78	113.751	297882	5406608.096	2003-09-22 02:01:07	0	4499	11166
0205	56	A	F	3.5	1553	2003.09.22	07:01:07	265	7	265.292	3D	48.81	113.671	303918	5409771.704	2003-09-22 07:01:07	0	4504	11175
0207	6	A	F	2.5	1561	2003.09.22	07:02:05	265	7	265.292	2D	48.81	113.671	303903	5409756.659	2003-09-22 07:02:05	0	4504	11175
0205	56	A	F	3.5	1567	2003.09.25	05:01:47	268	5	268.208	2D	48.761	113.645	305619	5404241.725	2003-09-25 05:01:47	0	4564	11309
0207	6	A	F	2.5	1575	2003.09.25	05:02:31	268	5	268.208	2D	48.761	113.645	305621	5404259.457	2003-09-25 05:02:31	0	4564	11309
0205	56	A	F	3.5	1602	2003.10.02	12:00:38	275	12	275.5	3D	48.754	113.63	306673	5403404.008	2003-10-02 12:00:38	0	4713	11630
0207	6	A	F	2.5	1610	2003.10.02	12:01:01	275	12	275.5	3D	48.754	113.63	306662	5403407.723	2003-10-02 12:01:01	0	4713	11630
0302	306	MG	M	4.5	825	2003.10.04	14:00:40	277	14	277.583	3D	48.796	113.746	298317	5408448.694	2003-10-04 14:00:40	0	4758	11727
0201	106	MG	M	8.5	1638	2003.10.04	14:01:37	277	14	277.583	3D	48.796	113.746	298337	5408463.565	2003-10-04 14:01:37	0	4758	11727
0206	68	A	F	4.5	1621	2003.10.05	15:00:37	278	15	278.625	3D	48.744	113.65	305154	5402403	2003-10-05 15:00:37	0	4778	11772
0205	56	A	F	3.5	1617	2003.10.05	15:01:07	278	15	278.625	2D	48.744	113.65	305156	5402415.064	2003-10-05 15:01:07	0	4778	11772
0301	343	MG	M	3.5	828	2003.10.06	16:00:38	279	16	279.667	3D	48.796	113.737	298986	5408391.195	2003-10-06 16:00:38	0	4801	11823
0302	306	MG	M	4.5	835	2003.10.06	16:00:38	279	16	279.667	3D	48.796	113.737	298984	5408393.497	2003-10-06 16:00:38	0	4801	11823
0206	68	A	F	4.5	1670	2003.10.15	20:00:38	288	20	288.833	3D	48.807	113.658	304849	5409456	2003-10-15 20:00:38	0	5006	12258
0207	6	A	F	2.5	1674	2003.10.15	20:01:06	288	20	288.833	2D	48.807	113.658	304830	5409444.877	2003-10-15 20:01:06	0	5006	12258
0207	6	A	F	2.5	1686	2003.10.18	08:00:38	291	8	291.333	3D	48.809	113.673	303724	5409661.679	2003-10-18 08:00:38	0	5064	12399
0206	68	A	F	4.5	1682	2003.10.18	08:01:06	291	8	291.333	2D	48.809	113.674	303689	5409676	2003-10-18 08:01:06	0	5064	12399
0205	56	A	F	3.5	1678	2003.10.18	08:01:24	291	8	291.333	2D	48.809	113.674	303708	5409677.832	2003-10-18 08:01:24	0	5064	12399
0206	68	A	F	4.5	1685	2003.10.18	23:00:37	291	23	291.958	3D	48.811	113.674	303693	5409904	2003-10-18 23:00:37	0	5079	12431
0205	56	A	F	3.5	1681	2003.10.18	23:00:38	291	23	291.958	3D	48.811	113.674	303695	5409898.623	2003-10-18 23:00:38	0	5079	12431
0205	56	A	F	3.5	1682	2003.10.19	04:00:38	292	4	292.167	3D	48.811	113.674	303700	5409916.252	2003-10-19 04:00:38	0	5084	12443
0206	68	A	F	4.5	1686	2003.10.19	04:00:38	292	4	292.167	3D	48.811	113.674	303717	5409918	2003-10-19 04:00:38	0	5084	12443
0205	56	A	F	3.5	1683	2003.10.19	09:00:37	292	9	292.375	3D	48.808	113.674	303682	5409593.05	2003-10-19 09:00:37	0	5089	12453
0206	68	A	F	4.5	1687	2003.10.19	09:01:07	292	9	292.375	2D	48.809	113.674	303686	5409615	2003-10-19 09:01:07	0	5089	12453
0206	68	A	F	4.5	1694	2003.10.20	20:00:38	293	20	293.833	3D	48.807	113.653	305214	5409408	2003-10-20 20:00:38	0	5123	12539
0207	6	A	F	2.5	1698	2003.10.20	20:01:07	293	20	293.833	2D	48.807	113.653	305233	5409397.415	2003-10-20 20:01:07	0	5123	12539
0207	6	A	F	2.5	1699	2003.10.21	01:00:55	294	1	294.042	3D	48.807	113.653	305231	5409393.046	2003-10-21 01:00:55	0	5127	12551
0205	56	A	F	3.5	1691	2003.10.21	01:01:06	294	1	294.042	2D	48.807	113.653	305203	5409401.825	2003-10-21 01:01:06	0	5127	12551
0206	68	A	F	4.5	1695	2003.10.21	01:01:06	294	1	294.042	2D	48.807	113.653	305215	5409390	2003-10-21 01:01:06	0	5127	12551
0206	68	A	F	4.5	1696	2003.10.21	06:01:06	294	6	294.25	2D	48.807	113.653	305211	5409403	2003-10-21 06:01:06	0	5132	12560
0207	6	A	F	2.5	1700	2003.10.21	06:02:11	294	6	294.25	2D	48.807	113.653	305209	5409411.623	2003-10-21 06:02:11	0	5132	12560
0207	6	A	F	2.5	1717	2003.10.24	19:01:12	297	19	297.792	2D	48.81	113.674	303674	5409792.517	2003-10-24 19:01:12	0	5213	12764
0205	56	A	F	3.5	1709	2003.10.24	19:01:30	297	19	297.792	2D	48.81	113.674	303685	5409795.464	2003-10-24 19:01:30	0	5213	12764
0206	68	A	F	4.5	1719	2003.10.26	01:01:06	299	1	299.042	2D	48.81	113.665	304325	5409705	2003-10-26 01:01:06	0	5239	12832
0205	56	A	F	3.5	1715	2003.10.26	01:01:07	299	1	299.042	2D	48.809	113.665	304333	5409687.035	2003-10-26 01:01:07	0	5239	12832
0206	68	A	F	4.5	1720	2003.10.26	06:01:06	299	6	299.25	2D	48.809	113.665	304343	5409694	2003-10-26 06:01:06	0	5244	12841
0207	6	A	F	2.5	1724	2003.10.26	06:01:37	299	6	299.25	2D	48.809	113.665	304327	5409665.011	2003-10-26 06:01:37	0	5244	12841
0205	56	A	F	3.5	1716	2003.10.26	06:03:03	299	6	299.25	2D	48.809	113.665	304334	5409679.229	2003-10-26 06:03:03	0	5244	12841
0209	93	MG	M	1.5	1750	2003.10.28	13:00:37	301	13	301.542	3D	48.808	113.66	304705	5409539.369	2003-10-28 13:00:37	0	5298	12987
0207	6	A	F	2.5	1735	2003.10.28	13:01:07	301	13	301.542	2D	48.808	113.66	304706	5409529.341	2003-10-28 13:01:07	0	5298	12987
0205	56	A	F	3.5	1727	2003.10.28	13:02:36	301	13	301.542	2D	48.808	113.66	304689	5409544.405	2003-10-28 13:02:36	0	5298	12987
0206	68	A	F	4.5	1731	2003.10.28	13:02:43	301	13	301.542	2D	48.808	113.66	304705	5409517	2003-10-28 13:02:43	0	5298	12987
0205	56	A	F	3.5	1738	2003.10.30	20:00:38	303	20	303.833	3D	48.804	113.652	305246	5409025.293	2003-10-30 20:00:38	0	5352	13131
0207	6	A	F	2.5	1746	2003.10.30	20:01:25	303	20	303.833	3D	48.804	113.653	305235	5409017.871	2003-10-30 20:01:25	0	5352	13131
0205	56	A	F	3.5	1739	2003.10.31	01:01:07	304	1	304.042	2D	48.804	113.652	305243	5409033.201	2003-10-31 01:01:07	0	5357	13144
0207	6	A	F	2.5	1747	2003.10.31	01:01:35	304	1	304.042	2D	48.804	113.652	305238	5409034.466	2003-10-31 01:01:35	0	5357	13144
0205	56	A	F	3.5	1740	2003.10.31	06:00:38	304	6	304.25	3D	48.804	113.652	305238	5409025.574	2003-10-31 06:00:38	0	5362	13154
0207	6	A	F	2.5	1748	2003.10.31	06:01:06	304	6	304.25	2D	48.804	113.653	305229	5409043.69	2003-10-31 06:01:06	0	5362	13154
0206	68	A	F	4.5	1745	2003.10.31	11:01:04	304	11	304.458	2D	48.803	113.661	304636	5408954	2003-10-31 11:01:04	0	5367	13165
0207	6	A	F	2.5	1749	2003.10.31	11:01:06	304	11	304.458	2D	48.803	113.661	304643	5408979.572	2003-10-31 11:01:06	0	5367	13165
0205	56	A	F	3.5	1741	2003.10.31	11:01:24	304	11	304.458	2D	48.803	113.661	304636	5408977.58	2003-10-31 11:01:24	0	5367	13165
0207	6	A	F	2.5	1751	2003.10.31	21:01:06	304	21	304.875	2D	48.807	113.662	304527	5409400.94	2003-10-31 21:01:06	0	5377	13188
0205	56	A	F	3.5	1743	2003.10.31	21:01:07	304	21	304.875	2D	48.807	113.662	304516	5409387.988	2003-10-31 21:01:07	0	5377	13188
0209	93	MG	M	1.5	1766	2003.10.31	21:01:36	304	21	304.875	2D	48.807	113.662	304523	5409368.81	2003-10-31 21:01:36	0	5377	13188
0317	556	SM	M	4.5	85	2003.11.19	06:00:37	323	6	323.25	3D	48.803	113.652	305267	5408942	2003-11-19 06:00:37	0	5801	14059
0303	331	MG	M	6.5	1032	2003.11.19	06:01:15	323	6	323.25	2D	48.803	113.652	305252	5408929.4	2003-11-19 06:01:15	0	5801	14059
0305	368	MG	M	11.5	1043	2003.11.22	17:00:55	326	17	326.708	3D	48.805	113.663	304446	5409219	2003-11-22 17:00:55	0	5882	14280
0321	356	MG	M	10.5	45	2003.11.22	17:00:56	326	17	326.708	3D	48.805	113.663	304443	5409216	2003-11-22 17:00:56	0	5882	14280
0319	168	A	F	10.5	52	2003.11.22	19:01:06	326	19	326.792	2D	48.803	113.651	305340	5408937.444	2003-11-22 19:01:06	0	5884	14286
0316	156	A	F	4.5	51	2003.11.22	19:01:08	326	19	326.792	2D	48.803	113.651	305344	5408950	2003-11-22 19:01:08	0	5884	14286
0320	193	A	F	9.5	41	2003.11.23	17:00:38	327	17	327.708	3D	48.795	113.649	305486	5408103	2003-11-23 17:00:38	0	5905	14353
0307	256	A	F	1.5	1065	2003.11.23	17:00:55	327	17	327.708	3D	48.795	113.649	305486	5408105	2003-11-23 17:00:55	0	5905	14353
0307	256	A	F	1.5	1066	2003.11.23	22:00:37	327	22	327.917	3D	48.796	113.649	305486	5408140	2003-11-23 22:00:37	0	5910	14369
0320	193	A	F	9.5	42	2003.11.23	22:00:38	327	22	327.917	3D	48.796	113.649	305476	5408134	2003-11-23 22:00:38	0	5910	14369
0324	181	A	F	5.5	58	2003.11.24	01:00:37	328	1	328.042	3D	48.804	113.651	305363	5409035	2003-11-24 01:00:37	0	5913	14376
0317	556	SM	M	4.5	108	2003.11.24	01:00:38	328	1	328.042	3D	48.796	113.648	305512	5408133	2003-11-24 01:00:38	0	5913	14377
0319	168	A	F	10.5	58	2003.11.24	01:00:38	328	1	328.042	3D	48.804	113.651	305372	5409039.838	2003-11-24 01:00:38	0	5913	14376
0316	156	A	F	4.5	57	2003.11.24	01:00:55	328	1	328.042	3D	48.796	113.648	305506	5408126	2003-11-24 01:00:55	0	5913	14377
0316	156	A	F	4.5	58	2003.11.24	06:00:37	328	6	328.25	3D	48.795	113.648	305519	5408103	2003-11-24 06:00:37	0	5918	14388
0317	556	SM	M	4.5	109	2003.11.24	06:00:38	328	6	328.25	3D	48.796	113.648	305527	5408117	2003-11-24 06:00:38	0	5918	14388
0317	556	SM	M	4.5	110	2003.11.24	11:00:38	328	11	328.458	3D	48.796	113.649	305433	5408211	2003-11-24 11:00:38	0	5923	14403
0319	168	A	F	10.5	60	2003.11.24	11:00:38	328	11	328.458	3D	48.801	113.653	305186	5408785.924	2003-11-24 11:00:38	0	5923	14404
0324	181	A	F	5.5	60	2003.11.24	11:00:38	328	11	328.458	3D	48.801	113.653	305190	5408767	2003-11-24 11:00:38	0	5923	14404
0316	156	A	F	4.5	59	2003.11.24	11:00:55	328	11	328.458	3D	48.797	113.649	305434	5408215	2003-11-24 11:00:55	0	5923	14403
0316	156	A	F	4.5	60	2003.11.24	16:01:24	328	16	328.667	2D	48.796	113.651	305307	5408202	2003-11-24 16:01:24	0	5928	14421
0317	556	SM	M	4.5	111	2003.11.24	16:01:30	328	16	328.667	2D	48.796	113.651	305301	5408211	2003-11-24 16:01:30	0	5928	14421
0316	156	A	F	4.5	61	2003.11.24	21:00:55	328	21	328.875	3D	48.795	113.649	305498	5408083	2003-11-24 21:00:55	0	5933	14433
0317	556	SM	M	4.5	112	2003.11.24	21:01:07	328	21	328.875	2D	48.795	113.649	305492	5408079	2003-11-24 21:01:07	0	5933	14433
0317	556	SM	M	4.5	113	2003.11.25	02:00:37	329	2	329.083	3D	48.796	113.649	305477	5408137	2003-11-25 02:00:37	0	5938	14443
0316	156	A	F	4.5	62	2003.11.25	02:00:55	329	2	329.083	3D	48.796	113.649	305483	5408133	2003-11-25 02:00:55	0	5938	14443
0317	556	SM	M	4.5	114	2003.11.25	07:01:24	329	7	329.292	2D	48.796	113.648	305513	5408120	2003-11-25 07:01:24	0	5943	14456
0316	156	A	F	4.5	63	2003.11.25	07:01:36	329	7	329.292	2D	48.796	113.648	305514	5408118	2003-11-25 07:01:36	0	5943	14456
0319	168	A	F	10.5	75	2003.11.27	14:00:37	331	14	331.583	3D	48.797	113.657	304891	5408283.2	2003-11-27 14:00:37	0	5996	14608
0316	156	A	F	4.5	74	2003.11.27	14:00:55	331	14	331.583	3D	48.797	113.657	304890	5408292	2003-11-27 14:00:55	0	5996	14608
0317	556	SM	M	4.5	129	2003.11.28	10:00:38	332	10	332.417	3D	48.803	113.652	305275	5408897	2003-11-28 10:00:38	0	6016	14661
0316	156	A	F	4.5	78	2003.11.28	10:00:56	332	10	332.417	3D	48.803	113.652	305266	5408898	2003-11-28 10:00:56	0	6016	14661
0320	193	A	F	9.5	66	2003.11.28	22:00:38	332	22	332.917	3D	48.804	113.65	305387	5409041	2003-11-28 22:00:38	0	6028	14698
0307	256	A	F	1.5	1090	2003.11.28	22:01:07	332	22	332.917	2D	48.804	113.65	305390	5409038	2003-11-28 22:01:07	0	6028	14698
0316	156	A	F	4.5	82	2003.11.29	06:00:38	333	6	333.25	3D	48.803	113.651	305363	5408977	2003-11-29 06:00:38	0	6035	14719
0324	181	A	F	5.5	83	2003.11.29	06:01:24	333	6	333.25	2D	48.803	113.651	305358	5408957	2003-11-29 06:01:24	0	6035	14719
0316	156	A	F	4.5	84	2003.11.29	16:00:55	333	16	333.667	3D	48.802	113.653	305165	5408819	2003-11-29 16:00:55	0	6045	14751
0324	181	A	F	5.5	85	2003.11.29	16:00:56	333	16	333.667	3D	48.802	113.653	305165	5408838	2003-11-29 16:00:56	0	6045	14751
0320	193	A	F	9.5	70	2003.11.29	18:00:38	333	18	333.75	3D	48.796	113.649	305476	5408157	2003-11-29 18:00:38	0	6047	14756
0307	256	A	F	1.5	1094	2003.11.29	18:01:07	333	18	333.75	3D	48.796	113.649	305470	5408157	2003-11-29 18:01:07	0	6047	14756
0319	168	A	F	10.5	86	2003.11.29	21:00:55	333	21	333.875	3D	48.803	113.651	305356	5408896.844	2003-11-29 21:00:55	0	6050	14766
0316	156	A	F	4.5	85	2003.11.29	21:01:01	333	21	333.875	3D	48.803	113.651	305336	5408900	2003-11-29 21:01:01	0	6050	14766
0307	256	A	F	1.5	1095	2003.11.29	23:00:38	333	23	333.958	3D	48.796	113.649	305488	5408139	2003-11-29 23:00:38	0	6052	14770
0320	193	A	F	9.5	71	2003.11.29	23:00:38	333	23	333.958	3D	48.796	113.649	305492	5408135	2003-11-29 23:00:38	0	6052	14770
0319	168	A	F	10.5	87	2003.11.30	02:01:06	334	2	334.083	2D	48.803	113.651	305358	5408908.993	2003-11-30 02:01:06	0	6054	14774
0324	181	A	F	5.5	87	2003.11.30	02:01:07	334	2	334.083	2D	48.803	113.651	305370	5408906	2003-11-30 02:01:07	0	6054	14774
0316	156	A	F	4.5	86	2003.11.30	02:01:30	334	2	334.083	2D	48.803	113.651	305346	5408911	2003-11-30 02:01:30	0	6054	14774
0320	193	A	F	9.5	72	2003.11.30	04:01:06	334	4	334.167	2D	48.797	113.652	305226	5408269	2003-11-30 04:01:06	0	6055	14776
0307	256	A	F	1.5	1096	2003.11.30	04:01:23	334	4	334.167	2D	48.797	113.652	305225	5408268	2003-11-30 04:01:23	0	6055	14776
0316	156	A	F	4.5	92	2003.12.01	08:00:38	335	8	335.333	3D	48.803	113.653	305208	5408983	2003-12-01 08:00:38	0	6083	14865
0317	556	SM	M	4.5	143	2003.12.01	08:00:38	335	8	335.333	3D	48.803	113.653	305204	5408994	2003-12-01 08:00:38	0	6083	14865
0307	256	A	F	1.5	1108	2003.12.02	16:00:38	336	16	336.667	3D	48.805	113.666	304274	5409184	2003-12-02 16:00:38	0	6115	14974
0320	193	A	F	9.5	84	2003.12.02	16:00:38	336	16	336.667	3D	48.805	113.666	304262	5409198	2003-12-02 16:00:38	0	6115	14974
0307	256	A	F	1.5	1109	2003.12.02	21:00:38	336	21	336.875	3D	48.804	113.664	304401	5409130	2003-12-02 21:00:38	0	6120	14988
0320	193	A	F	9.5	85	2003.12.02	21:01:41	336	21	336.875	2D	48.804	113.664	304419	5409121	2003-12-02 21:01:41	0	6120	14988
0317	556	SM	M	4.5	153	2003.12.03	10:00:38	337	10	337.417	3D	48.803	113.667	304192	5408984	2003-12-03 10:00:38	0	6132	15023
0324	181	A	F	5.5	103	2003.12.03	10:01:13	337	10	337.417	3D	48.803	113.666	304210	5408988	2003-12-03 10:01:13	0	6132	15023
0307	256	A	F	1.5	1114	2003.12.03	22:00:38	337	22	337.917	3D	48.806	113.665	304356	5409259	2003-12-03 22:00:38	0	6144	15062
0320	193	A	F	9.5	90	2003.12.03	22:00:38	337	22	337.917	3D	48.806	113.665	304354	5409263	2003-12-03 22:00:38	0	6144	15062
0320	193	A	F	9.5	91	2003.12.04	03:00:38	338	3	338.125	3D	48.806	113.665	304354	5409255	2003-12-04 03:00:38	0	6149	15080
0307	256	A	F	1.5	1115	2003.12.04	03:01:09	338	3	338.125	3D	48.806	113.665	304361	5409261	2003-12-04 03:01:09	0	6149	15080
0319	168	A	F	10.5	112	2003.12.05	07:00:37	339	7	339.292	3D	48.807	113.655	305080	5409344.894	2003-12-05 07:00:37	0	6177	15167
0316	156	A	F	4.5	111	2003.12.05	07:01:24	339	7	339.292	2D	48.807	113.655	305095	5409347	2003-12-05 07:01:24	0	6177	15167
0319	168	A	F	10.5	119	2003.12.06	18:00:37	340	18	340.75	3D	48.804	113.651	305379	5409037.359	2003-12-06 18:00:37	0	6209	15278
0316	156	A	F	4.5	118	2003.12.06	18:03:05	340	18	340.75	2D	48.804	113.651	305372	5409023	2003-12-06 18:03:05	0	6209	15278
0303	331	MG	M	6.5	1117	2003.12.06	23:00:37	340	23	340.958	3D	48.804	113.665	304317	5409047.742	2003-12-06 23:00:37	0	6214	15293
0316	156	A	F	4.5	119	2003.12.06	23:00:55	340	23	340.958	3D	48.804	113.651	305372	5409026	2003-12-06 23:00:55	0	6214	15294
0317	556	SM	M	4.5	170	2003.12.06	23:01:06	340	23	340.958	2D	48.804	113.665	304308	5409042	2003-12-06 23:01:06	0	6214	15293
0319	168	A	F	10.5	120	2003.12.06	23:01:07	340	23	340.958	2D	48.804	113.651	305362	5409026.833	2003-12-06 23:01:07	0	6214	15294
0316	156	A	F	4.5	120	2003.12.07	04:01:24	341	4	341.167	2D	48.804	113.651	305333	5409016	2003-12-07 04:01:24	0	6219	15307
0319	168	A	F	10.5	121	2003.12.07	04:02:36	341	4	341.167	2D	48.804	113.651	305342	5409025.301	2003-12-07 04:02:36	0	6219	15307
0316	156	A	F	4.5	121	2003.12.07	09:00:55	341	9	341.375	3D	48.803	113.654	305125	5408915	2003-12-07 09:00:55	0	6224	15324
0324	181	A	F	5.5	122	2003.12.07	09:01:07	341	9	341.375	2D	48.803	113.654	305134	5408925	2003-12-07 09:01:07	0	6224	15324
0317	556	SM	M	4.5	173	2003.12.07	14:01:06	341	14	341.583	2D	48.808	113.669	304010	5409583	2003-12-07 14:01:06	0	6229	15341
0303	331	MG	M	6.5	1120	2003.12.07	14:01:24	341	14	341.583	2D	48.808	113.669	304034	5409581.789	2003-12-07 14:01:24	0	6229	15341
0316	156	A	F	4.5	125	2003.12.08	05:01:15	342	5	342.208	3D	48.804	113.651	305366	5409034	2003-12-08 05:01:15	0	6244	15394
0324	181	A	F	5.5	126	2003.12.08	05:01:25	342	5	342.208	2D	48.804	113.651	305363	5409031	2003-12-08 05:01:25	0	6244	15394
0324	181	A	F	5.5	135	2003.12.10	02:00:37	344	2	344.083	3D	48.804	113.651	305347	5409003	2003-12-10 02:00:37	0	6289	15537
0319	168	A	F	10.5	135	2003.12.10	02:01:07	344	2	344.083	2D	48.804	113.651	305339	5409020.957	2003-12-10 02:01:07	0	6289	15537
0319	168	A	F	10.5	141	2003.12.11	08:00:37	345	8	345.333	3D	48.803	113.652	305239	5408903.135	2003-12-11 08:00:37	0	6319	15634
0316	156	A	F	4.5	140	2003.12.11	08:00:55	345	8	345.333	3D	48.803	113.652	305249	5408906	2003-12-11 08:00:55	0	6319	15634
0316	156	A	F	4.5	148	2003.12.13	00:00:55	347	0	347	3D	48.805	113.65	305460	5409167	2003-12-13 00:00:55	0	6359	15746
0319	168	A	F	10.5	149	2003.12.13	00:01:06	347	0	347	2D	48.805	113.649	305478	5409154.073	2003-12-13 00:01:06	0	6359	15746
0316	156	A	F	4.5	152	2003.12.13	20:00:56	347	20	347.833	3D	48.805	113.649	305476	5409164	2003-12-13 20:00:56	0	6378	15798
0319	168	A	F	10.5	153	2003.12.13	20:01:07	347	20	347.833	2D	48.805	113.649	305485	5409152.731	2003-12-13 20:01:07	0	6378	15798
0316	156	A	F	4.5	153	2003.12.14	01:00:56	348	1	348.042	3D	48.805	113.649	305487	5409149	2003-12-14 01:00:56	0	6382	15809
0319	168	A	F	10.5	154	2003.12.14	01:01:07	348	1	348.042	2D	48.805	113.649	305481	5409150.636	2003-12-14 01:01:07	0	6382	15809
0319	168	A	F	10.5	164	2003.12.16	03:01:07	350	3	350.125	2D	48.803	113.651	305340	5408906.272	2003-12-16 03:01:07	0	6432	15952
0316	156	A	F	4.5	163	2003.12.16	03:01:25	350	3	350.125	2D	48.803	113.651	305344	5408909	2003-12-16 03:01:25	0	6432	15952
0316	156	A	F	4.5	168	2003.12.17	04:00:55	351	4	351.167	3D	48.803	113.651	305337	5408910	2003-12-17 04:00:55	0	6456	16024
0319	168	A	F	10.5	169	2003.12.17	04:01:30	351	4	351.167	2D	48.803	113.651	305343	5408909.53	2003-12-17 04:01:30	0	6456	16024
0316	156	A	F	4.5	170	2003.12.17	14:01:08	351	14	351.583	3D	48.797	113.657	304904	5408268	2003-12-17 14:01:08	0	6466	16056
0319	168	A	F	10.5	171	2003.12.17	14:01:24	351	14	351.583	2D	48.797	113.657	304895	5408275.266	2003-12-17 14:01:24	0	6466	16056
0316	156	A	F	4.5	176	2003.12.18	20:01:07	352	20	352.833	2D	48.782	113.648	305476	5406665	2003-12-18 20:01:07	0	6495	16144
0319	168	A	F	10.5	177	2003.12.18	20:02:00	352	20	352.833	2D	48.783	113.648	305475	5406689.334	2003-12-18 20:02:00	0	6495	16144
0316	156	A	F	4.5	179	2003.12.19	11:00:56	353	11	353.458	3D	48.785	113.645	305728	5406882	2003-12-19 11:00:56	0	6510	16192
0317	556	SM	M	4.5	230	2003.12.19	11:01:07	353	11	353.458	2D	48.785	113.645	305717	5406877	2003-12-19 11:01:07	0	6510	16192
0320	193	A	F	9.5	177	2003.12.22	01:00:38	356	1	356.042	3D	48.804	113.664	304385	5409137	2003-12-22 01:00:38	0	6572	16381
0307	256	A	F	1.5	1201	2003.12.22	01:01:07	356	1	356.042	3D	48.804	113.664	304363	5409129	2003-12-22 01:01:07	0	6572	16381
0316	156	A	F	4.5	193	2003.12.22	09:00:59	356	9	356.375	3D	48.761	113.645	305634	5404250	2003-12-22 09:00:59	0	6580	16406
0317	556	SM	M	4.5	244	2003.12.22	09:01:08	356	9	356.375	3D	48.761	113.645	305633	5404233	2003-12-22 09:01:08	0	6580	16406
0303	331	MG	M	6.5	1194	2003.12.23	00:00:38	357	0	357	3D	48.806	113.662	304567	5409249.3	2003-12-23 00:00:38	0	6595	16450
0324	181	A	F	5.5	197	2003.12.23	00:00:38	357	0	357	3D	48.805	113.662	304556	5409234	2003-12-23 00:00:38	0	6595	16450
0307	256	A	F	1.5	1208	2003.12.23	12:01:02	357	12	357.5	3D	48.809	113.672	303810	5409613	2003-12-23 12:01:02	0	6607	16491
0320	193	A	F	9.5	184	2003.12.23	12:01:07	357	12	357.5	2D	48.809	113.672	303808	5409622	2003-12-23 12:01:07	0	6607	16491
0303	331	MG	M	6.5	1205	2003.12.25	07:00:37	359	7	359.292	3D	48.806	113.656	305003	5409319.772	2003-12-25 07:00:37	0	6646	16615
0324	181	A	F	5.5	208	2003.12.25	07:00:38	359	7	359.292	3D	48.806	113.656	304996	5409326	2003-12-25 07:00:38	0	6646	16615
0320	193	A	F	9.5	193	2003.12.25	09:00:39	359	9	359.375	3D	48.807	113.658	304820	5409371	2003-12-25 09:00:39	0	6648	16619
0307	256	A	F	1.5	1217	2003.12.25	09:00:55	359	9	359.375	3D	48.807	113.658	304828	5409354	2003-12-25 09:00:55	0	6648	16619
0307	256	A	F	1.5	1219	2003.12.25	19:00:37	359	19	359.792	3D	48.804	113.664	304402	5409133	2003-12-25 19:00:37	0	6658	16653
0320	193	A	F	9.5	195	2003.12.25	19:00:37	359	19	359.792	3D	48.804	113.664	304391	5409121	2003-12-25 19:00:37	0	6658	16653
0320	193	A	F	9.5	196	2003.12.26	00:00:37	360	0	360	3D	48.804	113.664	304397	5409140	2003-12-26 00:00:37	0	6663	16667
0307	256	A	F	1.5	1220	2003.12.26	00:00:55	360	0	360	3D	48.804	113.664	304392	5409140	2003-12-26 00:00:55	0	6663	16667
0320	193	A	F	9.5	197	2003.12.26	05:01:06	360	5	360.208	2D	48.804	113.664	304416	5409145	2003-12-26 05:01:06	0	6668	16682
0307	256	A	F	1.5	1221	2003.12.26	05:01:07	360	5	360.208	3D	48.804	113.664	304397	5409144	2003-12-26 05:01:07	0	6668	16682
0307	256	A	F	1.5	1251	2004.01.01	11:00:38	1	11	1.458	3D	48.806	113.665	304326	5409319	2004-01-01 11:00:38	0	6814	17125
0320	193	A	F	9.5	227	2004.01.01	11:00:38	1	11	1.458	3D	48.806	113.665	304333	5409326	2004-01-01 11:00:38	0	6814	17125
0324	181	A	F	5.5	244	2004.01.01	19:00:56	1	19	1.792	3D	48.805	113.663	304454	5409201	2004-01-01 19:00:56	0	6822	17152
0303	331	MG	M	6.5	1241	2004.01.01	19:00:59	1	19	1.792	3D	48.805	113.664	304435	5409198.301	2004-01-01 19:00:59	0	6822	17152
0324	181	A	F	5.5	249	2004.01.02	20:00:55	2	20	2.833	3D	48.805	113.666	304282	5409234	2004-01-02 20:00:55	0	6847	17229
0303	331	MG	M	6.5	1246	2004.01.02	20:01:06	2	20	2.833	2D	48.805	113.666	304266	5409215.329	2004-01-02 20:01:06	0	6847	17229
0324	181	A	F	5.5	250	2004.01.03	01:00:57	3	1	3.042	2D	48.806	113.665	304312	5409284	2004-01-03 01:00:57	0	6852	17241
0303	331	MG	M	6.5	1247	2004.01.03	01:02:36	3	1	3.042	2D	48.806	113.665	304292	5409280.082	2004-01-03 01:02:36	0	6852	17241
0320	193	A	F	9.5	237	2004.01.03	13:01:05	3	13	3.542	3D	48.806	113.667	304172	5409314	2004-01-03 13:01:05	0	6864	17278
0307	256	A	F	1.5	1261	2004.01.03	13:01:08	3	13	3.542	3D	48.806	113.667	304170	5409334	2004-01-03 13:01:08	0	6864	17278
0320	193	A	F	9.5	238	2004.01.03	18:01:07	3	18	3.75	2D	48.806	113.665	304361	5409321	2004-01-03 18:01:07	0	6869	17293
0307	256	A	F	1.5	1262	2004.01.03	18:01:24	3	18	3.75	2D	48.806	113.665	304355	5409321	2004-01-03 18:01:24	0	6869	17293
0303	331	MG	M	6.5	1251	2004.01.03	21:01:07	3	21	3.875	2D	48.806	113.665	304322	5409254.55	2004-01-03 21:01:07	0	6872	17300
0324	181	A	F	5.5	254	2004.01.03	21:01:25	3	21	3.875	2D	48.805	113.665	304330	5409241	2004-01-03 21:01:25	0	6872	17300
0303	331	MG	M	6.5	1252	2004.01.04	02:01:07	4	2	4.083	2D	48.806	113.665	304332	5409255.301	2004-01-04 02:01:07	0	6877	17315
0324	181	A	F	5.5	255	2004.01.04	02:01:24	4	2	4.083	2D	48.805	113.665	304326	5409235	2004-01-04 02:01:24	0	6877	17315
0320	193	A	F	9.5	241	2004.01.04	09:01:10	4	9	4.375	2D	48.806	113.665	304341	5409258	2004-01-04 09:01:10	0	6884	17331
0307	256	A	F	1.5	1265	2004.01.04	09:01:33	4	9	4.375	3D	48.805	113.665	304349	5409245	2004-01-04 09:01:33	0	6884	17331
0307	256	A	F	1.5	1299	2004.01.11	11:00:37	11	11	11.458	3D	48.805	113.667	304172	5409173	2004-01-11 11:00:37	0	7048	17825
0320	193	A	F	9.5	275	2004.01.11	11:00:37	11	11	11.458	3D	48.804	113.667	304172	5409153	2004-01-11 11:00:37	0	7048	17825
0320	193	A	F	9.5	276	2004.01.11	16:00:37	11	16	11.667	3D	48.805	113.665	304346	5409253	2004-01-11 16:00:37	0	7053	17844
0307	256	A	F	1.5	1300	2004.01.11	16:00:38	11	16	11.667	3D	48.806	113.665	304334	5409259	2004-01-11 16:00:38	0	7053	17844
0307	256	A	F	1.5	1305	2004.01.12	17:00:37	12	17	12.708	3D	48.805	113.662	304536	5409241	2004-01-12 17:00:37	0	7076	17923
0320	193	A	F	9.5	281	2004.01.12	17:00:38	12	17	12.708	3D	48.805	113.662	304543	5409242	2004-01-12 17:00:38	0	7076	17923
0320	193	A	F	9.5	282	2004.01.12	22:00:37	12	22	12.917	3D	48.806	113.662	304544	5409256	2004-01-12 22:00:37	0	7081	17938
0307	256	A	F	1.5	1306	2004.01.12	22:00:38	12	22	12.917	3D	48.806	113.662	304556	5409257	2004-01-12 22:00:38	0	7081	17938
0320	193	A	F	9.5	283	2004.01.13	03:01:07	13	3	13.125	2D	48.806	113.662	304544	5409257	2004-01-13 03:01:07	0	7086	17953
0307	256	A	F	1.5	1307	2004.01.13	03:01:55	13	3	13.125	2D	48.805	113.662	304562	5409246	2004-01-13 03:01:55	0	7086	17953
0320	193	A	F	9.5	284	2004.01.13	08:00:38	13	8	13.333	3D	48.805	113.662	304534	5409237	2004-01-13 08:00:38	0	7091	17965
0307	256	A	F	1.5	1308	2004.01.13	08:01:02	13	8	13.333	3D	48.805	113.662	304550	5409230	2004-01-13 08:01:02	0	7091	17965
0319	168	A	F	10.5	302	2004.01.13	21:00:37	13	21	13.875	3D	48.771	113.64	305995	5405411.57	2004-01-13 21:00:37	0	7104	18006
0316	156	A	F	4.5	301	2004.01.13	21:00:55	13	21	13.875	3D	48.771	113.641	305976	5405412	2004-01-13 21:00:55	0	7104	18006
0319	168	A	F	10.5	303	2004.01.14	02:01:07	14	2	14.083	2D	48.772	113.641	305991	5405420.614	2004-01-14 02:01:07	0	7109	18019
0316	156	A	F	4.5	302	2004.01.14	02:02:04	14	2	14.083	2D	48.772	113.641	305970	5405415	2004-01-14 02:02:04	0	7109	18019
0320	193	A	F	9.5	290	2004.01.14	14:00:37	14	14	14.583	3D	48.804	113.666	304279	5409090	2004-01-14 14:00:37	0	7121	18053
0307	256	A	F	1.5	1314	2004.01.14	14:00:38	14	14	14.583	3D	48.804	113.666	304275	5409084	2004-01-14 14:00:38	0	7121	18053
0319	168	A	F	10.5	307	2004.01.14	22:00:38	14	22	14.917	3D	48.771	113.641	305985	5405400.812	2004-01-14 22:00:38	0	7128	18078
0316	156	A	F	4.5	306	2004.01.14	22:00:55	14	22	14.917	3D	48.771	113.641	305967	5405395	2004-01-14 22:00:55	0	7128	18078
0316	156	A	F	4.5	307	2004.01.15	03:01:24	15	3	15.125	2D	48.771	113.641	305968	5405395	2004-01-15 03:01:24	0	7133	18091
0319	168	A	F	10.5	308	2004.01.15	03:01:36	15	3	15.125	2D	48.771	113.641	305985	5405379.669	2004-01-15 03:01:36	0	7133	18091
0316	156	A	F	4.5	310	2004.01.15	18:00:55	15	18	15.75	3D	48.777	113.636	306381	5406037	2004-01-15 18:00:55	0	7148	18135
0319	168	A	F	10.5	311	2004.01.15	18:01:07	15	18	15.75	2D	48.777	113.636	306383	5406060.258	2004-01-15 18:01:07	0	7148	18135
0307	256	A	F	1.5	1320	2004.01.15	20:00:37	15	20	15.833	3D	48.806	113.656	304994	5409314	2004-01-15 20:00:37	0	7150	18143
0320	193	A	F	9.5	296	2004.01.15	20:00:38	15	20	15.833	3D	48.806	113.656	304987	5409305	2004-01-15 20:00:38	0	7150	18143
0316	156	A	F	4.5	311	2004.01.15	23:00:37	15	23	15.958	3D	48.777	113.635	306382	5406007	2004-01-15 23:00:37	0	7153	18147
0319	168	A	F	10.5	312	2004.01.15	23:00:38	15	23	15.958	3D	48.777	113.635	306384	5406002.361	2004-01-15 23:00:38	0	7153	18147
0307	256	A	F	1.5	1322	2004.01.16	06:00:38	16	6	16.25	3D	48.806	113.656	304985	5409313	2004-01-16 06:00:38	0	7160	18164
0320	193	A	F	9.5	298	2004.01.16	06:01:06	16	6	16.25	2D	48.806	113.656	304991	5409327	2004-01-16 06:01:06	0	7160	18164
0319	168	A	F	10.5	316	2004.01.16	19:00:38	16	19	16.792	3D	48.771	113.641	305967	5405400.312	2004-01-16 19:00:38	0	7173	18204
0316	156	A	F	4.5	315	2004.01.16	19:00:55	16	19	16.792	3D	48.771	113.641	305967	5405405	2004-01-16 19:00:55	0	7173	18204
0307	256	A	F	1.5	1326	2004.01.17	02:01:36	17	2	17.083	2D	48.805	113.662	304543	5409241	2004-01-17 02:01:36	0	7180	18226
0320	193	A	F	9.5	302	2004.01.17	02:02:36	17	2	17.083	2D	48.806	113.662	304546	5409259	2004-01-17 02:02:36	0	7180	18226
0307	256	A	F	1.5	1327	2004.01.17	07:00:37	17	7	17.292	3D	48.806	113.662	304562	5409251	2004-01-17 07:00:37	0	7185	18238
0320	193	A	F	9.5	303	2004.01.17	07:00:38	17	7	17.292	3D	48.805	113.662	304548	5409244	2004-01-17 07:00:38	0	7185	18238
0320	193	A	F	9.5	306	2004.01.17	22:00:38	17	22	17.917	3D	48.805	113.663	304495	5409206	2004-01-17 22:00:38	0	7200	18282
0307	256	A	F	1.5	1330	2004.01.17	22:01:37	17	22	17.917	2D	48.805	113.662	304514	5409203	2004-01-17 22:01:37	0	7200	18282
0307	256	A	F	1.5	1331	2004.01.18	03:01:37	18	3	18.125	3D	48.805	113.663	304491	5409217	2004-01-18 03:01:37	0	7204	18296
0320	193	A	F	9.5	307	2004.01.18	03:01:37	18	3	18.125	2D	48.805	113.663	304497	5409196	2004-01-18 03:01:37	0	7204	18296
0307	256	A	F	1.5	1332	2004.01.18	08:01:24	18	8	18.333	2D	48.805	113.663	304489	5409214	2004-01-18 08:01:24	0	7209	18309
0320	193	A	F	9.5	308	2004.01.18	08:01:36	18	8	18.333	2D	48.805	113.663	304500	5409194	2004-01-18 08:01:36	0	7209	18309
0307	256	A	F	1.5	1333	2004.01.18	13:00:37	18	13	18.542	3D	48.806	113.667	304159	5409338	2004-01-18 13:00:37	0	7214	18324
0320	193	A	F	9.5	309	2004.01.18	13:01:07	18	13	18.542	2D	48.806	113.667	304169	5409358	2004-01-18 13:01:07	0	7214	18324
0319	168	A	F	10.5	325	2004.01.18	16:00:37	18	16	18.667	3D	48.766	113.65	305306	5404879.123	2004-01-18 16:00:37	0	7217	18332
0316	156	A	F	4.5	324	2004.01.18	16:01:02	18	16	18.667	3D	48.767	113.649	305314	5404887	2004-01-18 16:01:02	0	7217	18332
0319	168	A	F	10.5	326	2004.01.18	21:00:38	18	21	18.875	3D	48.771	113.641	305949	5405358.637	2004-01-18 21:00:38	0	7222	18352
0316	156	A	F	4.5	325	2004.01.18	21:01:07	18	21	18.875	3D	48.771	113.641	305950	5405361	2004-01-18 21:01:07	0	7222	18352
0319	168	A	F	10.5	327	2004.01.19	02:00:37	19	2	19.083	3D	48.771	113.641	305952	5405357.449	2004-01-19 02:00:37	0	7227	18363
0316	156	A	F	4.5	326	2004.01.19	02:01:19	19	2	19.083	3D	48.771	113.641	305949	5405353	2004-01-19 02:01:19	0	7227	18363
0320	193	A	F	9.5	312	2004.01.19	04:00:38	19	4	19.167	3D	48.806	113.656	304985	5409312	2004-01-19 04:00:38	0	7229	18370
0307	256	A	F	1.5	1336	2004.01.19	04:01:08	19	4	19.167	3D	48.806	113.656	304984	5409318	2004-01-19 04:01:08	0	7229	18370
0320	193	A	F	9.5	318	2004.01.20	10:01:07	20	10	20.417	2D	48.807	113.665	304301	5409424	2004-01-20 10:01:07	0	7257	18471
0307	256	A	F	1.5	1342	2004.01.20	10:01:36	20	10	20.417	2D	48.807	113.665	304299	5409410	2004-01-20 10:01:36	0	7257	18471
0320	193	A	F	9.5	324	2004.01.21	16:00:38	21	16	21.667	3D	48.805	113.667	304211	5409222	2004-01-21 16:00:38	0	7287	18562
0307	256	A	F	1.5	1348	2004.01.21	16:00:55	21	16	21.667	3D	48.805	113.667	304207	5409226	2004-01-21 16:00:55	0	7287	18562
0320	193	A	F	9.5	325	2004.01.21	21:00:46	21	21	21.875	3D	48.806	113.662	304573	5409267	2004-01-21 21:00:46	0	7292	18577
0307	256	A	F	1.5	1349	2004.01.21	21:01:07	21	21	21.875	3D	48.806	113.662	304575	5409282	2004-01-21 21:01:07	0	7292	18577
0319	168	A	F	10.5	343	2004.01.22	10:00:55	22	10	22.417	3D	48.762	113.646	305562	5404420.667	2004-01-22 10:00:55	0	7304	18620
0316	156	A	F	4.5	342	2004.01.22	10:01:07	22	10	22.417	2D	48.762	113.646	305548	5404420	2004-01-22 10:01:07	0	7304	18620
0307	256	A	F	1.5	1352	2004.01.22	12:02:36	22	12	22.5	2D	48.804	113.666	304254	5409075	2004-01-22 12:02:36	0	7306	18627
0320	193	A	F	9.5	328	2004.01.22	12:02:37	22	12	22.5	3D	48.804	113.666	304234	5409080	2004-01-22 12:02:37	0	7306	18627
0307	256	A	F	1.5	1354	2004.01.22	22:00:38	22	22	22.917	2D	48.804	113.664	304395	5409147	2004-01-22 22:00:38	0	7316	18656
0320	193	A	F	9.5	330	2004.01.22	22:00:38	22	22	22.917	3D	48.804	113.664	304417	5409144	2004-01-22 22:00:38	0	7316	18656
0320	193	A	F	9.5	331	2004.01.23	03:01:01	23	3	23.125	3D	48.804	113.664	304416	5409133	2004-01-23 03:01:01	0	7320	18666
0307	256	A	F	1.5	1355	2004.01.23	03:01:11	23	3	23.125	2D	48.804	113.664	304397	5409130	2004-01-23 03:01:11	0	7320	18666
0319	168	A	F	10.5	347	2004.01.23	06:01:06	23	6	23.25	2D	48.771	113.641	305986	5405406.344	2004-01-23 06:01:06	0	7323	18675
0316	156	A	F	4.5	346	2004.01.23	06:01:25	23	6	23.25	2D	48.772	113.64	306001	5405425	2004-01-23 06:01:25	0	7323	18675
0316	156	A	F	4.5	349	2004.01.23	21:00:38	23	21	23.875	3D	48.763	113.648	305414	5404478	2004-01-23 21:00:38	0	7338	18720
0319	168	A	F	10.5	350	2004.01.23	21:00:38	23	21	23.875	3D	48.763	113.648	305438	5404476.162	2004-01-23 21:00:38	0	7338	18720
0307	256	A	F	1.5	1362	2004.01.24	14:00:37	24	14	24.583	3D	48.806	113.665	304314	5409279	2004-01-24 14:00:37	0	7354	18774
0320	193	A	F	9.5	338	2004.01.24	14:00:37	24	14	24.583	3D	48.806	113.665	304315	5409274	2004-01-24 14:00:37	0	7354	18774
0320	193	A	F	9.5	339	2004.01.24	19:00:38	24	19	24.792	3D	48.806	113.665	304357	5409260	2004-01-24 19:00:38	0	7359	18792
0307	256	A	F	1.5	1363	2004.01.24	19:01:06	24	19	24.792	2D	48.805	113.665	304345	5409248	2004-01-24 19:01:06	0	7359	18792
0316	156	A	F	4.5	354	2004.01.24	22:00:38	24	22	24.917	3D	48.772	113.64	306000	5405418	2004-01-24 22:00:38	0	7362	18799
0319	168	A	F	10.5	355	2004.01.24	22:01:07	24	22	24.917	2D	48.772	113.64	306004	5405414.624	2004-01-24 22:01:07	0	7362	18799
0307	256	A	F	1.5	1365	2004.01.25	05:00:38	25	5	25.208	3D	48.805	113.665	304337	5409252	2004-01-25 05:00:38	0	7369	18819
0320	193	A	F	9.5	341	2004.01.25	05:00:38	25	5	25.208	3D	48.806	113.665	304357	5409257	2004-01-25 05:00:38	0	7369	18819
0319	168	A	F	10.5	358	2004.01.25	13:00:37	25	13	25.542	3D	48.771	113.637	306257	5405357.995	2004-01-25 13:00:37	0	7377	18846
0316	156	A	F	4.5	357	2004.01.25	13:00:55	25	13	25.542	3D	48.771	113.637	306259	5405360	2004-01-25 13:00:55	0	7377	18846
0307	256	A	F	1.5	1367	2004.01.25	15:00:37	25	15	25.625	3D	48.805	113.666	304216	5409239	2004-01-25 15:00:37	0	7379	18852
0320	193	A	F	9.5	343	2004.01.25	15:00:38	25	15	25.625	3D	48.805	113.666	304229	5409236	2004-01-25 15:00:38	0	7379	18852
0303	331	MG	M	6.5	1358	2004.01.26	04:01:06	26	4	26.167	2D	48.805	113.666	304263	5409227.683	2004-01-26 04:01:06	0	7392	18887
0324	181	A	F	5.5	361	2004.01.26	04:01:07	26	4	26.167	3D	48.805	113.666	304274	5409225	2004-01-26 04:01:07	0	7392	18887
0320	193	A	F	9.5	346	2004.01.26	06:00:38	26	6	26.25	3D	48.805	113.665	304298	5409217	2004-01-26 06:00:38	0	7394	18893
0307	256	A	F	1.5	1370	2004.01.26	06:01:06	26	6	26.25	2D	48.805	113.665	304294	5409225	2004-01-26 06:01:06	0	7394	18893
0307	256	A	F	1.5	1371	2004.01.26	11:01:06	26	11	26.458	2D	48.805	113.666	304267	5409242	2004-01-26 11:01:06	0	7399	18907
0320	193	A	F	9.5	347	2004.01.26	11:01:07	26	11	26.458	2D	48.805	113.666	304261	5409242	2004-01-26 11:01:07	0	7399	18907
0320	193	A	F	9.5	350	2004.01.27	02:00:38	27	2	27.083	3D	48.804	113.668	304112	5409142	2004-01-27 02:00:38	0	7414	18950
0307	256	A	F	1.5	1374	2004.01.27	02:01:24	27	2	27.083	2D	48.804	113.668	304114	5409155	2004-01-27 02:01:24	0	7414	18950
0307	256	A	F	1.5	1375	2004.01.27	07:00:37	27	7	27.292	3D	48.804	113.668	304106	5409140	2004-01-27 07:00:37	0	7419	18963
0320	193	A	F	9.5	351	2004.01.27	07:00:55	27	7	27.292	3D	48.804	113.668	304112	5409143	2004-01-27 07:00:55	0	7419	18963
0320	193	A	F	9.5	352	2004.01.27	12:00:38	27	12	27.5	3D	48.804	113.668	304118	5409140	2004-01-27 12:00:38	0	7424	18975
0307	256	A	F	1.5	1376	2004.01.27	12:00:55	27	12	27.5	3D	48.804	113.668	304110	5409141	2004-01-27 12:00:55	0	7424	18975
0316	156	A	F	4.5	367	2004.01.27	15:00:38	27	15	27.625	3D	48.776	113.636	306347	5405914	2004-01-27 15:00:38	0	7427	18984
0319	168	A	F	10.5	368	2004.01.27	15:00:38	27	15	27.625	3D	48.776	113.636	306332	5405931.821	2004-01-27 15:00:38	0	7427	18984
0303	331	MG	M	6.5	1365	2004.01.27	15:01:06	27	15	27.625	2D	48.804	113.669	304042	5409144.188	2004-01-27 15:01:06	0	7427	18985
0324	181	A	F	5.5	368	2004.01.27	15:01:08	27	15	27.625	3D	48.804	113.669	304029	5409146	2004-01-27 15:01:08	0	7427	18985
0320	193	A	F	9.5	353	2004.01.27	17:01:06	27	17	27.708	2D	48.804	113.668	304114	5409139	2004-01-27 17:01:06	0	7429	18992
0307	256	A	F	1.5	1377	2004.01.27	17:01:24	27	17	27.708	2D	48.804	113.668	304120	5409133	2004-01-27 17:01:24	0	7429	18992
0320	193	A	F	9.5	354	2004.01.27	22:00:37	27	22	27.917	3D	48.804	113.668	304111	5409141	2004-01-27 22:00:37	0	7434	19005
0307	256	A	F	1.5	1378	2004.01.27	22:02:36	27	22	27.917	2D	48.804	113.668	304107	5409142	2004-01-27 22:02:36	0	7434	19005
0307	256	A	F	1.5	1379	2004.01.28	03:00:55	28	3	28.125	3D	48.804	113.668	304108	5409144	2004-01-28 03:00:55	0	7439	19017
0320	193	A	F	9.5	355	2004.01.28	03:01:07	28	3	28.125	2D	48.804	113.668	304112	5409144	2004-01-28 03:01:07	0	7439	19017
0303	331	MG	M	6.5	1368	2004.01.28	06:00:40	28	6	28.25	3D	48.804	113.668	304116	5409137.116	2004-01-28 06:00:40	0	7442	19021
0324	181	A	F	5.5	371	2004.01.28	06:01:24	28	6	28.25	2D	48.804	113.668	304104	5409143	2004-01-28 06:01:24	0	7442	19021
0320	193	A	F	9.5	356	2004.01.28	08:00:37	28	8	28.333	3D	48.804	113.668	304114	5409145	2004-01-28 08:00:37	0	7444	19027
0307	256	A	F	1.5	1380	2004.01.28	08:00:56	28	8	28.333	3D	48.804	113.668	304107	5409139	2004-01-28 08:00:56	0	7444	19027
0307	256	A	F	1.5	1381	2004.01.28	13:00:38	28	13	28.542	3D	48.805	113.666	304225	5409235	2004-01-28 13:00:38	0	7449	19039
0320	193	A	F	9.5	357	2004.01.28	13:00:38	28	13	28.542	3D	48.805	113.666	304220	5409232	2004-01-28 13:00:38	0	7449	19039
0320	193	A	F	9.5	363	2004.01.29	19:00:37	29	19	29.792	3D	48.804	113.665	304315	5409054	2004-01-29 19:00:37	0	7476	19122
0307	256	A	F	1.5	1387	2004.01.29	19:00:38	29	19	29.792	3D	48.804	113.665	304331	5409037	2004-01-29 19:00:38	0	7476	19122
0307	256	A	F	1.5	1389	2004.01.30	05:00:37	30	5	30.208	3D	48.804	113.665	304314	5409046	2004-01-30 05:00:37	0	7485	19145
0320	193	A	F	9.5	365	2004.01.30	05:00:38	30	5	30.208	3D	48.804	113.665	304318	5409050	2004-01-30 05:00:38	0	7485	19145
0307	256	A	F	1.5	1390	2004.01.30	10:00:37	30	10	30.417	3D	48.804	113.665	304317	5409056	2004-01-30 10:00:37	0	7490	19158
0320	193	A	F	9.5	366	2004.01.30	10:00:38	30	10	30.417	3D	48.804	113.665	304316	5409060	2004-01-30 10:00:38	0	7490	19158
0303	331	MG	M	6.5	1382	2004.01.31	04:00:38	31	4	31.167	3D	48.804	113.665	304320	5409054.307	2004-01-31 04:00:38	0	7507	19203
0324	181	A	F	5.5	385	2004.01.31	04:00:38	31	4	31.167	3D	48.804	113.665	304324	5409049	2004-01-31 04:00:38	0	7507	19203
0324	181	A	F	5.5	386	2004.01.31	09:00:38	31	9	31.375	3D	48.804	113.665	304323	5409056	2004-01-31 09:00:38	0	7512	19217
0303	331	MG	M	6.5	1383	2004.01.31	09:01:06	31	9	31.375	2D	48.804	113.665	304316	5409054.462	2004-01-31 09:01:06	0	7512	19217
0320	193	A	F	9.5	372	2004.01.31	16:00:38	31	16	31.667	3D	48.805	113.664	304411	5409221	2004-01-31 16:00:38	0	7519	19243
0307	256	A	F	1.5	1396	2004.01.31	16:00:55	31	16	31.667	3D	48.805	113.664	304415	5409233	2004-01-31 16:00:55	0	7519	19243
0307	256	A	F	1.5	1401	2004.02.01	17:00:38	32	17	32.708	3D	48.806	113.664	304366	5409256	2004-02-01 17:00:38	0	7544	19316
0320	193	A	F	9.5	377	2004.02.01	17:00:38	32	17	32.708	3D	48.806	113.665	304360	5409259	2004-02-01 17:00:38	0	7544	19316
0319	168	A	F	10.5	398	2004.02.02	21:00:37	33	21	33.875	3D	48.775	113.638	306175	5405744.73	2004-02-02 21:00:37	0	7572	19398
0316	156	A	F	4.5	397	2004.02.02	21:00:55	33	21	33.875	3D	48.774	113.638	306172	5405733	2004-02-02 21:00:55	0	7572	19398
0320	193	A	F	9.5	391	2004.02.04	15:00:38	35	15	35.625	3D	48.805	113.666	304253	5409215	2004-02-04 15:00:38	0	7612	19529
0307	256	A	F	1.5	1415	2004.02.04	15:00:55	35	15	35.625	3D	48.805	113.666	304238	5409217	2004-02-04 15:00:55	0	7612	19529
0319	168	A	F	10.5	410	2004.02.05	09:00:37	36	9	36.375	3D	48.771	113.64	306058	5405379.344	2004-02-05 09:00:37	0	7629	19582
0316	156	A	F	4.5	409	2004.02.05	09:00:55	36	9	36.375	3D	48.771	113.64	306042	5405362	2004-02-05 09:00:55	0	7629	19582
0316	156	A	F	4.5	429	2004.02.09	13:00:38	40	13	40.542	3D	48.769	113.647	305483	5405103	2004-02-09 13:00:38	0	7726	19892
0319	168	A	F	10.5	430	2004.02.09	13:00:38	40	13	40.542	3D	48.769	113.647	305502	5405102.65	2004-02-09 13:00:38	0	7726	19892
0319	168	A	F	10.5	435	2004.02.10	14:00:38	41	14	41.583	3D	48.765	113.648	305441	5404750.92	2004-02-10 14:00:38	0	7749	19966
0316	156	A	F	4.5	434	2004.02.10	14:00:55	41	14	41.583	3D	48.766	113.648	305446	5404773	2004-02-10 14:00:55	0	7749	19966
0316	156	A	F	4.5	437	2004.02.11	05:00:37	42	5	42.208	3D	48.77	113.644	305769	5405301	2004-02-11 05:00:37	0	7764	20014
0319	168	A	F	10.5	438	2004.02.11	05:00:38	42	5	42.208	3D	48.77	113.643	305771	5405319.213	2004-02-11 05:00:38	0	7764	20014
0319	168	A	F	10.5	441	2004.02.11	20:00:38	42	20	42.833	3D	48.776	113.636	306309	5405931.498	2004-02-11 20:00:38	0	7778	20062
0316	156	A	F	4.5	440	2004.02.11	20:00:55	42	20	42.833	3D	48.776	113.636	306319	5405950	2004-02-11 20:00:55	0	7778	20062
0319	168	A	F	10.5	443	2004.02.12	06:00:38	43	6	43.25	3D	48.776	113.636	306337	5405900.496	2004-02-12 06:00:38	0	7786	20091
0316	156	A	F	4.5	442	2004.02.12	06:00:55	43	6	43.25	3D	48.776	113.636	306347	5405887	2004-02-12 06:00:55	0	7786	20091
0316	156	A	F	4.5	454	2004.02.14	18:00:37	45	18	45.75	3D	48.765	113.658	304676	5404765	2004-02-14 18:00:37	0	7841	20281
0319	168	A	F	10.5	455	2004.02.14	18:00:39	45	18	45.75	3D	48.765	113.658	304674	5404765.398	2004-02-14 18:00:39	0	7841	20281
0316	156	A	F	4.5	460	2004.02.16	00:00:37	47	0	47	3D	48.776	113.653	305108	5405993	2004-02-16 00:00:37	0	7867	20360
0319	168	A	F	10.5	461	2004.02.16	00:00:37	47	0	47	3D	48.776	113.653	305120	5405990.624	2004-02-16 00:00:37	0	7867	20360
0316	156	A	F	4.5	461	2004.02.16	05:01:01	47	5	47.208	3D	48.776	113.653	305105	5405990	2004-02-16 05:01:01	0	7872	20376
0319	168	A	F	10.5	462	2004.02.16	05:01:07	47	5	47.208	2D	48.776	113.653	305110	5405998.763	2004-02-16 05:01:07	0	7872	20376
0319	168	A	F	10.5	463	2004.02.16	10:01:01	47	10	47.417	3D	48.775	113.655	304943	5405838.765	2004-02-16 10:01:01	0	7877	20393
0316	156	A	F	4.5	462	2004.02.16	10:01:07	47	10	47.417	3D	48.775	113.655	304940	5405852	2004-02-16 10:01:07	0	7877	20393
0316	156	A	F	4.5	465	2004.02.17	01:00:55	48	1	48.042	3D	48.769	113.657	304769	5405225	2004-02-17 01:00:55	0	7890	20436
0319	168	A	F	10.5	466	2004.02.17	01:02:05	48	1	48.042	2D	48.769	113.657	304772	5405221.555	2004-02-17 01:02:05	0	7890	20436
0319	168	A	F	10.5	467	2004.02.17	06:00:37	48	6	48.25	3D	48.769	113.657	304777	5405224.735	2004-02-17 06:00:37	0	7895	20449
0316	156	A	F	4.5	466	2004.02.17	06:01:24	48	6	48.25	2D	48.769	113.657	304758	5405223	2004-02-17 06:01:24	0	7895	20449
0316	156	A	F	4.5	467	2004.02.17	11:00:37	48	11	48.458	3D	48.763	113.655	304861	5404513	2004-02-17 11:00:37	0	7900	20463
0319	168	A	F	10.5	468	2004.02.17	11:01:01	48	11	48.458	3D	48.763	113.655	304871	5404504.808	2004-02-17 11:01:01	0	7900	20463
0319	168	A	F	10.5	482	2004.02.20	09:00:38	51	9	51.375	3D	48.776	113.635	306404	5405902.602	2004-02-20 09:00:38	0	7967	20663
0316	156	A	F	4.5	481	2004.02.20	09:00:55	51	9	51.375	3D	48.776	113.635	306401	5405917	2004-02-20 09:00:55	0	7967	20663
0316	156	A	F	4.5	488	2004.02.21	20:00:37	52	20	52.833	3D	48.771	113.641	305947	5405361	2004-02-21 20:00:37	0	8001	20780
0319	168	A	F	10.5	489	2004.02.21	20:00:38	52	20	52.833	3D	48.771	113.641	305936	5405351.316	2004-02-21 20:00:38	0	8001	20780
0319	168	A	F	10.5	490	2004.02.22	01:01:06	53	1	53.042	2D	48.771	113.641	305950	5405363.083	2004-02-22 01:01:06	0	8006	20798
0316	156	A	F	4.5	489	2004.02.22	01:01:24	53	1	53.042	2D	48.771	113.641	305938	5405357	2004-02-22 01:01:24	0	8006	20798
0319	168	A	F	10.5	491	2004.02.22	06:01:07	53	6	53.25	2D	48.771	113.641	305946	5405363.211	2004-02-22 06:01:07	0	8011	20816
0316	156	A	F	4.5	490	2004.02.22	06:01:24	53	6	53.25	2D	48.771	113.641	305934	5405364	2004-02-22 06:01:24	0	8011	20816
0307	256	A	F	1.5	1515	2004.02.25	11:00:37	56	11	56.458	3D	48.806	113.664	304379	5409326	2004-02-25 11:00:37	0	8088	21077
0320	193	A	F	9.5	491	2004.02.25	11:00:37	56	11	56.458	3D	48.806	113.664	304376	5409326	2004-02-25 11:00:37	0	8088	21077
0319	168	A	F	10.5	513	2004.02.26	20:00:38	57	20	57.833	3D	48.773	113.644	305746	5405588.247	2004-02-26 20:00:38	0	8121	21187
0316	156	A	F	4.5	512	2004.02.26	20:00:55	57	20	57.833	3D	48.773	113.644	305763	5405584	2004-02-26 20:00:55	0	8121	21187
0319	168	A	F	10.5	514	2004.02.27	01:00:55	58	1	58.042	3D	48.773	113.644	305768	5405577.479	2004-02-27 01:00:55	0	8126	21202
0316	156	A	F	4.5	513	2004.02.27	01:01:07	58	1	58.042	2D	48.773	113.644	305769	5405583	2004-02-27 01:01:07	0	8126	21202
0319	168	A	F	10.5	518	2004.02.27	21:00:37	58	21	58.875	3D	48.777	113.639	306147	5405994.969	2004-02-27 21:00:37	0	8146	21265
0316	156	A	F	4.5	517	2004.02.27	21:01:01	58	21	58.875	3D	48.777	113.639	306149	5405987	2004-02-27 21:01:01	0	8146	21265
0319	168	A	F	10.5	520	2004.02.28	07:00:38	59	7	59.292	3D	48.777	113.637	306289	5406015.646	2004-02-28 07:00:38	0	8156	21299
0316	156	A	F	4.5	519	2004.02.28	07:01:05	59	7	59.292	3D	48.777	113.637	306283	5405997	2004-02-28 07:01:05	0	8156	21299
0316	156	A	F	4.5	525	2004.02.29	13:00:55	60	13	60.542	3D	48.783	113.657	304856	5406744	2004-02-29 13:00:55	0	8186	21400
0319	168	A	F	10.5	526	2004.02.29	13:01:30	60	13	60.542	2D	48.783	113.656	304875	5406755.865	2004-02-29 13:01:30	0	8186	21400
0316	156	A	F	4.5	536	2004.03.02	20:00:56	62	20	62.833	3D	48.778	113.64	306090	5406105	2004-03-02 20:00:56	0	8240	21580
0319	168	A	F	10.5	537	2004.03.02	20:01:07	62	20	62.833	2D	48.778	113.64	306077	5406097.547	2004-03-02 20:01:07	0	8240	21580
0316	156	A	F	4.5	539	2004.03.03	11:00:38	63	11	63.458	3D	48.778	113.64	306043	5406090	2004-03-03 11:00:38	0	8254	21625
0319	168	A	F	10.5	540	2004.03.03	11:01:07	63	11	63.458	2D	48.778	113.64	306052	5406098.439	2004-03-03 11:01:07	0	8254	21625
0307	256	A	F	1.5	1551	2004.03.03	23:03:02	63	23	63.958	3D	48.805	113.659	304790	5409229	2004-03-03 23:03:02	0	8266	21662
0320	193	A	F	9.5	527	2004.03.03	23:03:06	63	23	63.958	2D	48.806	113.659	304795	5409251	2004-03-03 23:03:06	0	8266	21662
0319	168	A	F	10.5	545	2004.03.04	12:00:37	64	12	64.5	3D	48.773	113.645	305690	5405595.769	2004-03-04 12:00:37	0	8278	21691
0316	156	A	F	4.5	544	2004.03.04	12:01:07	64	12	64.5	3D	48.773	113.644	305712	5405607	2004-03-04 12:01:07	0	8278	21691
0319	168	A	F	10.5	555	2004.03.06	14:00:55	66	14	66.583	3D	48.775	113.643	305807	5405798.672	2004-03-06 14:00:55	0	8327	21828
0316	156	A	F	4.5	554	2004.03.06	14:01:36	66	14	66.583	2D	48.775	113.643	305818	5405797	2004-03-06 14:01:36	0	8327	21828
0319	168	A	F	10.5	556	2004.03.06	19:00:38	66	19	66.792	3D	48.777	113.638	306164	5406012.193	2004-03-06 19:00:38	0	8332	21842
0316	156	A	F	4.5	555	2004.03.06	19:01:24	66	19	66.792	2D	48.777	113.639	306158	5406025	2004-03-06 19:01:24	0	8332	21842
0316	156	A	F	4.5	558	2004.03.07	10:01:37	67	10	67.417	2D	48.777	113.638	306169	5406060	2004-03-07 10:01:37	0	8345	21876
0319	168	A	F	10.5	559	2004.03.07	10:02:21	67	10	67.417	2D	48.777	113.638	306180	5406059.501	2004-03-07 10:02:21	0	8345	21876
0319	168	A	F	10.5	565	2004.03.08	16:00:38	68	16	68.667	3D	48.772	113.64	306025	5405490.652	2004-03-08 16:00:38	0	8373	21955
0316	156	A	F	4.5	564	2004.03.08	16:00:56	68	16	68.667	3D	48.772	113.64	306040	5405488	2004-03-08 16:00:56	0	8373	21955
0316	156	A	F	4.5	565	2004.03.08	21:01:07	68	21	68.875	3D	48.771	113.641	305925	5405385	2004-03-08 21:01:07	0	8378	21972
0319	168	A	F	10.5	566	2004.03.08	21:02:07	68	21	68.875	3D	48.771	113.642	305913	5405386.612	2004-03-08 21:02:07	0	8378	21972
0305	368	MG	M	11.5	1558	2004.03.09	00:01:07	69	0	69	2D	48.857	113.614	308235	5414815	2004-03-09 00:01:07	0	8381	21982
0306	18	MG	M	2.5	1554	2004.03.09	00:01:42	69	0	69	2D	48.857	113.615	308222	5414813.395	2004-03-09 00:01:42	0	8381	21982
0316	156	A	F	4.5	566	2004.03.09	02:01:07	69	2	69.083	2D	48.771	113.641	305943	5405369	2004-03-09 02:01:07	0	8382	21986
0319	168	A	F	10.5	567	2004.03.09	02:01:24	69	2	69.083	2D	48.771	113.641	305955	5405361.793	2004-03-09 02:01:24	0	8382	21986
0306	18	MG	M	2.5	1557	2004.03.09	15:00:37	69	15	69.625	3D	48.857	113.615	308197	5414902.185	2004-03-09 15:00:37	0	8395	22023
0305	368	MG	M	11.5	1561	2004.03.09	15:00:55	69	15	69.625	3D	48.857	113.615	308198	5414896	2004-03-09 15:00:55	0	8395	22023
0305	368	MG	M	11.5	1569	2004.03.11	07:00:37	71	7	71.292	3D	48.857	113.614	308241	5414815	2004-03-11 07:00:37	0	8434	22141
0306	18	MG	M	2.5	1565	2004.03.11	07:00:55	71	7	71.292	3D	48.857	113.614	308240	5414829.461	2004-03-11 07:00:55	0	8434	22141
0305	368	MG	M	11.5	1570	2004.03.11	12:01:06	71	12	71.5	2D	48.86	113.619	307942	5415192	2004-03-11 12:01:06	0	8439	22155
0306	18	MG	M	2.5	1566	2004.03.11	12:01:06	71	12	71.5	2D	48.86	113.619	307933	5415212.809	2004-03-11 12:01:06	0	8439	22155
0311	143	SM	M	3.5	747	2004.03.11	15:00:37	71	15	71.625	3D	48.688	113.605	308263	5396081	2004-03-11 15:00:37	0	8442	22162
0310	131	SM	M	4.5	748	2004.03.11	15:00:38	71	15	71.625	3D	48.688	113.605	308282	5396081	2004-03-11 15:00:38	0	8442	22162
0316	156	A	F	4.5	579	2004.03.11	19:00:38	71	19	71.792	3D	48.758	113.648	305425	5403896	2004-03-11 19:00:38	0	8446	22173
0319	168	A	F	10.5	580	2004.03.11	19:00:38	71	19	71.792	3D	48.757	113.648	305412	5403875.045	2004-03-11 19:00:38	0	8446	22173
0316	156	A	F	4.5	580	2004.03.12	00:00:56	72	0	72	3D	48.757	113.647	305449	5403817	2004-03-12 00:00:56	0	8451	22189
0319	168	A	F	10.5	581	2004.03.12	00:01:06	72	0	72	2D	48.757	113.647	305440	5403816.202	2004-03-12 00:01:06	0	8451	22189
0306	18	MG	M	2.5	1571	2004.03.12	13:01:07	72	13	72.542	2D	48.857	113.615	308185	5414899.228	2004-03-12 13:01:07	0	8464	22231
0305	368	MG	M	11.5	1575	2004.03.12	13:01:37	72	13	72.542	3D	48.857	113.615	308202	5414893	2004-03-12 13:01:37	0	8464	22231
0311	143	SM	M	3.5	754	2004.03.13	02:01:25	73	2	73.083	2D	48.688	113.599	308720	5396080	2004-03-13 02:01:25	0	8476	22270
0310	131	SM	M	4.5	755	2004.03.13	02:01:37	73	2	73.083	2D	48.688	113.599	308742	5396091	2004-03-13 02:01:37	0	8476	22270
0310	131	SM	M	4.5	756	2004.03.13	07:00:38	73	7	73.292	3D	48.688	113.599	308748	5396090	2004-03-13 07:00:38	0	8481	22283
0311	143	SM	M	3.5	755	2004.03.13	07:00:55	73	7	73.292	3D	48.688	113.599	308753	5396087	2004-03-13 07:00:55	0	8481	22283
0311	143	SM	M	3.5	756	2004.03.13	12:00:56	73	12	73.5	3D	48.688	113.603	308452	5396088	2004-03-13 12:00:56	0	8486	22299
0310	131	SM	M	4.5	757	2004.03.13	12:01:06	73	12	73.5	2D	48.688	113.603	308446	5396092	2004-03-13 12:01:06	0	8486	22299
0311	143	SM	M	3.5	757	2004.03.13	17:01:24	73	17	73.708	2D	48.691	113.607	308111	5396332	2004-03-13 17:01:24	0	8491	22312
0310	131	SM	M	4.5	758	2004.03.13	17:01:25	73	17	73.708	2D	48.691	113.607	308112	5396332	2004-03-13 17:01:25	0	8491	22312
0310	131	SM	M	4.5	759	2004.03.13	22:01:07	73	22	73.917	2D	48.687	113.608	308083	5395897	2004-03-13 22:01:07	0	8495	22326
0311	143	SM	M	3.5	758	2004.03.13	22:01:25	73	22	73.917	2D	48.687	113.608	308063	5395905	2004-03-13 22:01:25	0	8495	22326
0310	131	SM	M	4.5	761	2004.03.14	08:01:36	74	8	74.333	2D	48.685	113.608	308054	5395727	2004-03-14 08:01:36	0	8503	22350
0311	143	SM	M	3.5	760	2004.03.14	08:02:58	74	8	74.333	2D	48.685	113.608	308060	5395724	2004-03-14 08:02:58	0	8503	22350
0310	131	SM	M	4.5	763	2004.03.14	18:00:38	74	18	74.75	3D	48.682	113.623	306950	5395400	2004-03-14 18:00:38	0	8513	22377
0311	143	SM	M	3.5	762	2004.03.14	18:00:55	74	18	74.75	3D	48.682	113.623	306959	5395417	2004-03-14 18:00:55	0	8513	22377
0305	368	MG	M	11.5	1586	2004.03.14	20:00:37	74	20	74.833	3D	48.856	113.615	308196	5414801	2004-03-14 20:00:37	0	8515	22383
0306	18	MG	M	2.5	1582	2004.03.14	20:00:38	74	20	74.833	3D	48.856	113.615	308200	5414804.148	2004-03-14 20:00:38	0	8515	22383
0319	168	A	F	10.5	595	2004.03.14	22:00:37	74	22	74.917	3D	48.772	113.64	306007	5405424.525	2004-03-14 22:00:37	0	8517	22386
0316	156	A	F	4.5	594	2004.03.14	22:01:07	74	22	74.917	2D	48.772	113.641	305985	5405421	2004-03-14 22:01:07	0	8517	22386
0306	18	MG	M	2.5	1583	2004.03.15	01:01:06	75	1	75.042	2D	48.857	113.615	308204	5414808.468	2004-03-15 01:01:06	0	8520	22395
0305	368	MG	M	11.5	1587	2004.03.15	01:01:07	75	1	75.042	3D	48.856	113.615	308210	5414797	2004-03-15 01:01:07	0	8520	22395
0310	131	SM	M	4.5	765	2004.03.15	04:01:24	75	4	75.167	2D	48.682	113.623	306943	5395402	2004-03-15 04:01:24	0	8523	22403
0311	143	SM	M	3.5	764	2004.03.15	04:01:25	75	4	75.167	2D	48.682	113.623	306950	5395406	2004-03-15 04:01:25	0	8523	22403
0305	368	MG	M	11.5	1589	2004.03.15	11:01:06	75	11	75.458	2D	48.856	113.616	308128	5414709	2004-03-15 11:01:06	0	8530	22422
0306	18	MG	M	2.5	1585	2004.03.15	11:01:06	75	11	75.458	2D	48.856	113.616	308113	5414711.438	2004-03-15 11:01:06	0	8530	22422
0310	131	SM	M	4.5	767	2004.03.15	14:00:38	75	14	75.583	3D	48.682	113.623	306944	5395399	2004-03-15 14:00:38	0	8533	22430
0311	143	SM	M	3.5	766	2004.03.15	14:00:56	75	14	75.583	3D	48.682	113.623	306940	5395405	2004-03-15 14:00:56	0	8533	22430
0310	131	SM	M	4.5	768	2004.03.15	19:01:07	75	19	75.792	2D	48.681	113.624	306873	5395306	2004-03-15 19:01:07	0	8538	22445
0311	143	SM	M	3.5	767	2004.03.15	19:01:24	75	19	75.792	2D	48.681	113.624	306890	5395312	2004-03-15 19:01:24	0	8538	22445
0316	156	A	F	4.5	599	2004.03.15	23:01:07	75	23	75.958	2D	48.771	113.641	305934	5405364	2004-03-15 23:01:07	0	8542	22454
0319	168	A	F	10.5	600	2004.03.15	23:01:07	75	23	75.958	2D	48.771	113.641	305933	5405381.478	2004-03-15 23:01:07	0	8542	22454
0319	168	A	F	10.5	601	2004.03.16	04:00:54	76	4	76.167	3D	48.771	113.641	305938	5405396.86	2004-03-16 04:00:54	0	8546	22462
0316	156	A	F	4.5	600	2004.03.16	04:00:56	76	4	76.167	3D	48.771	113.641	305945	5405387	2004-03-16 04:00:56	0	8546	22462
0306	18	MG	M	2.5	1592	2004.03.16	22:01:07	76	22	76.917	2D	48.856	113.615	308189	5414804.526	2004-03-16 22:01:07	0	8564	22514
0305	368	MG	M	11.5	1596	2004.03.16	22:02:24	76	22	76.917	2D	48.857	113.615	308192	5414808	2004-03-16 22:02:24	0	8564	22514
0316	156	A	F	4.5	604	2004.03.17	00:00:55	77	0	77	3D	48.772	113.64	306010	5405418	2004-03-17 00:00:55	0	8565	22517
0319	168	A	F	10.5	605	2004.03.17	00:01:22	77	0	77	3D	48.772	113.64	305995	5405417.152	2004-03-17 00:01:22	0	8565	22517
0306	18	MG	M	2.5	1597	2004.03.17	23:00:37	77	23	77.958	3D	48.857	113.614	308247	5414832.569	2004-03-17 23:00:37	0	8587	22581
0305	368	MG	M	11.5	1601	2004.03.17	23:01:31	77	23	77.958	3D	48.857	113.614	308255	5414816	2004-03-17 23:01:31	0	8587	22581
0324	181	A	F	5.5	614	2004.03.18	21:00:38	78	21	78.875	3D	48.804	113.665	304318	5409052	2004-03-18 21:00:38	0	8608	22639
0303	331	MG	M	6.5	1611	2004.03.18	21:01:13	78	21	78.875	2D	48.804	113.665	304314	5409046.733	2004-03-18 21:01:13	0	8608	22639
0303	331	MG	M	6.5	1613	2004.03.19	07:00:38	79	7	79.292	3D	48.804	113.665	304318	5409052.162	2004-03-19 07:00:38	0	8618	22664
0324	181	A	F	5.5	616	2004.03.19	07:01:25	79	7	79.292	2D	48.804	113.665	304340	5409041	2004-03-19 07:01:25	0	8618	22664
0319	168	A	F	10.5	623	2004.03.20	18:00:37	80	18	80.75	3D	48.764	113.64	306029	5404628.128	2004-03-20 18:00:37	0	8653	22767
0316	156	A	F	4.5	622	2004.03.20	18:00:38	80	18	80.75	3D	48.764	113.64	306038	5404623	2004-03-20 18:00:38	0	8653	22767
0305	368	MG	M	11.5	1615	2004.03.20	21:01:06	80	21	80.875	2D	48.859	113.616	308122	5415092	2004-03-20 21:01:06	0	8656	22778
0306	18	MG	M	2.5	1611	2004.03.20	21:01:36	80	21	80.875	2D	48.859	113.616	308131	5415076.935	2004-03-20 21:01:36	0	8656	22778
0316	156	A	F	4.5	623	2004.03.20	23:00:37	80	23	80.958	3D	48.762	113.647	305445	5404397	2004-03-20 23:00:37	0	8658	22782
0319	168	A	F	10.5	624	2004.03.20	23:00:37	80	23	80.958	3D	48.762	113.648	305437	5404383.809	2004-03-20 23:00:37	0	8658	22782
0305	368	MG	M	11.5	1616	2004.03.21	02:00:37	81	2	81.083	3D	48.859	113.616	308144	5415100	2004-03-21 02:00:37	0	8661	22790
0306	18	MG	M	2.5	1612	2004.03.21	02:00:37	81	2	81.083	3D	48.859	113.616	308144	5415103.181	2004-03-21 02:00:37	0	8661	22790
0319	168	A	F	10.5	625	2004.03.21	04:00:38	81	4	81.167	3D	48.762	113.648	305441	5404379.235	2004-03-21 04:00:38	0	8663	22796
0316	156	A	F	4.5	624	2004.03.21	04:00:56	81	4	81.167	3D	48.762	113.648	305433	5404402	2004-03-21 04:00:56	0	8663	22796
0306	18	MG	M	2.5	1614	2004.03.21	12:00:38	81	12	81.5	3D	48.858	113.619	307925	5414936.027	2004-03-21 12:00:38	0	8671	22822
0305	368	MG	M	11.5	1618	2004.03.21	12:02:37	81	12	81.5	3D	48.858	113.619	307925	5414943	2004-03-21 12:02:37	0	8671	22822
0305	368	MG	M	11.5	1622	2004.03.22	08:00:38	82	8	82.333	3D	48.858	113.613	308320	5414967	2004-03-22 08:00:38	0	8691	22884
0306	18	MG	M	2.5	1618	2004.03.22	08:00:44	82	8	82.333	3D	48.858	113.613	308332	5414966.531	2004-03-22 08:00:44	0	8691	22884
0310	131	SM	M	4.5	800	2004.03.22	11:01:06	82	11	82.458	2D	48.7	113.609	308047	5397369	2004-03-22 11:01:06	0	8694	22894
0311	143	SM	M	3.5	799	2004.03.22	11:01:06	82	11	82.458	2D	48.7	113.609	308034	5397358	2004-03-22 11:01:06	0	8694	22894
0310	131	SM	M	4.5	801	2004.03.22	16:01:01	82	16	82.667	3D	48.7	113.608	308121	5397425	2004-03-22 16:01:01	0	8699	22910
0311	143	SM	M	3.5	800	2004.03.22	16:01:24	82	16	82.667	2D	48.7	113.608	308102	5397415	2004-03-22 16:01:24	0	8699	22910
0310	131	SM	M	4.5	802	2004.03.22	21:01:17	82	21	82.875	2D	48.699	113.604	308370	5397317	2004-03-22 21:01:17	0	8704	22926
0311	143	SM	M	3.5	801	2004.03.22	21:01:36	82	21	82.875	2D	48.7	113.604	308367	5397329	2004-03-22 21:01:36	0	8704	22926
0316	156	A	F	4.5	634	2004.03.23	06:00:37	83	6	83.25	3D	48.781	113.651	305263	5406538	2004-03-23 06:00:37	0	8713	22950
0319	168	A	F	10.5	635	2004.03.23	06:00:38	83	6	83.25	3D	48.781	113.651	305259	5406541.068	2004-03-23 06:00:38	0	8713	22950
0306	18	MG	M	2.5	1624	2004.03.23	14:01:01	83	14	83.583	3D	48.859	113.614	308301	5415036.577	2004-03-23 14:01:01	0	8721	22980
0305	368	MG	M	11.5	1628	2004.03.23	14:01:07	83	14	83.583	2D	48.859	113.614	308302	5415056	2004-03-23 14:01:07	0	8721	22980
0310	131	SM	M	4.5	806	2004.03.23	17:01:07	83	17	83.708	2D	48.685	113.608	308041	5395706	2004-03-23 17:01:07	0	8724	22989
0311	143	SM	M	3.5	805	2004.03.23	17:01:24	83	17	83.708	2D	48.685	113.608	308057	5395707	2004-03-23 17:01:24	0	8724	22989
0306	18	MG	M	2.5	1626	2004.03.24	00:00:37	84	0	84	3D	48.858	113.614	308288	5414968.044	2004-03-24 00:00:37	0	8731	23009
0305	368	MG	M	11.5	1630	2004.03.24	00:01:07	84	0	84	2D	48.858	113.614	308296	5414976	2004-03-24 00:01:07	0	8731	23009
0316	156	A	F	4.5	638	2004.03.24	02:00:38	84	2	84.083	3D	48.806	113.656	304986	5409297	2004-03-24 02:00:38	0	8733	23013
0319	168	A	F	10.5	639	2004.03.24	02:01:07	84	2	84.083	2D	48.806	113.656	304982	5409290.455	2004-03-24 02:01:07	0	8733	23013
0306	18	MG	M	2.5	1627	2004.03.24	05:00:37	84	5	84.208	3D	48.858	113.614	308292	5414979.008	2004-03-24 05:00:37	0	8736	23023
0305	368	MG	M	11.5	1631	2004.03.24	05:00:38	84	5	84.208	3D	48.858	113.613	308310	5414985	2004-03-24 05:00:38	0	8736	23023
0316	156	A	F	4.5	641	2004.03.24	17:00:38	84	17	84.708	3D	48.807	113.662	304574	5409475	2004-03-24 17:00:38	0	8748	23055
0319	168	A	F	10.5	642	2004.03.24	17:00:38	84	17	84.708	3D	48.807	113.662	304569	5409474.046	2004-03-24 17:00:38	0	8748	23055
0311	143	SM	M	3.5	811	2004.03.24	23:01:22	84	23	84.958	2D	48.684	113.606	308224	5395595	2004-03-24 23:01:22	0	8754	23073
0310	131	SM	M	4.5	812	2004.03.24	23:01:31	84	23	84.958	2D	48.684	113.606	308227	5395605	2004-03-24 23:01:31	0	8754	23073
0316	156	A	F	4.5	643	2004.03.25	03:00:38	85	3	85.125	3D	48.806	113.656	304990	5409321	2004-03-25 03:00:38	0	8758	23084
0319	168	A	F	10.5	644	2004.03.25	03:01:36	85	3	85.125	2D	48.806	113.656	304997	5409303.28	2004-03-25 03:01:36	0	8758	23084
0319	168	A	F	10.5	645	2004.03.25	08:00:37	85	8	85.333	3D	48.806	113.656	305001	5409325.381	2004-03-25 08:00:37	0	8763	23095
0316	156	A	F	4.5	644	2004.03.25	08:01:24	85	8	85.333	2D	48.806	113.656	304990	5409307	2004-03-25 08:01:24	0	8763	23095
0316	156	A	F	4.5	646	2004.03.25	18:00:37	85	18	85.75	3D	48.808	113.662	304564	5409518	2004-03-25 18:00:37	0	8773	23124
0319	168	A	F	10.5	647	2004.03.25	18:00:39	85	18	85.75	3D	48.808	113.662	304573	5409502.815	2004-03-25 18:00:39	0	8773	23124
0311	143	SM	M	3.5	815	2004.03.25	19:00:55	85	19	85.792	3D	48.696	113.606	308237	5396970	2004-03-25 19:00:55	0	8774	23129
0310	131	SM	M	4.5	816	2004.03.25	19:01:37	85	19	85.792	2D	48.696	113.606	308224	5396949	2004-03-25 19:01:37	0	8774	23129
0305	368	MG	M	11.5	1639	2004.03.25	21:00:37	85	21	85.875	3D	48.859	113.611	308523	5415125	2004-03-25 21:00:37	0	8776	23135
0306	18	MG	M	2.5	1635	2004.03.25	21:00:37	85	21	85.875	3D	48.859	113.611	308532	5415121.018	2004-03-25 21:00:37	0	8776	23135
0316	156	A	F	4.5	647	2004.03.25	23:00:55	85	23	85.958	3D	48.807	113.66	304718	5409419	2004-03-25 23:00:55	0	8778	23137
0319	168	A	F	10.5	648	2004.03.25	23:01:06	85	23	85.958	2D	48.807	113.66	304719	5409412.022	2004-03-25 23:01:06	0	8778	23137
0306	18	MG	M	2.5	1636	2004.03.26	02:00:38	86	2	86.083	3D	48.859	113.611	308526	5415127.888	2004-03-26 02:00:38	0	8781	23148
0305	368	MG	M	11.5	1640	2004.03.26	02:01:36	86	2	86.083	2D	48.859	113.611	308519	5415117	2004-03-26 02:01:36	0	8781	23148
0319	168	A	F	10.5	649	2004.03.26	04:00:38	86	4	86.167	3D	48.807	113.66	304725	5409420.734	2004-03-26 04:00:38	0	8783	23152
0316	156	A	F	4.5	648	2004.03.26	04:00:55	86	4	86.167	3D	48.807	113.66	304705	5409421	2004-03-26 04:00:55	0	8783	23152
0311	143	SM	M	3.5	817	2004.03.26	05:01:07	86	5	86.208	3D	48.699	113.606	308222	5397293	2004-03-26 05:01:07	0	8784	23156
0310	131	SM	M	4.5	818	2004.03.26	05:02:25	86	5	86.208	2D	48.699	113.607	308206	5397282	2004-03-26 05:02:25	0	8784	23156
0319	168	A	F	10.5	650	2004.03.26	09:00:38	86	9	86.375	3D	48.806	113.661	304606	5409272.417	2004-03-26 09:00:38	0	8787	23163
0316	156	A	F	4.5	649	2004.03.26	09:01:08	86	9	86.375	3D	48.806	113.661	304618	5409282	2004-03-26 09:01:08	0	8787	23163
0310	131	SM	M	4.5	819	2004.03.26	10:00:38	86	10	86.417	3D	48.691	113.602	308494	5396397	2004-03-26 10:00:38	0	8788	23167
0311	143	SM	M	3.5	818	2004.03.26	10:00:55	86	10	86.417	3D	48.691	113.602	308494	5396391	2004-03-26 10:00:55	0	8788	23167
0305	368	MG	M	11.5	1642	2004.03.26	12:00:37	86	12	86.5	3D	48.859	113.613	308347	5415045	2004-03-26 12:00:37	0	8790	23173
0306	18	MG	M	2.5	1638	2004.03.26	12:00:37	86	12	86.5	3D	48.859	113.613	308341	5415052.999	2004-03-26 12:00:37	0	8790	23173
0306	18	MG	M	2.5	1639	2004.03.26	17:00:37	86	17	86.708	3D	48.859	113.611	308533	5415125.414	2004-03-26 17:00:37	0	8795	23189
0305	368	MG	M	11.5	1643	2004.03.26	17:00:38	86	17	86.708	3D	48.859	113.611	308520	5415124	2004-03-26 17:00:38	0	8795	23189
0305	368	MG	M	11.5	1646	2004.03.27	08:00:37	87	8	87.333	3D	48.86	113.611	308474	5415181	2004-03-27 08:00:37	0	8810	23227
0306	18	MG	M	2.5	1642	2004.03.27	08:00:38	87	8	87.333	3D	48.86	113.611	308471	5415180.955	2004-03-27 08:00:38	0	8810	23227
0306	18	MG	M	2.5	1644	2004.03.27	18:02:24	87	18	87.75	2D	48.833	113.618	307850	5412145.51	2004-03-27 18:02:24	0	8820	23256
0305	368	MG	M	11.5	1648	2004.03.27	18:02:27	87	18	87.75	2D	48.833	113.619	307836	5412146	2004-03-27 18:02:27	0	8820	23256
0319	168	A	F	10.5	657	2004.03.27	20:00:37	87	20	87.833	3D	48.806	113.657	304881	5409271.712	2004-03-27 20:00:37	0	8822	23258
0316	156	A	F	4.5	656	2004.03.27	20:00:56	87	20	87.833	3D	48.806	113.657	304884	5409276	2004-03-27 20:00:56	0	8822	23258
0319	168	A	F	10.5	659	2004.03.28	06:01:06	88	6	88.25	2D	48.806	113.659	304794	5409248.038	2004-03-28 06:01:06	0	8832	23286
0316	156	A	F	4.5	658	2004.03.28	06:01:59	88	6	88.25	2D	48.805	113.659	304778	5409233	2004-03-28 06:01:59	0	8832	23286
0306	18	MG	M	2.5	1647	2004.03.28	09:00:38	88	9	88.375	3D	48.832	113.619	307838	5412131.44	2004-03-28 09:00:38	0	8835	23292
0305	368	MG	M	11.5	1651	2004.03.28	09:01:24	88	9	88.375	2D	48.833	113.619	307839	5412139	2004-03-28 09:01:24	0	8835	23292
0305	368	MG	M	11.5	1654	2004.03.29	00:00:38	89	0	89	3D	48.837	113.628	307167	5412627	2004-03-29 00:00:38	0	8850	23339
0306	18	MG	M	2.5	1650	2004.03.29	00:00:38	89	0	89	3D	48.837	113.628	307161	5412631.089	2004-03-29 00:00:38	0	8850	23339
0310	131	SM	M	4.5	832	2004.03.29	03:00:37	89	3	89.125	3D	48.699	113.606	308270	5397303	2004-03-29 03:00:37	0	8853	23347
0311	143	SM	M	3.5	831	2004.03.29	03:00:56	89	3	89.125	3D	48.699	113.606	308266	5397299	2004-03-29 03:00:56	0	8853	23347
0305	368	MG	M	11.5	1655	2004.03.29	05:01:08	89	5	89.208	2D	48.837	113.628	307169	5412635	2004-03-29 05:01:08	0	8855	23354
0306	18	MG	M	2.5	1651	2004.03.29	05:01:08	89	5	89.208	2D	48.837	113.628	307163	5412635.459	2004-03-29 05:01:08	0	8855	23354
0310	131	SM	M	4.5	834	2004.03.29	13:01:07	89	13	89.542	2D	48.693	113.608	308093	5396580	2004-03-29 13:01:07	0	8862	23376
0311	143	SM	M	3.5	833	2004.03.29	13:01:08	89	13	89.542	3D	48.693	113.608	308094	5396591	2004-03-29 13:01:08	0	8862	23376
0310	131	SM	M	4.5	836	2004.03.29	23:01:07	89	23	89.958	2D	48.7	113.606	308222	5397353	2004-03-29 23:01:07	0	8872	23410
0311	143	SM	M	3.5	835	2004.03.29	23:01:36	89	23	89.958	2D	48.7	113.606	308222	5397353	2004-03-29 23:01:36	0	8872	23410
0305	368	MG	M	11.5	1659	2004.03.30	01:00:38	90	1	90.042	3D	48.837	113.628	307161	5412681	2004-03-30 01:00:38	0	8874	23414
0306	18	MG	M	2.5	1655	2004.03.30	01:00:56	90	1	90.042	3D	48.837	113.628	307149	5412692.676	2004-03-30 01:00:56	0	8874	23414
0310	131	SM	M	4.5	837	2004.03.30	04:00:37	90	4	90.167	3D	48.7	113.606	308232	5397359	2004-03-30 04:00:37	0	8877	23423
0311	143	SM	M	3.5	836	2004.03.30	04:00:38	90	4	90.167	3D	48.7	113.606	308227	5397360	2004-03-30 04:00:38	0	8877	23423
0311	143	SM	M	3.5	837	2004.03.30	09:00:55	90	9	90.375	3D	48.7	113.606	308228	5397358	2004-03-30 09:00:55	0	8882	23438
0310	131	SM	M	4.5	838	2004.03.30	09:01:06	90	9	90.375	2D	48.7	113.606	308231	5397358	2004-03-30 09:01:06	0	8882	23438
0306	18	MG	M	2.5	1658	2004.03.30	16:00:37	90	16	90.667	3D	48.831	113.641	306188	5412044.943	2004-03-30 16:00:37	0	8889	23461
0305	368	MG	M	11.5	1662	2004.03.30	16:00:38	90	16	90.667	3D	48.831	113.641	306167	5412055	2004-03-30 16:00:38	0	8889	23461
0305	368	MG	M	11.5	1663	2004.03.30	21:01:07	90	21	90.875	2D	48.832	113.648	305675	5412120	2004-03-30 21:01:07	0	8894	23476
0306	18	MG	M	2.5	1659	2004.03.30	21:01:07	90	21	90.875	2D	48.832	113.648	305668	5412121.991	2004-03-30 21:01:07	0	8894	23476
0305	368	MG	M	11.5	1664	2004.03.31	02:00:37	91	2	91.083	3D	48.832	113.648	305697	5412132	2004-03-31 02:00:37	0	8899	23490
0306	18	MG	M	2.5	1660	2004.03.31	02:00:38	91	2	91.083	3D	48.832	113.648	305694	5412132.237	2004-03-31 02:00:38	0	8899	23490
0305	368	MG	M	11.5	1665	2004.03.31	07:00:55	91	7	91.292	3D	48.832	113.648	305687	5412130	2004-03-31 07:00:55	0	8904	23506
0306	18	MG	M	2.5	1661	2004.03.31	07:01:06	91	7	91.292	2D	48.832	113.648	305690	5412129.03	2004-03-31 07:01:06	0	8904	23506
0316	156	A	F	4.5	673	2004.03.31	09:00:37	91	9	91.375	3D	48.806	113.659	304774	5409253	2004-03-31 09:00:37	0	8906	23508
0324	181	A	F	5.5	674	2004.03.31	09:01:07	91	9	91.375	2D	48.806	113.659	304782	5409251	2004-03-31 09:01:07	0	8906	23508
0311	143	SM	M	3.5	842	2004.03.31	10:00:55	91	10	91.417	3D	48.7	113.606	308248	5397357	2004-03-31 10:00:55	0	8907	23513
0310	131	SM	M	4.5	843	2004.03.31	10:01:36	91	10	91.417	2D	48.7	113.606	308243	5397349	2004-03-31 10:01:36	0	8907	23513
0305	368	MG	M	11.5	1667	2004.03.31	17:00:37	91	17	91.708	3D	48.821	113.643	305983	5410913	2004-03-31 17:00:37	0	8914	23536
0306	18	MG	M	2.5	1663	2004.03.31	17:00:37	91	17	91.708	3D	48.821	113.643	305980	5410916.003	2004-03-31 17:00:37	0	8914	23536
0324	181	A	F	5.5	676	2004.03.31	19:00:38	91	19	91.792	3D	48.804	113.664	304388	5409132	2004-03-31 19:00:38	0	8916	23539
0316	156	A	F	4.5	675	2004.03.31	19:00:55	91	19	91.792	3D	48.804	113.664	304394	5409127	2004-03-31 19:00:55	0	8916	23539
0306	18	MG	M	2.5	1664	2004.03.31	22:00:38	91	22	91.917	3D	48.819	113.641	306137	5410715.812	2004-03-31 22:00:38	0	8919	23546
0305	368	MG	M	11.5	1668	2004.03.31	22:01:06	91	22	91.917	2D	48.819	113.641	306136	5410708	2004-03-31 22:01:06	0	8919	23546
0306	18	MG	M	2.5	1665	2004.04.01	03:00:37	92	3	92.125	3D	48.819	113.641	306136	5410719.172	2004-04-01 03:00:37	0	8924	23559
0305	368	MG	M	11.5	1669	2004.04.01	03:01:06	92	3	92.125	2D	48.819	113.641	306133	5410722	2004-04-01 03:01:06	0	8924	23559
0310	131	SM	M	4.5	853	2004.04.02	12:01:07	93	12	93.5	2D	48.689	113.607	308106	5396159	2004-04-02 12:01:07	0	8956	23638
0311	143	SM	M	3.5	852	2004.04.02	12:01:07	93	12	93.5	2D	48.689	113.607	308115	5396149	2004-04-02 12:01:07	0	8956	23638
0310	131	SM	M	4.5	856	2004.04.03	03:00:38	94	3	94.125	3D	48.69	113.605	308297	5396284	2004-04-03 03:00:38	0	8970	23673
0311	143	SM	M	3.5	855	2004.04.03	03:00:55	94	3	94.125	3D	48.69	113.605	308304	5396289	2004-04-03 03:00:55	0	8970	23673
0319	168	A	F	10.5	692	2004.04.04	03:00:38	95	3	95.125	3D	48.808	113.659	304761	5409515.164	2004-04-04 03:00:38	0	8993	23732
0316	156	A	F	4.5	691	2004.04.04	03:00:55	95	3	95.125	3D	48.808	113.659	304781	5409504	2004-04-04 03:00:55	0	8993	23732
0311	143	SM	M	3.5	865	2004.04.05	05:00:56	96	5	96.208	3D	48.689	113.584	309867	5396154	2004-04-05 05:00:56	0	9019	23804
0310	131	SM	M	4.5	866	2004.04.05	05:01:38	96	5	96.208	3D	48.69	113.583	309877	5396165	2004-04-05 05:01:38	0	9019	23804
0310	131	SM	M	4.5	867	2004.04.05	10:02:07	96	10	96.417	2D	48.689	113.585	309773	5396124	2004-04-05 10:02:07	0	9024	23816
0311	143	SM	M	3.5	866	2004.04.05	10:02:07	96	10	96.417	2D	48.689	113.585	309778	5396123	2004-04-05 10:02:07	0	9024	23816
0324	181	A	F	5.5	711	2004.04.08	02:00:38	99	2	99.083	3D	48.805	113.665	304340	5409233	2004-04-08 02:00:38	0	9085	23977
0316	156	A	F	4.5	710	2004.04.08	02:01:08	99	2	99.083	3D	48.805	113.665	304336	5409247	2004-04-08 02:01:08	0	9085	23977
0311	143	SM	M	3.5	879	2004.04.08	03:00:37	99	3	99.125	3D	48.688	113.613	307669	5396094	2004-04-08 03:00:37	0	9086	23980
0310	131	SM	M	4.5	880	2004.04.08	03:00:38	99	3	99.125	3D	48.688	113.613	307670	5396095	2004-04-08 03:00:38	0	9086	23980
0311	143	SM	M	3.5	881	2004.04.08	13:00:55	99	13	99.542	3D	48.687	113.603	308412	5395919	2004-04-08 13:00:55	0	9096	24005
0310	131	SM	M	4.5	882	2004.04.08	13:01:06	99	13	99.542	2D	48.687	113.603	308407	5395904	2004-04-08 13:01:06	0	9096	24005
0310	131	SM	M	4.5	883	2004.04.08	18:00:38	99	18	99.75	3D	48.688	113.583	309907	5396048	2004-04-08 18:00:38	0	9101	24017
0311	143	SM	M	3.5	882	2004.04.08	18:00:55	99	18	99.75	3D	48.688	113.583	309888	5396044	2004-04-08 18:00:55	0	9101	24017
0324	181	A	F	5.5	715	2004.04.08	22:01:06	99	22	99.917	2D	48.803	113.666	304246	5409018	2004-04-08 22:01:06	0	9105	24026
0316	156	A	F	4.5	714	2004.04.08	22:01:24	99	22	99.917	2D	48.803	113.666	304259	5409026	2004-04-08 22:01:24	0	9105	24026
0310	131	SM	M	4.5	884	2004.04.08	23:00:55	99	23	99.958	3D	48.688	113.583	309892	5396049	2004-04-08 23:00:55	0	9106	24028
0311	143	SM	M	3.5	883	2004.04.08	23:00:55	99	23	99.958	3D	48.688	113.583	309898	5396040	2004-04-08 23:00:55	0	9106	24028
0316	156	A	F	4.5	717	2004.04.09	13:00:37	100	13	100.542	3D	48.803	113.661	304612	5408965	2004-04-09 13:00:37	0	9119	24061
0324	181	A	F	5.5	718	2004.04.09	13:01:06	100	13	100.542	2D	48.803	113.661	304618	5408978	2004-04-09 13:01:06	0	9119	24061
0311	143	SM	M	3.5	887	2004.04.09	19:00:56	100	19	100.792	3D	48.69	113.605	308315	5396217	2004-04-09 19:00:56	0	9125	24079
0310	131	SM	M	4.5	888	2004.04.09	19:01:07	100	19	100.792	3D	48.689	113.605	308306	5396195	2004-04-09 19:01:07	0	9125	24079
0311	143	SM	M	3.5	889	2004.04.10	05:00:37	101	5	101.208	3D	48.689	113.606	308234	5396124	2004-04-10 05:00:37	0	9135	24102
0310	131	SM	M	4.5	890	2004.04.10	05:01:07	101	5	101.208	2D	48.688	113.606	308234	5396106	2004-04-10 05:01:07	0	9135	24102
0324	181	A	F	5.5	735	2004.04.13	02:00:37	104	2	104.083	3D	48.803	113.651	305370	5408943	2004-04-13 02:00:37	0	9203	24285
0316	156	A	F	4.5	734	2004.04.13	02:00:38	104	2	104.083	3D	48.803	113.651	305359	5408942	2004-04-13 02:00:38	0	9203	24285
0324	181	A	F	5.5	736	2004.04.13	07:00:37	104	7	104.292	3D	48.803	113.651	305364	5408937	2004-04-13 07:00:37	0	9207	24297
0316	156	A	F	4.5	735	2004.04.13	07:00:38	104	7	104.292	3D	48.803	113.651	305352	5408947	2004-04-13 07:00:38	0	9207	24297
0311	143	SM	M	3.5	907	2004.04.13	23:00:56	104	23	104.958	3D	48.699	113.606	308240	5397318	2004-04-13 23:00:56	0	9222	24339
0310	131	SM	M	4.5	908	2004.04.13	23:01:24	104	23	104.958	2D	48.699	113.606	308235	5397319	2004-04-13 23:01:24	0	9222	24339
0310	131	SM	M	4.5	909	2004.04.14	04:01:07	105	4	105.167	2D	48.7	113.607	308209	5397348	2004-04-14 04:01:07	0	9227	24352
0311	143	SM	M	3.5	908	2004.04.14	04:01:07	105	4	105.167	3D	48.7	113.607	308216	5397337	2004-04-14 04:01:07	0	9227	24352
0310	131	SM	M	4.5	910	2004.04.14	09:00:40	105	9	105.375	3D	48.7	113.607	308210	5397339	2004-04-14 09:00:40	0	9232	24364
0311	143	SM	M	3.5	909	2004.04.14	09:00:55	105	9	105.375	3D	48.7	113.607	308218	5397345	2004-04-14 09:00:55	0	9232	24364
0319	168	A	F	10.5	744	2004.04.14	23:00:38	105	23	105.958	3D	48.806	113.661	304586	5409245.324	2004-04-14 23:00:38	0	9244	24395
0324	181	A	F	5.5	744	2004.04.14	23:00:38	105	23	105.958	3D	48.806	113.662	304575	5409251	2004-04-14 23:00:38	0	9244	24395
0316	156	A	F	4.5	743	2004.04.14	23:01:24	105	23	105.958	2D	48.806	113.662	304573	5409255	2004-04-14 23:01:24	0	9244	24395
0319	168	A	F	10.5	745	2004.04.15	04:00:37	106	4	106.167	3D	48.805	113.661	304586	5409244.187	2004-04-15 04:00:37	0	9249	24403
0324	181	A	F	5.5	745	2004.04.15	04:00:37	106	4	106.167	3D	48.806	113.662	304578	5409247	2004-04-15 04:00:37	0	9249	24403
0310	131	SM	M	4.5	920	2004.04.16	11:01:36	107	11	107.458	2D	48.686	113.599	308727	5395836	2004-04-16 11:01:36	0	9279	24480
0311	143	SM	M	3.5	919	2004.04.16	11:01:54	107	11	107.458	2D	48.686	113.599	308741	5395843	2004-04-16 11:01:54	0	9279	24480
0316	156	A	F	4.5	756	2004.04.17	16:00:37	108	16	108.667	3D	48.803	113.669	304012	5408950	2004-04-17 16:00:37	0	9305	24550
0319	168	A	F	10.5	757	2004.04.17	16:00:37	108	16	108.667	3D	48.803	113.669	304013	5408941.564	2004-04-17 16:00:37	0	9305	24550
0310	131	SM	M	4.5	928	2004.04.18	03:00:37	109	3	109.125	3D	48.701	113.604	308411	5397500	2004-04-18 03:00:37	0	9314	24575
0311	143	SM	M	3.5	927	2004.04.18	03:00:55	109	3	109.125	3D	48.701	113.604	308414	5397502	2004-04-18 03:00:55	0	9314	24575
0310	131	SM	M	4.5	929	2004.04.18	08:01:01	109	8	109.333	3D	48.701	113.604	308409	5397501	2004-04-18 08:01:01	0	9318	24588
0311	143	SM	M	3.5	928	2004.04.18	08:01:08	109	8	109.333	3D	48.701	113.604	308413	5397498	2004-04-18 08:01:08	0	9318	24588
0316	156	A	F	4.5	761	2004.04.18	17:00:38	109	17	109.708	3D	48.806	113.667	304160	5409331	2004-04-18 17:00:38	0	9327	24610
0324	181	A	F	5.5	762	2004.04.18	17:00:55	109	17	109.708	3D	48.806	113.667	304158	5409324	2004-04-18 17:00:55	0	9327	24610
0310	131	SM	M	4.5	932	2004.04.18	23:00:38	109	23	109.958	3D	48.7	113.606	308221	5397347	2004-04-18 23:00:38	0	9332	24626
0311	143	SM	M	3.5	931	2004.04.18	23:00:55	109	23	109.958	3D	48.7	113.606	308227	5397347	2004-04-18 23:00:55	0	9332	24626
0311	143	SM	M	3.5	932	2004.04.19	04:00:56	110	4	110.167	3D	48.7	113.606	308232	5397341	2004-04-19 04:00:56	0	9337	24639
0310	131	SM	M	4.5	933	2004.04.19	04:01:06	110	4	110.167	2D	48.7	113.606	308226	5397339	2004-04-19 04:01:06	0	9337	24639
0310	131	SM	M	4.5	934	2004.04.19	09:01:02	110	9	110.375	2D	48.7	113.606	308232	5397345	2004-04-19 09:01:02	0	9342	24652
0311	143	SM	M	3.5	933	2004.04.19	09:01:25	110	9	110.375	2D	48.7	113.606	308223	5397348	2004-04-19 09:01:25	0	9342	24652
0316	156	A	F	4.5	769	2004.04.20	09:00:37	111	9	111.375	3D	48.804	113.648	305569	5409066	2004-04-20 09:00:37	0	9365	24712
0324	181	A	F	5.5	770	2004.04.20	09:00:38	111	9	111.375	3D	48.804	113.648	305557	5409080	2004-04-20 09:00:38	0	9365	24712
0310	131	SM	M	4.5	939	2004.04.20	10:00:37	111	10	111.417	3D	48.7	113.607	308217	5397331	2004-04-20 10:00:37	0	9366	24716
0311	143	SM	M	3.5	938	2004.04.20	10:00:38	111	10	111.417	3D	48.7	113.606	308225	5397336	2004-04-20 10:00:38	0	9366	24716
0319	168	A	F	10.5	772	2004.04.20	19:00:38	111	19	111.792	3D	48.804	113.664	304372	5409062.511	2004-04-20 19:00:38	0	9375	24740
0324	181	A	F	5.5	772	2004.04.20	19:00:38	111	19	111.792	3D	48.804	113.664	304378	5409077	2004-04-20 19:00:38	0	9375	24740
0311	143	SM	M	3.5	942	2004.04.21	06:00:55	112	6	112.25	3D	48.7	113.607	308211	5397356	2004-04-21 06:00:55	0	9385	24773
0310	131	SM	M	4.5	943	2004.04.21	06:01:01	112	6	112.25	3D	48.7	113.607	308219	5397362	2004-04-21 06:01:01	0	9385	24773
0319	168	A	F	10.5	775	2004.04.21	10:00:38	112	10	112.417	3D	48.804	113.662	304547	5409119.825	2004-04-21 10:00:38	0	9388	24781
0324	181	A	F	5.5	775	2004.04.21	10:00:38	112	10	112.417	3D	48.804	113.662	304548	5409129	2004-04-21 10:00:38	0	9388	24781
0324	181	A	F	5.5	778	2004.04.22	01:00:37	113	1	113.042	3D	48.804	113.657	304917	5409086	2004-04-22 01:00:37	0	9402	24826
0319	168	A	F	10.5	778	2004.04.22	01:01:01	113	1	113.042	3D	48.804	113.657	304934	5409081.799	2004-04-22 01:01:01	0	9402	24826
0404	43	MG	M	3.5	38	2004.04.22	11:01:34	113	11	113.458	2D	48.807	113.676	303500	5409449	2004-04-22 11:01:34	0	9412	24861
0403	106	MG	M	8.5	35	2004.04.22	11:02:24	113	11	113.458	2D	48.807	113.676	303508	5409452	2004-04-22 11:02:24	0	9412	24861
0316	156	A	F	4.5	781	2004.04.22	21:01:07	113	21	113.875	2D	48.804	113.662	304513	5409114	2004-04-22 21:01:07	0	9422	24894
0324	181	A	F	5.5	782	2004.04.22	21:01:07	113	21	113.875	2D	48.804	113.663	304500	5409121	2004-04-22 21:01:07	0	9422	24894
0403	106	MG	M	8.5	39	2004.04.23	07:00:38	114	7	114.292	3D	48.809	113.68	303229	5409662	2004-04-23 07:00:38	0	9429	24919
0404	43	MG	M	3.5	42	2004.04.23	07:00:38	114	7	114.292	3D	48.809	113.68	303224	5409667	2004-04-23 07:00:38	0	9429	24919
0324	181	A	F	5.5	787	2004.04.23	22:00:38	114	22	114.917	3D	48.806	113.661	304632	5409258	2004-04-23 22:00:38	0	9444	24959
0319	168	A	F	10.5	787	2004.04.23	22:01:38	114	22	114.917	2D	48.806	113.661	304614	5409267.689	2004-04-23 22:01:38	0	9444	24959
0403	106	MG	M	8.5	45	2004.04.24	13:00:38	115	13	115.542	3D	48.795	113.726	299817	5408279	2004-04-24 13:00:38	0	9458	25002
0404	43	MG	M	3.5	48	2004.04.24	13:00:38	115	13	115.542	3D	48.795	113.726	299838	5408286	2004-04-24 13:00:38	0	9458	25002
0404	43	MG	M	3.5	50	2004.04.24	23:01:06	115	23	115.958	2D	48.786	113.677	303348	5407102	2004-04-24 23:01:06	0	9468	25037
0403	106	MG	M	8.5	47	2004.04.24	23:02:05	115	23	115.958	2D	48.786	113.677	303345	5407090	2004-04-24 23:02:05	0	9468	25037
0311	143	SM	M	3.5	960	2004.04.25	00:00:55	116	0	116	3D	48.685	113.608	308082	5395730	2004-04-25 00:00:55	0	9469	25042
0310	131	SM	M	4.5	961	2004.04.25	00:01:08	116	0	116	2D	48.685	113.608	308086	5395721	2004-04-25 00:01:08	0	9469	25042
0319	168	A	F	10.5	794	2004.04.25	09:00:37	116	9	116.375	3D	48.804	113.66	304672	5409034.221	2004-04-25 09:00:37	0	9478	25068
0316	156	A	F	4.5	793	2004.04.25	09:00:56	116	9	116.375	3D	48.803	113.66	304663	5409012	2004-04-25 09:00:56	0	9478	25068
0404	43	MG	M	3.5	57	2004.04.26	10:00:37	117	10	117.417	3D	48.782	113.68	303102	5406739	2004-04-26 10:00:37	0	9503	25156
0403	106	MG	M	8.5	54	2004.04.26	10:00:38	117	10	117.417	3D	48.782	113.681	303088	5406729	2004-04-26 10:00:38	0	9503	25156
0310	131	SM	M	4.5	969	2004.04.26	16:01:08	117	16	117.667	2D	48.688	113.607	308118	5396093	2004-04-26 16:01:08	0	9509	25179
0311	143	SM	M	3.5	968	2004.04.26	16:01:37	117	16	117.667	3D	48.688	113.607	308122	5396085	2004-04-26 16:01:37	0	9509	25179
0319	168	A	F	10.5	802	2004.04.27	01:00:38	118	1	118.042	3D	48.805	113.659	304744	5409207.521	2004-04-27 01:00:38	0	9518	25204
0316	156	A	F	4.5	801	2004.04.27	01:00:55	118	1	118.042	3D	48.805	113.66	304729	5409218	2004-04-27 01:00:55	0	9518	25204
0324	181	A	F	5.5	810	2004.04.28	17:00:37	119	17	119.708	3D	48.801	113.655	305018	5408795	2004-04-28 17:00:37	0	9558	25341
0316	156	A	F	4.5	809	2004.04.28	17:00:38	119	17	119.708	3D	48.802	113.655	305028	5408801	2004-04-28 17:00:38	0	9558	25341
0403	106	MG	M	8.5	65	2004.04.28	17:01:25	119	17	119.708	2D	48.783	113.677	303344	5406785	2004-04-28 17:01:25	0	9558	25346
0404	43	MG	M	3.5	68	2004.04.28	17:02:29	119	17	119.708	2D	48.783	113.677	303335	5406802	2004-04-28 17:02:29	0	9558	25346
0316	156	A	F	4.5	811	2004.04.29	03:00:38	120	3	120.125	3D	48.802	113.653	305160	5408869	2004-04-29 03:00:38	0	9568	25374
0324	181	A	F	5.5	812	2004.04.29	03:00:55	120	3	120.125	3D	48.802	113.654	305146	5408852	2004-04-29 03:00:55	0	9568	25374
0311	143	SM	M	3.5	988	2004.04.30	20:01:25	121	20	121.833	2D	48.681	113.625	306805	5395366	2004-04-30 20:01:25	0	9609	25514
0310	131	SM	M	4.5	989	2004.04.30	20:02:35	121	20	121.833	2D	48.681	113.625	306803	5395346	2004-04-30 20:02:35	0	9609	25514
0310	131	SM	M	4.5	994	2004.05.01	21:01:06	122	21	122.875	2D	48.682	113.632	306249	5395444	2004-05-01 21:01:06	0	9634	25598
0311	143	SM	M	3.5	993	2004.05.01	21:01:06	122	21	122.875	2D	48.682	113.632	306250	5395429	2004-05-01 21:01:06	0	9634	25598
0310	131	SM	M	4.5	997	2004.05.02	12:00:38	123	12	123.5	3D	48.681	113.633	306232	5395349	2004-05-02 12:00:38	0	9649	25649
0311	143	SM	M	3.5	996	2004.05.02	12:01:07	123	12	123.5	2D	48.681	113.632	306242	5395342	2004-05-02 12:01:07	0	9649	25649
0310	131	SM	M	4.5	999	2004.05.02	22:01:06	123	22	123.917	2D	48.682	113.632	306254	5395485	2004-05-02 22:01:06	0	9659	25680
0311	143	SM	M	3.5	998	2004.05.02	22:01:24	123	22	123.917	2D	48.682	113.632	306254	5395462	2004-05-02 22:01:24	0	9659	25680
0310	131	SM	M	4.5	1008	2004.05.04	19:00:37	125	19	125.792	3D	48.686	113.584	309795	5395759	2004-05-04 19:00:37	0	9704	25826
0311	143	SM	M	3.5	1007	2004.05.04	19:00:56	125	19	125.792	3D	48.686	113.584	309792	5395763	2004-05-04 19:00:56	0	9704	25826
0316	156	A	F	4.5	844	2004.05.06	00:00:37	127	0	127	3D	48.804	113.658	304806	5409086	2004-05-06 00:00:37	0	9733	25912
0324	181	A	F	5.5	845	2004.05.06	00:00:38	127	0	127	3D	48.804	113.658	304817	5409073	2004-05-06 00:00:38	0	9733	25912
0324	181	A	F	5.5	849	2004.05.06	20:00:38	127	20	127.833	3D	48.804	113.659	304781	5409056	2004-05-06 20:00:38	0	9753	25974
0316	156	A	F	4.5	848	2004.05.06	20:01:06	127	20	127.833	2D	48.804	113.659	304766	5409063	2004-05-06 20:01:06	0	9753	25974
0316	156	A	F	4.5	849	2004.05.07	01:00:38	128	1	128.042	3D	48.804	113.658	304821	5409085	2004-05-07 01:00:38	0	9758	25988
0324	181	A	F	5.5	850	2004.05.07	01:01:06	128	1	128.042	2D	48.804	113.658	304804	5409096	2004-05-07 01:01:06	0	9758	25988
0324	181	A	F	5.5	875	2004.05.12	06:00:38	133	6	133.25	3D	48.803	113.651	305351	5408924	2004-05-12 06:00:38	0	9883	26395
0316	156	A	F	4.5	874	2004.05.12	06:00:55	133	6	133.25	3D	48.803	113.651	305328	5408931	2004-05-12 06:00:55	0	9883	26395
0316	156	A	F	4.5	885	2004.05.14	13:00:38	135	13	135.542	3D	48.803	113.661	304581	5408916	2004-05-14 13:00:38	0	9937	26586
0324	181	A	F	5.5	886	2004.05.14	13:00:38	135	13	135.542	3D	48.802	113.661	304594	5408908	2004-05-14 13:00:38	0	9937	26586
0409	93	STM	M	8.5	54	2004.05.16	05:00:37	137	5	137.208	3D	48.321	113.421	320555	5354840	2004-05-16 05:00:37	0	9977	26732
0408	418	STM	M	6.5	58	2004.05.16	05:00:39	137	5	137.208	3D	48.321	113.421	320555	5354823	2004-05-16 05:00:39	0	9977	26732
0403	106	MG	M	8.5	151	2004.05.16	15:00:38	137	15	137.625	3D	48.792	113.682	303012	5407781	2004-05-16 15:00:38	0	9987	26770
0404	43	MG	M	3.5	154	2004.05.16	15:01:31	137	15	137.625	3D	48.792	113.682	303011	5407780	2004-05-16 15:01:31	0	9987	26770
0406	6	NTM	M	4.5	147	2004.05.16	23:00:37	137	23	137.958	3D	48.52	113.395	323183	5376885	2004-05-16 23:00:37	0	9995	26800
0407	431	NTM	M	10.5	151	2004.05.16	23:00:38	137	23	137.958	3D	48.52	113.395	323166	5376874	2004-05-16 23:00:38	0	9995	26800
0407	431	NTM	M	10.5	152	2004.05.17	04:01:03	138	4	138.167	3D	48.52	113.395	323186	5376892	2004-05-17 04:01:03	0	10000	26818
0406	6	NTM	M	4.5	148	2004.05.17	04:02:26	138	4	138.167	3D	48.52	113.395	323187	5376894	2004-05-17 04:02:26	0	10000	26818
0403	106	MG	M	8.5	154	2004.05.17	06:00:37	138	6	138.25	3D	48.807	113.682	303064	5409514	2004-05-17 06:00:37	0	10002	26822
0404	43	MG	M	3.5	157	2004.05.17	06:01:06	138	6	138.25	2D	48.807	113.682	303078	5409513	2004-05-17 06:01:06	0	10002	26822
0403	106	MG	M	8.5	155	2004.05.17	11:00:55	138	11	138.458	3D	48.805	113.675	303586	5409194	2004-05-17 11:00:55	0	10007	26842
0404	43	MG	M	3.5	158	2004.05.17	11:00:56	138	11	138.458	3D	48.805	113.675	303573	5409183	2004-05-17 11:00:56	0	10007	26842
0404	43	MG	M	3.5	159	2004.05.17	16:00:38	138	16	138.667	3D	48.806	113.676	303523	5409372	2004-05-17 16:00:38	0	10012	26861
0403	106	MG	M	8.5	156	2004.05.17	16:01:02	138	16	138.667	3D	48.806	113.676	303530	5409379	2004-05-17 16:01:02	0	10012	26861
0410	31	MG	M	4	71	2004.05.17	20:00:37	138	20	138.833	3D	48.807	113.674	303686	5409450	2004-05-17 20:00:37	0	10016	26874
0401	318	MG	M	9.5	246	2004.05.17	20:00:52	138	20	138.833	3D	48.807	113.674	303684	5409460	2004-05-17 20:00:52	0	10016	26874
0407	431	NTM	M	10.5	163	2004.05.19	11:00:38	140	11	140.458	3D	48.52	113.386	323850	5376787	2004-05-19 11:00:38	0	10055	27022
0406	6	NTM	M	4.5	159	2004.05.19	11:01:08	140	11	140.458	2D	48.519	113.385	323852	5376768	2004-05-19 11:01:08	0	10055	27022
0410	31	MG	M	4	83	2004.05.20	08:00:37	141	8	141.333	3D	48.8	113.712	300845	5408752	2004-05-20 08:00:37	0	10076	27102
0401	318	MG	M	9.5	258	2004.05.20	08:00:38	141	8	141.333	3D	48.8	113.712	300843	5408762	2004-05-20 08:00:38	0	10076	27102
0410	31	MG	M	4	84	2004.05.20	13:00:37	141	13	141.542	3D	48.8	113.714	300703	5408764	2004-05-20 13:00:37	0	10081	27119
0401	318	MG	M	9.5	259	2004.05.20	13:00:38	141	13	141.542	3D	48.8	113.714	300680	5408746	2004-05-20 13:00:38	0	10081	27119
0402	406	MG	M	4.5	266	2004.05.20	13:01:01	141	13	141.542	3D	48.8	113.714	300684	5408765	2004-05-20 13:01:01	0	10081	27119
0410	31	MG	M	4	85	2004.05.20	18:01:04	141	18	141.75	3D	48.8	113.712	300843	5408788	2004-05-20 18:01:04	0	10086	27135
0402	406	MG	M	4.5	267	2004.05.20	18:01:08	141	18	141.75	2D	48.8	113.712	300844	5408794	2004-05-20 18:01:08	0	10086	27135
0401	318	MG	M	9.5	263	2004.05.21	09:00:38	142	9	142.375	3D	48.799	113.714	300685	5408692	2004-05-21 09:00:38	0	10101	27187
0410	31	MG	M	4	88	2004.05.21	09:00:38	142	9	142.375	3D	48.799	113.714	300682	5408688	2004-05-21 09:00:38	0	10101	27187
0410	31	MG	M	4	89	2004.05.21	14:01:06	142	14	142.583	2D	48.799	113.716	300532	5408663	2004-05-21 14:01:06	0	10106	27207
0402	406	MG	M	4.5	271	2004.05.21	14:01:25	142	14	142.583	3D	48.799	113.716	300540	5408665	2004-05-21 14:01:25	0	10106	27207
0410	31	MG	M	4	93	2004.05.22	10:01:01	143	10	143.417	3D	48.8	113.715	300665	5408735	2004-05-22 10:01:01	0	10126	27279
0402	406	MG	M	4.5	275	2004.05.22	10:01:07	143	10	143.417	2D	48.8	113.714	300680	5408748	2004-05-22 10:01:07	0	10126	27279
0401	318	MG	M	9.5	269	2004.05.22	15:01:01	143	15	143.625	3D	48.798	113.711	300945	5408507	2004-05-22 15:01:01	0	10131	27295
0410	31	MG	M	4	94	2004.05.22	15:01:07	143	15	143.625	3D	48.798	113.711	300934	5408524	2004-05-22 15:01:07	0	10131	27295
0401	318	MG	M	9.5	273	2004.05.23	11:00:38	144	11	144.458	3D	48.8	113.714	300705	5408758	2004-05-23 11:00:38	0	10151	27360
0410	31	MG	M	4	98	2004.05.23	11:01:06	144	11	144.458	2D	48.8	113.714	300717	5408764	2004-05-23 11:01:06	0	10151	27360
0401	318	MG	M	9.5	275	2004.05.23	21:00:37	144	21	144.875	3D	48.8	113.712	300889	5408739	2004-05-23 21:00:37	0	10161	27396
0410	31	MG	M	4	100	2004.05.23	21:01:07	144	21	144.875	2D	48.8	113.712	300888	5408738	2004-05-23 21:01:07	0	10161	27396
0401	318	MG	M	9.5	281	2004.05.25	03:01:06	146	3	146.125	2D	48.794	113.731	299468	5408147	2004-05-25 03:01:06	0	10191	27511
0410	31	MG	M	4	106	2004.05.25	03:01:07	146	3	146.125	2D	48.794	113.73	299483	5408151	2004-05-25 03:01:07	0	10191	27511
0410	31	MG	M	4	107	2004.05.25	08:01:07	146	8	146.333	2D	48.794	113.727	299751	5408175	2004-05-25 08:01:07	0	10196	27530
0402	406	MG	M	4.5	289	2004.05.25	08:02:00	146	8	146.333	2D	48.794	113.727	299762	5408178	2004-05-25 08:02:00	0	10196	27530
0401	318	MG	M	9.5	284	2004.05.25	18:00:37	146	18	146.75	3D	48.797	113.725	299914	5408445	2004-05-25 18:00:37	0	10206	27568
0410	31	MG	M	4	109	2004.05.25	18:00:37	146	18	146.75	3D	48.797	113.724	299926	5408440	2004-05-25 18:00:37	0	10206	27568
0408	418	STM	M	6.5	126	2004.05.30	09:01:06	151	9	151.375	2D	48.321	113.42	320578	5354852	2004-05-30 09:01:06	0	10316	27948
0409	93	STM	M	8.5	122	2004.05.30	09:01:07	151	9	151.375	2D	48.321	113.42	320581	5354856	2004-05-30 09:01:07	0	10316	27948
0408	418	STM	M	6.5	141	2004.06.02	12:00:38	154	12	154.5	3D	48.329	113.398	322302	5355615	2004-06-02 12:00:38	0	10391	28198
0409	93	STM	M	8.5	137	2004.06.02	12:00:38	154	12	154.5	3D	48.329	113.398	322300	5355619	2004-06-02 12:00:38	0	10391	28198
0408	418	STM	M	6.5	144	2004.06.03	03:01:06	155	3	155.125	2D	48.331	113.394	322561	5355890	2004-06-03 03:01:06	0	10406	28250
0409	93	STM	M	8.5	140	2004.06.03	03:01:08	155	3	155.125	2D	48.331	113.394	322544	5355876	2004-06-03 03:01:08	0	10406	28250
0404	43	MG	M	3.5	292	2004.06.14	09:01:06	166	9	166.375	2D	48.801	113.708	301149	5408892	2004-06-14 09:01:06	0	10666	29080
0403	106	MG	M	8.5	289	2004.06.14	09:01:07	166	9	166.375	2D	48.801	113.708	301146	5408892	2004-06-14 09:01:07	0	10666	29080
0404	43	MG	M	3.5	296	2004.06.15	05:00:38	167	5	167.208	3D	48.801	113.709	301102	5408835	2004-06-15 05:00:38	0	10685	29145
0403	106	MG	M	8.5	293	2004.06.15	05:01:00	167	5	167.208	3D	48.801	113.709	301107	5408836	2004-06-15 05:01:00	0	10685	29145
0403	106	MG	M	8.5	295	2004.06.15	15:01:25	167	15	167.625	3D	48.795	113.73	299483	5408248	2004-06-15 15:01:25	0	10695	29179
0404	43	MG	M	3.5	298	2004.06.15	15:02:37	167	15	167.625	2D	48.795	113.73	299497	5408249	2004-06-15 15:02:37	0	10695	29179
0401	318	MG	M	9.5	385	2004.06.15	19:01:07	167	19	167.792	3D	48.795	113.741	298710	5408260	2004-06-15 19:01:07	0	10699	29189
0410	31	MG	M	4	210	2004.06.15	19:01:54	167	19	167.792	2D	48.795	113.741	298717	5408270	2004-06-15 19:01:54	0	10699	29189
0403	106	MG	M	8.5	296	2004.06.15	20:00:38	167	20	167.833	3D	48.795	113.742	298632	5408332	2004-06-15 20:00:38	0	10700	29191
0404	43	MG	M	3.5	299	2004.06.15	20:01:38	167	20	167.833	3D	48.795	113.742	298640	5408348	2004-06-15 20:01:38	0	10700	29191
0401	318	MG	M	9.5	392	2004.06.17	06:00:37	169	6	169.25	3D	48.796	113.734	299226	5408362	2004-06-17 06:00:37	0	10733	29301
0402	406	MG	M	4.5	399	2004.06.17	06:00:38	169	6	169.25	3D	48.796	113.734	299231	5408366	2004-06-17 06:00:38	0	10733	29301
0401	318	MG	M	9.5	393	2004.06.17	11:00:37	169	11	169.458	3D	48.796	113.738	298946	5408403	2004-06-17 11:00:37	0	10738	29317
0402	406	MG	M	4.5	400	2004.06.17	11:01:06	169	11	169.458	2D	48.796	113.738	298947	5408389	2004-06-17 11:01:06	0	10738	29317
0402	406	MG	M	4.5	404	2004.06.18	07:01:07	170	7	170.292	2D	48.812	113.697	302032	5410062	2004-06-18 07:01:07	0	10758	29383
0410	31	MG	M	4	222	2004.06.18	07:01:07	170	7	170.292	2D	48.812	113.697	302029	5410054	2004-06-18 07:01:07	0	10758	29383
0402	406	MG	M	4.5	405	2004.06.18	12:00:38	170	12	170.5	3D	48.819	113.696	302115	5410801	2004-06-18 12:00:38	0	10763	29399
0410	31	MG	M	4	223	2004.06.18	12:01:06	170	12	170.5	2D	48.819	113.696	302131	5410811	2004-06-18 12:01:06	0	10763	29399
0404	43	MG	M	3.5	327	2004.06.21	16:00:37	173	16	173.667	3D	48.797	113.737	299021	5408447	2004-06-21 16:00:37	0	10838	29657
0403	106	MG	M	8.5	324	2004.06.21	16:01:07	173	16	173.667	2D	48.797	113.737	299027	5408467	2004-06-21 16:01:07	0	10838	29657
0404	43	MG	M	3.5	335	2004.06.23	08:00:38	175	8	175.333	3D	48.797	113.734	299207	5408525	2004-06-23 08:00:38	0	10877	29801
0403	106	MG	M	8.5	332	2004.06.23	08:01:19	175	8	175.333	2D	48.797	113.734	299221	5408532	2004-06-23 08:01:19	0	10877	29801
0404	43	MG	M	3.5	337	2004.06.23	18:00:53	175	18	175.75	3D	48.797	113.734	299234	5408504	2004-06-23 18:00:53	0	10887	29835
0403	106	MG	M	8.5	334	2004.06.23	18:01:07	175	18	175.75	2D	48.797	113.734	299231	5408514	2004-06-23 18:01:07	0	10887	29835
0410	31	MG	M	4	294	2004.07.03	07:01:01	185	7	185.292	3D	48.798	113.746	298378	5408615	2004-07-03 07:01:01	0	11116	30632
0402	406	MG	M	4.5	476	2004.07.03	07:01:29	185	7	185.292	3D	48.798	113.746	298368	5408620	2004-07-03 07:01:29	0	11116	30632
0409	93	STM	M	8.5	288	2004.07.03	23:01:06	185	23	185.958	2D	48.411	113.384	323560	5364722	2004-07-03 23:01:06	0	11132	30689
0408	418	STM	M	6.5	292	2004.07.03	23:01:07	185	23	185.958	2D	48.411	113.385	323539	5364718	2004-07-03 23:01:07	0	11132	30689
0403	106	MG	M	8.5	384	2004.07.04	04:00:38	186	4	186.167	3D	48.786	113.75	297976	5407307	2004-07-04 04:00:38	0	11137	30704
0404	43	MG	M	3.5	387	2004.07.04	04:01:07	186	4	186.167	2D	48.786	113.75	297985	5407304	2004-07-04 04:01:07	0	11137	30704
0408	418	STM	M	6.5	303	2004.07.06	06:00:38	188	6	188.25	3D	48.4	113.414	321332	5363532	2004-07-06 06:00:38	0	11187	30868
0409	93	STM	M	8.5	299	2004.07.06	06:01:06	188	6	188.25	2D	48.4	113.414	321335	5363518	2004-07-06 06:01:06	0	11187	30868
0409	93	STM	M	8.5	301	2004.07.06	16:01:07	188	16	188.667	2D	48.401	113.421	320826	5363758	2004-07-06 16:01:07	0	11197	30904
0408	418	STM	M	6.5	305	2004.07.06	16:01:35	188	16	188.667	2D	48.401	113.421	320814	5363751	2004-07-06 16:01:35	0	11197	30904
0409	93	STM	M	8.5	302	2004.07.06	21:00:37	188	21	188.875	3D	48.394	113.429	320192	5362911	2004-07-06 21:00:37	0	11202	30917
0408	418	STM	M	6.5	306	2004.07.06	21:00:38	188	21	188.875	3D	48.394	113.429	320174	5362903	2004-07-06 21:00:38	0	11202	30917
0408	418	STM	M	6.5	307	2004.07.07	02:00:38	189	2	189.083	3D	48.394	113.43	320155	5362884	2004-07-07 02:00:38	0	11207	30936
0409	93	STM	M	8.5	303	2004.07.07	02:00:38	189	2	189.083	3D	48.394	113.43	320154	5362903	2004-07-07 02:00:38	0	11207	30936
0324	181	A	F	5.5	1156	2004.07.09	19:00:38	191	19	191.792	3D	48.755	113.643	305724	5403556	2004-07-09 19:00:38	0	11269	31134
0316	156	A	F	4.5	1155	2004.07.09	19:01:06	191	19	191.792	2D	48.755	113.643	305724	5403548	2004-07-09 19:01:06	0	11269	31134
0409	93	STM	M	8.5	317	2004.07.10	00:00:37	192	0	192	3D	48.366	113.457	317998	5359895	2004-07-10 00:00:37	0	11274	31150
0408	418	STM	M	6.5	321	2004.07.10	00:01:07	192	0	192	3D	48.366	113.457	318004	5359902	2004-07-10 00:01:07	0	11274	31150
0409	93	STM	M	8.5	329	2004.07.12	12:00:38	194	12	194.5	3D	48.402	113.418	321061	5363803	2004-07-12 12:00:38	0	11333	31359
0316	156	A	F	4.5	1168	2004.07.12	12:01:06	194	12	194.5	2D	48.759	113.646	305524	5404005	2004-07-12 12:01:06	0	11333	31361
0408	418	STM	M	6.5	333	2004.07.12	12:01:08	194	12	194.5	3D	48.402	113.418	321064	5363808	2004-07-12 12:01:08	0	11333	31359
0324	181	A	F	5.5	1169	2004.07.12	12:03:03	194	12	194.5	2D	48.759	113.647	305502	5403994	2004-07-12 12:03:03	0	11333	31361
0401	318	MG	M	9.5	516	2004.07.13	02:00:38	195	2	195.083	3D	48.768	113.728	299570	5405222	2004-07-13 02:00:38	0	11346	31405
0410	31	MG	M	4	341	2004.07.13	02:00:38	195	2	195.083	3D	48.768	113.728	299566	5405223	2004-07-13 02:00:38	0	11346	31405
0402	406	MG	M	4.5	527	2004.07.13	22:01:07	195	22	195.917	2D	48.766	113.729	299508	5405083	2004-07-13 22:01:07	0	11366	31472
0401	318	MG	M	9.5	520	2004.07.13	22:02:06	195	22	195.917	2D	48.766	113.729	299497	5405072	2004-07-13 22:02:06	0	11366	31472
0316	156	A	F	4.5	1176	2004.07.14	04:00:55	196	4	196.167	3D	48.754	113.662	304376	5403551	2004-07-14 04:00:55	0	11372	31493
0324	181	A	F	5.5	1177	2004.07.14	04:01:01	196	4	196.167	3D	48.754	113.661	304397	5403542	2004-07-14 04:01:01	0	11372	31493
0402	406	MG	M	4.5	536	2004.07.15	19:00:56	197	19	197.792	3D	48.767	113.728	299516	5405098	2004-07-15 19:00:56	0	11410	31625
0410	31	MG	M	4	354	2004.07.15	19:01:07	197	19	197.792	2D	48.767	113.729	299501	5405110	2004-07-15 19:01:07	0	11410	31625
0402	406	MG	M	4.5	538	2004.07.16	05:00:38	198	5	198.208	3D	48.766	113.729	299508	5405072	2004-07-16 05:00:38	0	11420	31659
0401	318	MG	M	9.5	531	2004.07.16	05:01:07	198	5	198.208	2D	48.767	113.729	299500	5405095	2004-07-16 05:01:07	0	11420	31659
0402	406	MG	M	4.5	539	2004.07.16	10:00:37	198	10	198.417	3D	48.772	113.723	299931	5405695	2004-07-16 10:00:37	0	11425	31677
0401	318	MG	M	9.5	532	2004.07.16	10:00:38	198	10	198.417	3D	48.772	113.723	299929	5405696	2004-07-16 10:00:38	0	11425	31677
0401	318	MG	M	9.5	533	2004.07.16	15:01:07	198	15	198.625	2D	48.781	113.708	301076	5406685	2004-07-16 15:01:07	0	11430	31693
0402	406	MG	M	4.5	540	2004.07.16	15:03:05	198	15	198.625	2D	48.781	113.708	301071	5406689	2004-07-16 15:03:05	0	11430	31693
0324	181	A	F	5.5	1189	2004.07.16	16:00:38	198	16	198.667	3D	48.753	113.651	305170	5403398	2004-07-16 16:00:38	0	11431	31696
0316	156	A	F	4.5	1188	2004.07.16	16:01:02	198	16	198.667	3D	48.753	113.65	305188	5403397	2004-07-16 16:01:02	0	11431	31696
0401	318	MG	M	9.5	534	2004.07.16	20:01:07	198	20	198.833	2D	48.783	113.707	301140	5406851	2004-07-16 20:01:07	0	11435	31709
0402	406	MG	M	4.5	541	2004.07.16	20:01:37	198	20	198.833	2D	48.783	113.707	301149	5406846	2004-07-16 20:01:37	0	11435	31709
0401	318	MG	M	9.5	536	2004.07.17	06:00:38	199	6	199.25	3D	48.782	113.707	301122	5406786	2004-07-17 06:00:38	0	11445	31741
0402	406	MG	M	4.5	543	2004.07.17	06:00:38	199	6	199.25	3D	48.782	113.707	301127	5406790	2004-07-17 06:00:38	0	11445	31741
0402	406	MG	M	4.5	544	2004.07.17	11:00:37	199	11	199.458	3D	48.782	113.707	301175	5406778	2004-07-17 11:00:37	0	11450	31758
0401	318	MG	M	9.5	537	2004.07.17	11:01:06	199	11	199.458	2D	48.782	113.707	301161	5406784	2004-07-17 11:01:06	0	11450	31758
0316	156	A	F	4.5	1196	2004.07.18	08:00:38	200	8	200.333	3D	48.756	113.653	305022	5403764	2004-07-18 08:00:38	0	11471	31827
0324	181	A	F	5.5	1197	2004.07.18	08:00:38	200	8	200.333	3D	48.757	113.653	305025	5403787	2004-07-18 08:00:38	0	11471	31827
0316	156	A	F	4.5	1199	2004.07.18	23:01:07	200	23	200.958	2D	48.763	113.649	305355	5404477	2004-07-18 23:01:07	0	11486	31882
0324	181	A	F	5.5	1200	2004.07.18	23:01:07	200	23	200.958	2D	48.763	113.649	305352	5404496	2004-07-18 23:01:07	0	11486	31882
0324	181	A	F	5.5	1202	2004.07.19	09:00:38	201	9	201.375	3D	48.767	113.634	306418	5404866	2004-07-19 09:00:38	0	11496	31913
0316	156	A	F	4.5	1201	2004.07.19	09:00:39	201	9	201.375	3D	48.767	113.634	306421	5404877	2004-07-19 09:00:39	0	11496	31913
0324	181	A	F	5.5	1203	2004.07.19	14:01:06	201	14	201.583	2D	48.771	113.637	306215	5405377	2004-07-19 14:01:06	0	11501	31929
0316	156	A	F	4.5	1202	2004.07.19	14:01:25	201	14	201.583	2D	48.771	113.638	306205	5405355	2004-07-19 14:01:25	0	11501	31929
0406	6	NTM	M	4.5	464	2004.07.22	00:00:38	204	0	204	3D	48.557	113.507	315027	5381224	2004-07-22 00:00:38	0	11557	32106
0407	431	NTM	M	10.5	468	2004.07.22	00:01:09	204	0	204	2D	48.557	113.507	315027	5381231	2004-07-22 00:01:09	0	11557	32106
0324	181	A	F	5.5	1221	2004.07.23	08:00:37	205	8	205.333	3D	48.755	113.653	305029	5403606	2004-07-23 08:00:37	0	11589	32222
0316	156	A	F	4.5	1220	2004.07.23	08:00:38	205	8	205.333	3D	48.755	113.652	305052	5403600	2004-07-23 08:00:38	0	11589	32222
0324	181	A	F	5.5	1257	2004.07.30	20:00:37	212	20	212.833	3D	48.807	113.654	305121	5409395	2004-07-30 20:00:37	0	11769	32801
0316	156	A	F	4.5	1256	2004.07.30	20:00:38	212	20	212.833	3D	48.807	113.654	305134	5409393	2004-07-30 20:00:38	0	11769	32801
0316	156	A	F	4.5	1265	2004.08.01	17:00:38	214	17	214.708	3D	48.825	113.637	306435	5411322	2004-08-01 17:00:38	0	11814	32941
0324	181	A	F	5.5	1266	2004.08.01	17:01:01	214	17	214.708	3D	48.825	113.637	306425	5411304	2004-08-01 17:01:01	0	11814	32941
0316	156	A	F	4.5	1282	2004.08.05	06:00:38	218	6	218.25	3D	48.751	113.658	304615	5403174	2004-08-05 06:00:38	0	11899	33226
0324	181	A	F	5.5	1283	2004.08.05	06:00:38	218	6	218.25	3D	48.751	113.658	304621	5403164	2004-08-05 06:00:38	0	11899	33226
0324	181	A	F	5.5	1287	2004.08.06	02:00:37	219	2	219.083	3D	48.75	113.659	304550	5403124	2004-08-06 02:00:37	0	11919	33294
0316	156	A	F	4.5	1286	2004.08.06	02:00:55	219	2	219.083	3D	48.751	113.659	304527	5403130	2004-08-06 02:00:55	0	11919	33294
0316	156	A	F	4.5	1304	2004.08.09	20:00:38	222	20	222.833	3D	48.749	113.658	304586	5402969	2004-08-09 20:00:38	0	12008	33583
0324	181	A	F	5.5	1305	2004.08.09	20:00:38	222	20	222.833	3D	48.749	113.659	304576	5402949	2004-08-09 20:00:38	0	12008	33583
0402	406	MG	M	4.5	660	2004.08.10	15:01:01	223	15	223.625	3D	48.772	113.755	297583	5405768	2004-08-10 15:01:01	0	12027	33645
0410	31	MG	M	4	478	2004.08.10	15:02:27	223	15	223.625	2D	48.772	113.755	297575	5405769	2004-08-10 15:02:27	0	12027	33645
0410	31	MG	M	4	489	2004.08.12	22:01:07	225	22	225.917	2D	48.763	113.737	298893	5404684	2004-08-12 22:01:07	0	12082	33830
0402	406	MG	M	4.5	671	2004.08.12	22:01:27	225	22	225.917	2D	48.763	113.737	298889	5404674	2004-08-12 22:01:27	0	12082	33830
0402	406	MG	M	4.5	678	2004.08.14	09:00:37	227	9	227.375	3D	48.754	113.718	300203	5403632	2004-08-14 09:00:37	0	12117	33947
0410	31	MG	M	4	496	2004.08.14	09:00:38	227	9	227.375	3D	48.754	113.718	300203	5403628	2004-08-14 09:00:38	0	12117	33947
0402	406	MG	M	4.5	681	2004.08.15	00:00:38	228	0	228	3D	48.756	113.715	300439	5403843	2004-08-15 00:00:38	0	12132	33993
0410	31	MG	M	4	499	2004.08.15	00:01:06	228	0	228	2D	48.756	113.715	300438	5403841	2004-08-15 00:01:06	0	12132	33993
0412	168	SP	F	3.5	51	2004.09.06	13:00:38	250	13	250.542	3D	48.45	113.443	319337	5369188	2004-09-06 13:00:38	0	12671	35689
0413	281	SP	F	4.5	94	2004.09.06	13:00:38	250	13	250.542	3D	48.45	113.444	319320	5369177	2004-09-06 13:00:38	0	12671	35689
0413	281	SP	F	4.5	105	2004.09.08	20:01:37	252	20	252.833	2D	48.447	113.44	319565	5368900	2004-09-08 20:01:37	0	12726	35884
0412	168	SP	F	3.5	62	2004.09.08	20:02:06	252	20	252.833	2D	48.447	113.44	319561	5368881	2004-09-08 20:02:06	0	12726	35884
0401	318	MG	M	9.5	833	2004.09.17	03:00:37	261	3	261.125	3D	48.782	113.702	301541	5406687	2004-09-17 03:00:37	0	12925	36551
0402	406	MG	M	4.5	840	2004.09.17	03:01:36	261	3	261.125	2D	48.781	113.702	301543	5406667	2004-09-17 03:01:36	0	12925	36551
0401	318	MG	M	9.5	834	2004.09.17	08:01:01	261	8	261.333	3D	48.781	113.701	301615	5406664	2004-09-17 08:01:01	0	12930	36568
0402	406	MG	M	4.5	841	2004.09.17	08:01:06	261	8	261.333	2D	48.781	113.701	301615	5406671	2004-09-17 08:01:06	0	12930	36568
0401	318	MG	M	9.5	843	2004.09.19	05:00:38	263	5	263.208	3D	48.782	113.698	301794	5406753	2004-09-19 05:00:38	0	12974	36706
0402	406	MG	M	4.5	850	2004.09.19	05:00:38	263	5	263.208	3D	48.782	113.698	301776	5406743	2004-09-19 05:00:38	0	12974	36706
0410	31	MG	M	4	668	2004.09.19	05:00:38	263	5	263.208	3D	48.782	113.699	301772	5406764	2004-09-19 05:00:38	0	12974	36706
0410	31	MG	M	4	669	2004.09.19	10:01:07	263	10	263.417	2D	48.784	113.695	302050	5406915	2004-09-19 10:01:07	0	12979	36723
0402	406	MG	M	4.5	851	2004.09.19	10:01:17	263	10	263.417	2D	48.783	113.695	302055	5406895	2004-09-19 10:01:17	0	12979	36723
0410	31	MG	M	4	670	2004.09.19	15:00:38	263	15	263.625	3D	48.781	113.7	301698	5406658	2004-09-19 15:00:38	0	12984	36740
0402	406	MG	M	4.5	852	2004.09.19	15:01:07	263	15	263.625	2D	48.781	113.7	301695	5406660	2004-09-19 15:01:07	0	12984	36740
0410	31	MG	M	4	674	2004.09.20	11:00:39	264	11	264.458	3D	48.78	113.698	301783	5406505	2004-09-20 11:00:39	0	13004	36805
0401	318	MG	M	9.5	849	2004.09.20	11:00:57	264	11	264.458	3D	48.78	113.699	301740	5406519	2004-09-20 11:00:57	0	13004	36805
0402	406	MG	M	4.5	856	2004.09.20	11:01:07	264	11	264.458	2D	48.78	113.699	301760	5406512	2004-09-20 11:01:07	0	13004	36805
0401	318	MG	M	9.5	853	2004.09.21	07:01:06	265	7	265.292	2D	48.782	113.697	301885	5406789	2004-09-21 07:01:06	0	13024	36867
0410	31	MG	M	4	678	2004.09.21	07:01:07	265	7	265.292	2D	48.783	113.697	301898	5406805	2004-09-21 07:01:07	0	13024	36867
0401	318	MG	M	9.5	855	2004.09.21	17:00:38	265	17	265.708	3D	48.782	113.697	301894	5406711	2004-09-21 17:00:38	0	13033	36900
0402	406	MG	M	4.5	862	2004.09.21	17:00:38	265	17	265.708	3D	48.782	113.697	301899	5406705	2004-09-21 17:00:38	0	13033	36900
0401	318	MG	M	9.5	858	2004.09.22	08:00:37	266	8	266.333	3D	48.784	113.694	302081	5406937	2004-09-22 08:00:37	0	13048	36949
0402	406	MG	M	4.5	865	2004.09.22	08:01:31	266	8	266.333	2D	48.784	113.694	302082	5406932	2004-09-22 08:01:31	0	13048	36949
0402	406	MG	M	4.5	899	2004.09.29	10:01:07	273	10	273.417	2D	48.782	113.707	301185	5406708	2004-09-29 10:01:07	0	13218	37527
0410	31	MG	M	4	717	2004.09.29	10:01:07	273	10	273.417	2D	48.782	113.706	301188	5406700	2004-09-29 10:01:07	0	13218	37527
0401	318	MG	M	9.5	897	2004.09.30	11:00:37	274	11	274.458	3D	48.782	113.706	301187	5406697	2004-09-30 11:00:37	0	13242	37610
0410	31	MG	M	4	722	2004.09.30	11:00:38	274	11	274.458	3D	48.781	113.707	301180	5406694	2004-09-30 11:00:38	0	13242	37610
0410	31	MG	M	4	734	2004.10.02	23:00:37	276	23	276.958	3D	48.78	113.706	301186	5406505	2004-10-02 23:00:37	0	13301	37808
0402	406	MG	M	4.5	916	2004.10.02	23:00:38	276	23	276.958	3D	48.78	113.706	301188	5406510	2004-10-02 23:00:38	0	13301	37808
0410	31	MG	M	4	735	2004.10.03	04:00:45	277	4	277.167	3D	48.779	113.708	301100	5406473	2004-10-03 04:00:45	0	13306	37820
0402	406	MG	M	4.5	917	2004.10.03	04:01:06	277	4	277.167	2D	48.779	113.707	301107	5406471	2004-10-03 04:01:06	0	13306	37820
0402	406	MG	M	4.5	918	2004.10.03	09:00:38	277	9	277.375	3D	48.781	113.709	300979	5406605	2004-10-03 09:00:38	0	13311	37834
0410	31	MG	M	4	736	2004.10.03	09:01:07	277	9	277.375	2D	48.781	113.709	300974	5406608	2004-10-03 09:01:07	0	13311	37834
0324	181	A	F	5.5	1570	2004.10.04	01:00:38	278	1	278.042	3D	48.811	113.67	303962	5409895	2004-10-04 01:00:38	0	13327	37890
0316	156	A	F	4.5	1569	2004.10.04	01:01:11	278	1	278.042	3D	48.811	113.67	303951	5409876	2004-10-04 01:01:11	0	13327	37890
0402	406	MG	M	4.5	923	2004.10.04	10:02:01	278	10	278.417	2D	48.777	113.72	300210	5406273	2004-10-04 10:02:01	0	13336	37918
0410	31	MG	M	4	741	2004.10.04	10:02:06	278	10	278.417	2D	48.777	113.72	300200	5406277	2004-10-04 10:02:06	0	13336	37918
0324	181	A	F	5.5	1572	2004.10.04	11:00:37	278	11	278.458	3D	48.809	113.673	303769	5409673	2004-10-04 11:00:37	0	13337	37919
0316	156	A	F	4.5	1571	2004.10.04	11:00:38	278	11	278.458	3D	48.809	113.673	303785	5409663	2004-10-04 11:00:38	0	13337	37919
0324	181	A	F	5.5	1574	2004.10.04	21:00:37	278	21	278.875	3D	48.81	113.665	304342	5409752	2004-10-04 21:00:37	0	13347	37956
0316	156	A	F	4.5	1573	2004.10.04	21:01:08	278	21	278.875	3D	48.81	113.665	304358	5409744	2004-10-04 21:01:08	0	13347	37956
0402	406	MG	M	4.5	929	2004.10.05	16:00:56	279	16	279.667	3D	48.779	113.741	298646	5406565	2004-10-05 16:00:56	0	13366	38020
0410	31	MG	M	4	747	2004.10.05	16:01:06	279	16	279.667	2D	48.779	113.741	298633	5406563	2004-10-05 16:01:06	0	13366	38020
0402	406	MG	M	4.5	931	2004.10.06	02:01:07	280	2	280.083	2D	48.785	113.75	297968	5407185	2004-10-06 02:01:07	0	13376	38057
0410	31	MG	M	4	749	2004.10.06	02:01:07	280	2	280.083	2D	48.785	113.75	297990	5407183	2004-10-06 02:01:07	0	13376	38057
0412	168	SP	F	3.5	199	2004.10.07	09:00:38	281	9	281.375	3D	48.448	113.324	328150	5368672	2004-10-07 09:00:38	0	13407	38178
0413	281	SP	F	4.5	242	2004.10.07	09:00:38	281	9	281.375	3D	48.448	113.324	328155	5368663	2004-10-07 09:00:38	0	13407	38178
0412	168	SP	F	3.5	200	2004.10.07	14:00:38	281	14	281.583	3D	48.45	113.315	328793	5368921	2004-10-07 14:00:38	0	13412	38197
0413	281	SP	F	4.5	243	2004.10.07	14:00:38	281	14	281.583	3D	48.45	113.316	328784	5368898	2004-10-07 14:00:38	0	13412	38197
0316	156	A	F	4.5	1592	2004.10.08	20:00:37	282	20	282.833	3D	48.811	113.673	303768	5409937	2004-10-08 20:00:37	0	13442	38317
0324	181	A	F	5.5	1593	2004.10.08	20:00:37	282	20	282.833	3D	48.811	113.673	303788	5409922	2004-10-08 20:00:37	0	13442	38317
0411	531	IP	F	6	568	2004.10.09	10:00:37	283	10	283.417	3D	48.859	113.698	302152	5415297	2004-10-09 10:00:37	0	13456	38367
0418	293	IP	F	6.5	54	2004.10.09	10:00:37	283	10	283.417	3D	48.859	113.697	302176	5415300	2004-10-09 10:00:37	0	13456	38367
0413	281	SP	F	4.5	256	2004.10.10	07:00:37	284	7	284.292	3D	48.457	113.311	329143	5369683	2004-10-10 07:00:37	0	13477	38455
0412	168	SP	F	3.5	213	2004.10.10	07:00:55	284	7	284.292	3D	48.457	113.311	329149	5369687	2004-10-10 07:00:55	0	13477	38455
0410	31	MG	M	4	771	2004.10.10	16:00:38	284	16	284.667	3D	48.801	113.725	299932	5408894	2004-10-10 16:00:38	0	13486	38491
0402	406	MG	M	4.5	953	2004.10.10	16:00:39	284	16	284.667	3D	48.801	113.725	299930	5408904	2004-10-10 16:00:39	0	13486	38491
0402	406	MG	M	4.5	954	2004.10.10	21:00:37	284	21	284.875	3D	48.8	113.726	299857	5408819	2004-10-10 21:00:37	0	13491	38508
0410	31	MG	M	4	772	2004.10.10	21:01:07	284	21	284.875	2D	48.8	113.726	299854	5408820	2004-10-10 21:01:07	0	13491	38508
0316	156	A	F	4.5	1606	2004.10.11	18:00:38	285	18	285.75	3D	48.807	113.66	304734	5409423	2004-10-11 18:00:38	0	13512	38592
0324	181	A	F	5.5	1607	2004.10.11	18:00:38	285	18	285.75	3D	48.807	113.66	304728	5409444	2004-10-11 18:00:38	0	13512	38592
0324	181	A	F	5.5	1608	2004.10.11	23:00:37	285	23	285.958	3D	48.807	113.656	304974	5409411	2004-10-11 23:00:37	0	13516	38607
0316	156	A	F	4.5	1607	2004.10.11	23:00:55	285	23	285.958	3D	48.807	113.656	304972	5409428	2004-10-11 23:00:55	0	13516	38607
0402	406	MG	M	4.5	964	2004.10.12	23:00:38	286	23	286.958	3D	48.803	113.721	300239	5409161	2004-10-12 23:00:38	0	13540	38707
0410	31	MG	M	4	782	2004.10.12	23:01:07	286	23	286.958	2D	48.803	113.72	300260	5409167	2004-10-12 23:01:07	0	13540	38707
0324	181	A	F	5.5	1618	2004.10.14	01:00:39	288	1	288.042	3D	48.81	113.665	304350	5409749	2004-10-14 01:00:39	0	13566	38818
0316	156	A	F	4.5	1617	2004.10.14	01:00:56	288	1	288.042	3D	48.81	113.665	304337	5409735	2004-10-14 01:00:56	0	13566	38818
0324	181	A	F	5.5	1621	2004.10.14	16:00:38	288	16	288.667	3D	48.81	113.656	304977	5409764	2004-10-14 16:00:38	0	13581	38881
0316	156	A	F	4.5	1620	2004.10.14	16:01:07	288	16	288.667	3D	48.81	113.656	305000	5409766	2004-10-14 16:01:07	0	13581	38881
0324	181	A	F	5.5	1622	2004.10.14	21:00:38	288	21	288.875	3D	48.809	113.653	305244	5409576	2004-10-14 21:00:38	0	13586	38901
0316	156	A	F	4.5	1621	2004.10.14	21:01:24	288	21	288.875	2D	48.808	113.653	305245	5409554	2004-10-14 21:01:24	0	13586	38901
0324	181	A	F	5.5	1633	2004.10.17	04:00:38	291	4	291.167	3D	48.806	113.659	304788	5409330	2004-10-17 04:00:38	0	13688	39191
0316	156	A	F	4.5	1632	2004.10.17	04:01:03	291	4	291.167	3D	48.806	113.659	304786	5409337	2004-10-17 04:01:03	0	13688	39191
0324	181	A	F	5.5	1635	2004.10.17	14:00:38	291	14	291.583	3D	48.805	113.664	304407	5409219	2004-10-17 14:00:38	0	13728	39271
0316	156	A	F	4.5	1634	2004.10.17	14:00:55	291	14	291.583	3D	48.805	113.664	304405	5409227	2004-10-17 14:00:55	0	13728	39271
0412	168	SP	F	3.5	251	2004.10.18	05:00:38	292	5	292.208	3D	48.477	113.34	327071	5371939	2004-10-18 05:00:38	0	13788	39395
0413	281	SP	F	4.5	294	2004.10.18	05:00:55	292	5	292.208	3D	48.477	113.34	327077	5371937	2004-10-18 05:00:55	0	13788	39395
0420	381	SP	F	4.5	521	2004.10.18	20:00:15	292	20	292.833	3D	48.478	113.342	326912	5372109	2004-10-18 20:00:15	0	13848	39518
0413	281	SP	F	4.5	297	2004.10.18	20:01:06	292	20	292.833	2D	48.478	113.342	326898	5372110	2004-10-18 20:01:06	0	13848	39518
0316	156	A	F	4.5	1641	2004.10.19	01:00:55	293	1	293.042	3D	48.804	113.665	304325	5409061	2004-10-19 01:00:55	0	13868	39563
0324	181	A	F	5.5	1642	2004.10.19	01:00:55	293	1	293.042	3D	48.804	113.665	304314	5409060	2004-10-19 01:00:55	0	13868	39563
0420	381	SP	F	4.5	561	2004.10.19	06:00:15	293	6	293.25	3D	48.478	113.342	326895	5372103	2004-10-19 06:00:15	0	13888	39599
0412	168	SP	F	3.5	256	2004.10.19	06:00:37	293	6	293.25	3D	48.478	113.342	326889	5372084	2004-10-19 06:00:37	0	13888	39599
0324	181	A	F	5.5	1647	2004.10.20	02:00:38	294	2	294.083	3D	48.803	113.653	305233	5408940	2004-10-20 02:00:38	0	13968	39768
0316	156	A	F	4.5	1646	2004.10.20	02:00:55	294	2	294.083	3D	48.803	113.653	305233	5408945	2004-10-20 02:00:55	0	13968	39768
0420	381	SP	F	4.5	661	2004.10.20	07:00:15	294	7	294.292	3D	48.459	113.313	329025	5369862	2004-10-20 07:00:15	0	13988	39807
0412	168	SP	F	3.5	261	2004.10.20	07:00:38	294	7	294.292	3D	48.459	113.312	329042	5369863	2004-10-20 07:00:38	0	13988	39807
0420	381	SP	F	4.5	701	2004.10.20	17:00:15	294	17	294.708	3D	48.461	113.3	329970	5370082	2004-10-20 17:00:15	0	14028	39893
0412	168	SP	F	3.5	263	2004.10.20	17:00:55	294	17	294.708	3D	48.461	113.3	329971	5370064	2004-10-20 17:00:55	0	14028	39893
0420	381	SP	F	4.5	821	2004.10.21	23:00:44	295	23	295.958	2D	48.455	113.309	329306	5369472	2004-10-21 23:00:44	0	14148	40147
0413	281	SP	F	4.5	312	2004.10.21	23:01:41	295	23	295.958	2D	48.455	113.309	329297	5369482	2004-10-21 23:01:41	0	14148	40147
0316	156	A	F	4.5	1656	2004.10.22	04:00:55	296	4	296.167	3D	48.804	113.651	305351	5408997	2004-10-22 04:00:55	0	14168	40191
0324	181	A	F	5.5	1657	2004.10.22	04:01:07	296	4	296.167	2D	48.803	113.651	305347	5408992	2004-10-22 04:01:07	0	14168	40191
0411	531	IP	F	6	647	2004.10.25	21:00:38	299	21	299.875	3D	48.86	113.62	307865	5415191	2004-10-25 21:00:38	0	14521	40924
0416	256	IP	F	7.5	148	2004.10.25	21:00:38	299	21	299.875	3D	48.86	113.62	307842	5415186	2004-10-25 21:00:38	0	14521	40924
0411	531	IP	F	6	648	2004.10.26	02:00:37	300	2	300.083	3D	48.86	113.62	307825	5415230	2004-10-26 02:00:37	0	14541	40964
0416	256	IP	F	7.5	149	2004.10.26	02:00:56	300	2	300.083	3D	48.86	113.62	307839	5415228	2004-10-26 02:00:56	0	14541	40964
0413	281	SP	F	4.5	332	2004.10.26	03:00:37	300	3	300.125	3D	48.458	113.3	329961	5369747	2004-10-26 03:00:37	0	14545	40975
0412	168	SP	F	3.5	289	2004.10.26	03:01:24	300	3	300.125	2D	48.458	113.3	329961	5369760	2004-10-26 03:01:24	0	14545	40975
0413	281	SP	F	4.5	335	2004.10.26	18:00:38	300	18	300.75	3D	48.471	113.297	330230	5371148	2004-10-26 18:00:38	0	14605	41109
0412	168	SP	F	3.5	292	2004.10.26	18:02:07	300	18	300.75	3D	48.471	113.297	330218	5371165	2004-10-26 18:02:07	0	14605	41109
0324	181	A	F	5.5	1680	2004.10.26	23:00:38	300	23	300.958	3D	48.805	113.655	305052	5409183	2004-10-26 23:00:38	0	14625	41150
0316	156	A	F	4.5	1679	2004.10.26	23:01:26	300	23	300.958	2D	48.805	113.655	305065	5409183	2004-10-26 23:01:26	0	14625	41150
0420	381	SP	F	4.5	1361	2004.10.27	14:00:18	301	14	301.583	3D	48.463	113.312	329058	5370366	2004-10-27 14:00:18	0	14685	41276
0413	281	SP	F	4.5	339	2004.10.27	14:01:07	301	14	301.583	3D	48.463	113.312	329057	5370362	2004-10-27 14:01:07	0	14685	41276
0420	381	SP	F	4.5	1481	2004.10.28	20:00:15	302	20	302.833	3D	48.461	113.31	329218	5370163	2004-10-28 20:00:15	0	14805	41542
0413	281	SP	F	4.5	345	2004.10.28	20:00:38	302	20	302.833	3D	48.462	113.31	329211	5370170	2004-10-28 20:00:38	0	14805	41542
0324	181	A	F	5.5	1690	2004.10.29	01:00:38	303	1	303.042	3D	48.809	113.657	304955	5409641	2004-10-29 01:00:38	0	14825	41588
0316	156	A	F	4.5	1689	2004.10.29	01:00:55	303	1	303.042	3D	48.809	113.657	304953	5409632	2004-10-29 01:00:55	0	14825	41588
0411	531	IP	F	6	678	2004.11.01	08:01:06	306	8	306.333	2D	48.859	113.661	304824	5415192	2004-11-01 08:01:06	0	15135	42301
0416	256	IP	F	7.5	179	2004.11.01	08:01:06	306	8	306.333	2D	48.859	113.661	304841	5415198	2004-11-01 08:01:06	0	15135	42301
0401	318	MG	M	9.5	1051	2004.11.01	13:00:38	306	13	306.542	3D	48.81	113.689	302597	5409861	2004-11-01 13:00:38	0	15155	42335
0410	31	MG	M	4	876	2004.11.01	13:01:06	306	13	306.542	2D	48.81	113.689	302602	5409858	2004-11-01 13:01:06	0	15155	42335
0401	318	MG	M	9.5	1052	2004.11.01	18:00:37	306	18	306.75	3D	48.81	113.688	302623	5409840	2004-11-01 18:00:37	0	15175	42376
0410	31	MG	M	4	877	2004.11.01	18:01:06	306	18	306.75	3D	48.81	113.689	302613	5409830	2004-11-01 18:01:06	0	15175	42376
0402	406	MG	M	4.5	1055	2004.11.01	18:01:07	306	18	306.75	2D	48.81	113.688	302627	5409856	2004-11-01 18:01:07	0	15175	42376
0401	318	MG	M	9.5	1053	2004.11.01	23:00:38	306	23	306.958	3D	48.81	113.688	302642	5409850	2004-11-01 23:00:38	0	15195	42415
0402	406	MG	M	4.5	1056	2004.11.01	23:01:07	306	23	306.958	2D	48.81	113.688	302664	5409856	2004-11-01 23:01:07	0	15195	42415
0410	31	MG	M	4	878	2004.11.01	23:01:07	306	23	306.958	2D	48.81	113.688	302633	5409837	2004-11-01 23:01:07	0	15195	42415
0410	31	MG	M	4	879	2004.11.02	04:00:37	307	4	307.167	3D	48.81	113.688	302658	5409816	2004-11-02 04:00:37	0	15215	42452
0401	318	MG	M	9.5	1054	2004.11.02	04:00:38	307	4	307.167	3D	48.81	113.688	302662	5409826	2004-11-02 04:00:38	0	15215	42452
0402	406	MG	M	4.5	1057	2004.11.02	04:01:55	307	4	307.167	2D	48.81	113.688	302645	5409814	2004-11-02 04:01:55	0	15215	42452
0401	318	MG	M	9.5	1055	2004.11.02	09:00:38	307	9	307.375	3D	48.81	113.688	302665	5409828	2004-11-02 09:00:38	0	15235	42489
0410	31	MG	M	4	880	2004.11.02	09:00:38	307	9	307.375	3D	48.81	113.688	302653	5409814	2004-11-02 09:00:38	0	15235	42489
0402	406	MG	M	4.5	1058	2004.11.02	09:01:27	307	9	307.375	3D	48.81	113.688	302659	5409823	2004-11-02 09:01:27	0	15235	42489
0401	318	MG	M	9.5	1057	2004.11.02	19:00:37	307	19	307.792	3D	48.809	113.679	303292	5409719	2004-11-02 19:00:37	0	15275	42565
0402	406	MG	M	4.5	1060	2004.11.02	19:01:06	307	19	307.792	2D	48.809	113.679	303281	5409733	2004-11-02 19:01:06	0	15275	42565
0401	318	MG	M	9.5	1058	2004.11.03	00:00:38	308	0	308	3D	48.809	113.679	303297	5409714	2004-11-03 00:00:38	0	15295	42603
0402	406	MG	M	4.5	1061	2004.11.03	00:01:07	308	0	308	2D	48.809	113.679	303293	5409732	2004-11-03 00:01:07	0	15295	42603
0401	318	MG	M	9.5	1059	2004.11.03	05:01:07	308	5	308.208	3D	48.809	113.682	303106	5409670	2004-11-03 05:01:07	0	15315	42645
0402	406	MG	M	4.5	1062	2004.11.03	05:01:07	308	5	308.208	2D	48.809	113.682	303120	5409671	2004-11-03 05:01:07	0	15315	42645
0401	318	MG	M	9.5	1060	2004.11.03	10:00:37	308	10	308.417	3D	48.808	113.682	303113	5409607	2004-11-03 10:00:37	0	15335	42681
0402	406	MG	M	4.5	1063	2004.11.03	10:00:37	308	10	308.417	3D	48.808	113.682	303106	5409607	2004-11-03 10:00:37	0	15335	42681
0402	406	MG	M	4.5	1065	2004.11.03	20:01:06	308	20	308.833	2D	48.81	113.69	302489	5409811	2004-11-03 20:01:06	0	15375	42764
0401	318	MG	M	9.5	1062	2004.11.03	20:01:07	308	20	308.833	3D	48.81	113.69	302514	5409811	2004-11-03 20:01:07	0	15375	42764
0418	293	IP	F	6.5	185	2004.11.05	17:00:38	310	17	310.708	3D	48.809	113.681	303195	5409640	2004-11-05 17:00:38	0	15554	43119
0401	318	MG	M	9.5	1071	2004.11.05	17:01:01	310	17	310.708	3D	48.809	113.681	303198	5409634	2004-11-05 17:01:01	0	15554	43119
0419	368	IP	F	2.5	206	2004.11.11	00:00:38	316	0	316	3D	48.864	113.668	304313	5415712	2004-11-11 00:00:38	0	16058	44139
0426	543	MG	M	4.5	138	2004.11.11	00:01:08	316	0	316	2D	48.864	113.668	304300	5415732	2004-11-11 00:01:08	0	16058	44139
0416	256	IP	F	7.5	272	2004.11.20	17:00:55	325	17	325.708	3D	48.859	113.619	307938	5415042	2004-11-20 17:00:55	0	16986	45962
0411	531	IP	F	6	771	2004.11.20	17:00:56	325	17	325.708	3D	48.859	113.619	307929	5415050	2004-11-20 17:00:56	0	16986	45962
0416	256	IP	F	7.5	273	2004.11.20	22:00:55	325	22	325.917	3D	48.859	113.618	307996	5415076	2004-11-20 22:00:55	0	17006	46002
0411	531	IP	F	6	772	2004.11.20	22:01:06	325	22	325.917	2D	48.859	113.618	308000	5415070	2004-11-20 22:01:06	0	17006	46002
0416	256	IP	F	7.5	292	2004.11.24	21:00:37	329	21	329.875	3D	48.858	113.615	308223	5414965	2004-11-24 21:00:37	0	17360	46692
0418	293	IP	F	6.5	277	2004.11.24	21:00:38	329	21	329.875	3D	48.858	113.615	308215	5414957	2004-11-24 21:00:38	0	17360	46692
0416	256	IP	F	7.5	293	2004.11.25	02:01:07	330	2	330.083	2D	48.858	113.614	308276	5414999	2004-11-25 02:01:07	0	17380	46732
0418	293	IP	F	6.5	278	2004.11.25	02:01:07	330	2	330.083	2D	48.858	113.614	308277	5414999	2004-11-25 02:01:07	0	17380	46732
0401	318	MG	M	9.5	1165	2004.11.25	07:01:06	330	7	330.292	2D	48.804	113.65	305459	5409098	2004-11-25 07:01:06	0	17400	46765
0416	256	IP	F	7.5	294	2004.11.25	07:01:06	330	7	330.292	3D	48.858	113.614	308297	5415014	2004-11-25 07:01:06	0	17400	46767
0418	293	IP	F	6.5	279	2004.11.25	07:02:31	330	7	330.292	3D	48.858	113.614	308298	5414997	2004-11-25 07:02:31	0	17400	46767
0415	518	A	F	3.5	284	2004.11.25	07:03:00	330	7	330.292	2D	48.805	113.65	305456	5409119	2004-11-25 07:03:00	0	17400	46765
0409	93	STM	M	8.5	984	2004.11.25	23:00:37	330	23	330.958	3D	48.462	113.298	330131	5370153	2004-11-25 23:00:37	0	17464	46894
0420	381	SP	F	4.5	4181	2004.11.25	23:00:38	330	23	330.958	3D	48.462	113.298	330128	5370154	2004-11-25 23:00:38	0	17464	46894
0418	293	IP	F	6.5	283	2004.11.26	03:00:37	331	3	331.125	3D	48.858	113.617	308069	5414991	2004-11-26 03:00:37	0	17480	46922
0416	256	IP	F	7.5	298	2004.11.26	03:01:07	331	3	331.125	3D	48.858	113.617	308065	5414976	2004-11-26 03:01:07	0	17480	46922
0420	381	SP	F	4.5	4201	2004.11.26	04:00:15	331	4	331.167	3D	48.462	113.298	330125	5370151	2004-11-26 04:00:15	0	17484	46931
0409	93	STM	M	8.5	985	2004.11.26	04:01:06	331	4	331.167	2D	48.462	113.298	330130	5370152	2004-11-26 04:01:06	0	17484	46931
0409	93	STM	M	8.5	986	2004.11.26	09:00:38	331	9	331.375	3D	48.462	113.298	330129	5370156	2004-11-26 09:00:38	0	17504	46969
0420	381	SP	F	4.5	4221	2004.11.26	09:00:38	331	9	331.375	3D	48.462	113.298	330128	5370157	2004-11-26 09:00:38	0	17504	46969
0416	256	IP	F	7.5	302	2004.11.26	23:00:38	331	23	331.958	3D	48.859	113.617	308061	5415036	2004-11-26 23:00:38	0	17560	47073
0418	293	IP	F	6.5	287	2004.11.26	23:00:38	331	23	331.958	3D	48.859	113.617	308080	5415040	2004-11-26 23:00:38	0	17560	47073
0409	93	STM	M	8.5	989	2004.11.27	00:00:38	332	0	332	3D	48.455	113.3	329955	5369403	2004-11-27 00:00:38	0	17562	47079
0413	281	SP	F	4.5	485	2004.11.27	00:00:38	332	0	332	3D	48.455	113.3	329938	5369407	2004-11-27 00:00:38	0	17562	47079
0420	381	SP	F	4.5	4281	2004.11.27	00:00:50	332	0	332	3D	48.455	113.3	329944	5369401	2004-11-27 00:00:50	0	17562	47079
0401	318	MG	M	9.5	1177	2004.11.27	19:00:38	332	19	332.792	3D	48.802	113.653	305169	5408880	2004-11-27 19:00:38	0	17637	47216
0415	518	A	F	3.5	296	2004.11.27	19:00:38	332	19	332.792	3D	48.802	113.654	305154	5408891	2004-11-27 19:00:38	0	17637	47216
0401	318	MG	M	9.5	1178	2004.11.28	00:00:38	333	0	333	3D	48.803	113.652	305269	5408935	2004-11-28 00:00:38	0	17657	47254
0415	518	A	F	3.5	297	2004.11.28	00:00:38	333	0	333	3D	48.803	113.652	305276	5408952	2004-11-28 00:00:38	0	17657	47254
0418	293	IP	F	6.5	292	2004.11.28	00:00:38	333	0	333	3D	48.858	113.618	307954	5414972	2004-11-28 00:00:38	0	17657	47255
0416	256	IP	F	7.5	307	2004.11.28	00:00:55	333	0	333	3D	48.858	113.618	307949	5414969	2004-11-28 00:00:55	0	17657	47255
0401	318	MG	M	9.5	1179	2004.11.28	05:01:07	333	5	333.208	3D	48.803	113.651	305345	5408928	2004-11-28 05:01:07	0	17677	47292
0415	518	A	F	3.5	298	2004.11.28	05:01:07	333	5	333.208	2D	48.803	113.651	305349	5408929	2004-11-28 05:01:07	0	17677	47292
0413	281	SP	F	4.5	494	2004.11.28	21:00:38	333	21	333.875	3D	48.477	113.303	329781	5371862	2004-11-28 21:00:38	0	17741	47413
0412	168	SP	F	3.5	451	2004.11.28	21:00:39	333	21	333.875	3D	48.477	113.303	329799	5371867	2004-11-28 21:00:39	0	17741	47413
0411	531	IP	F	6	811	2004.11.29	01:00:37	334	1	334.042	3D	48.859	113.622	307718	5415136	2004-11-29 01:00:37	0	17757	47438
0416	256	IP	F	7.5	312	2004.11.29	01:00:38	334	1	334.042	3D	48.859	113.622	307723	5415138	2004-11-29 01:00:38	0	17757	47438
0420	381	SP	F	4.5	5281	2004.12.07	10:00:15	342	10	342.417	3D	48.472	113.343	326793	5371372	2004-12-07 10:00:15	0	18527	48899
0413	281	SP	F	4.5	535	2004.12.07	10:00:38	342	10	342.417	3D	48.472	113.344	326789	5371373	2004-12-07 10:00:38	0	18527	48899
0401	318	MG	M	9.5	1224	2004.12.07	14:00:37	342	14	342.583	3D	48.796	113.657	304864	5408209	2004-12-07 14:00:37	0	18543	48929
0415	518	A	F	3.5	343	2004.12.07	14:00:37	342	14	342.583	3D	48.796	113.657	304865	5408228	2004-12-07 14:00:37	0	18543	48929
0420	381	SP	F	4.5	5401	2004.12.08	16:00:15	343	16	343.667	3D	48.479	113.346	326649	5372223	2004-12-08 16:00:15	0	18633	49110
0413	281	SP	F	4.5	541	2004.12.08	16:00:37	343	16	343.667	3D	48.479	113.346	326652	5372234	2004-12-08 16:00:37	0	18633	49110
0411	531	IP	F	6	859	2004.12.09	01:00:37	344	1	344.042	3D	48.857	113.614	308259	5414853	2004-12-09 01:00:37	0	18669	49174
0418	293	IP	F	6.5	345	2004.12.09	01:00:37	344	1	344.042	3D	48.857	113.614	308268	5414838	2004-12-09 01:00:37	0	18669	49174
0411	531	IP	F	6	860	2004.12.09	06:01:06	344	6	344.25	2D	48.857	113.614	308259	5414850	2004-12-09 06:01:06	0	18687	49208
0418	293	IP	F	6.5	346	2004.12.09	06:01:20	344	6	344.25	2D	48.857	113.614	308264	5414839	2004-12-09 06:01:20	0	18687	49208
0420	381	SP	F	4.5	5461	2004.12.09	07:00:44	344	7	344.292	2D	48.48	113.346	326669	5372321	2004-12-09 07:00:44	0	18691	49212
0413	281	SP	F	4.5	544	2004.12.09	07:01:06	344	7	344.292	2D	48.48	113.345	326676	5372298	2004-12-09 07:01:06	0	18691	49212
0420	381	SP	F	4.5	5621	2004.12.10	23:00:15	345	23	345.958	3D	48.474	113.351	326262	5371691	2004-12-10 23:00:15	0	18849	49516
0408	418	STM	M	6.5	1060	2004.12.10	23:01:12	345	23	345.958	3D	48.474	113.351	326243	5371685	2004-12-10 23:01:12	0	18849	49516
0420	381	SP	F	4.5	5741	2004.12.12	05:00:15	347	5	347.208	3D	48.475	113.351	326275	5371736	2004-12-12 05:00:15	0	18967	49745
0408	418	STM	M	6.5	1066	2004.12.12	05:00:38	347	5	347.208	3D	48.475	113.351	326266	5371717	2004-12-12 05:00:38	0	18967	49745
0420	381	SP	F	4.5	6001	2004.12.14	22:00:15	349	22	349.917	3D	48.478	113.357	325840	5372167	2004-12-14 22:00:15	0	19227	50262
0408	418	STM	M	6.5	1079	2004.12.14	22:00:38	349	22	349.917	3D	48.479	113.357	325849	5372176	2004-12-14 22:00:38	0	19227	50262
0401	318	MG	M	9.5	1260	2004.12.15	02:00:37	350	2	350.083	3D	48.805	113.664	304367	5409158	2004-12-15 02:00:37	0	19243	50290
0402	406	MG	M	4.5	1263	2004.12.15	02:00:37	350	2	350.083	3D	48.805	113.664	304376	5409172	2004-12-15 02:00:37	0	19243	50290
0420	381	SP	F	4.5	6021	2004.12.15	03:00:15	350	3	350.125	3D	48.479	113.356	325865	5372186	2004-12-15 03:00:15	0	19247	50298
0408	418	STM	M	6.5	1080	2004.12.15	03:00:38	350	3	350.125	3D	48.479	113.357	325846	5372178	2004-12-15 03:00:38	0	19247	50298
0420	381	SP	F	4.5	6041	2004.12.15	08:00:15	350	8	350.333	3D	48.479	113.356	325857	5372184	2004-12-15 08:00:15	0	19267	50334
0408	418	STM	M	6.5	1081	2004.12.15	08:00:38	350	8	350.333	3D	48.479	113.357	325835	5372181	2004-12-15 08:00:38	0	19267	50334
0402	406	MG	M	4.5	1266	2004.12.15	17:00:38	350	17	350.708	3D	48.805	113.664	304396	5409244	2004-12-15 17:00:38	0	19303	50405
0401	318	MG	M	9.5	1263	2004.12.15	17:01:01	350	17	350.708	3D	48.805	113.664	304396	5409234	2004-12-15 17:01:01	0	19303	50405
0420	381	SP	F	4.5	6161	2004.12.16	14:00:37	351	14	351.583	3D	48.468	113.365	325181	5370968	2004-12-16 14:00:37	0	19387	50569
0408	418	STM	M	6.5	1087	2004.12.16	14:00:38	351	14	351.583	3D	48.468	113.365	325182	5370972	2004-12-16 14:00:38	0	19387	50569
0420	381	SP	F	4.5	6181	2004.12.16	19:00:35	351	19	351.792	3D	48.469	113.368	324959	5371100	2004-12-16 19:00:35	0	19407	50608
0409	93	STM	M	8.5	1084	2004.12.16	19:00:55	351	19	351.792	3D	48.469	113.368	324949	5371117	2004-12-16 19:00:55	0	19407	50608
0420	381	SP	F	4.5	6241	2004.12.17	10:00:15	352	10	352.417	3D	48.47	113.369	324928	5371239	2004-12-17 10:00:15	0	19467	50717
0409	93	STM	M	8.5	1087	2004.12.17	10:00:37	352	10	352.417	3D	48.47	113.369	324914	5371256	2004-12-17 10:00:37	0	19467	50717
0418	293	IP	F	6.5	393	2004.12.19	01:00:38	354	1	354.042	3D	48.862	113.664	304601	5415563	2004-12-19 01:00:38	0	19621	51013
0416	256	IP	F	7.5	408	2004.12.19	01:01:06	354	1	354.042	2D	48.862	113.664	304586	5415562	2004-12-19 01:01:06	0	19621	51013
0401	318	MG	M	9.5	1283	2004.12.19	21:00:38	354	21	354.875	3D	48.804	113.664	304386	5409120	2004-12-19 21:00:38	0	19698	51165
0402	406	MG	M	4.5	1286	2004.12.19	21:01:07	354	21	354.875	2D	48.804	113.664	304378	5409119	2004-12-19 21:01:07	0	19698	51165
0416	256	IP	F	7.5	413	2004.12.20	02:00:37	355	2	355.083	3D	48.858	113.654	305357	5415085	2004-12-20 02:00:37	0	19718	51204
0411	531	IP	F	6	912	2004.12.20	02:00:38	355	2	355.083	3D	48.858	113.654	305355	5415085	2004-12-20 02:00:38	0	19718	51204
0411	531	IP	F	6	913	2004.12.20	07:00:38	355	7	355.292	3D	48.858	113.654	305353	5415093	2004-12-20 07:00:38	0	19737	51237
0416	256	IP	F	7.5	414	2004.12.20	07:00:58	355	7	355.292	3D	48.858	113.654	305359	5415076	2004-12-20 07:00:58	0	19737	51237
0401	318	MG	M	9.5	1289	2004.12.21	03:00:38	356	3	356.125	3D	48.805	113.664	304368	5409252	2004-12-21 03:00:38	0	19816	51396
0402	406	MG	M	4.5	1292	2004.12.21	03:01:07	356	3	356.125	2D	48.805	113.665	304345	5409249	2004-12-21 03:01:07	0	19816	51396
0413	281	SP	F	4.5	603	2004.12.21	14:00:37	356	14	356.583	3D	48.457	113.296	330260	5369624	2004-12-21 14:00:37	0	19860	51482
0412	168	SP	F	3.5	560	2004.12.21	14:00:38	356	14	356.583	3D	48.457	113.296	330275	5369636	2004-12-21 14:00:38	0	19860	51482
0412	168	SP	F	3.5	561	2004.12.21	19:00:38	356	19	356.792	3D	48.457	113.297	330194	5369629	2004-12-21 19:00:38	0	19880	51519
0413	281	SP	F	4.5	604	2004.12.21	19:01:06	356	19	356.792	2D	48.457	113.297	330187	5369627	2004-12-21 19:01:06	0	19880	51519
0413	281	SP	F	4.5	605	2004.12.22	00:00:37	357	0	357	3D	48.457	113.297	330176	5369607	2004-12-22 00:00:37	0	19900	51559
0412	168	SP	F	3.5	562	2004.12.22	00:00:38	357	0	357	3D	48.457	113.297	330193	5369621	2004-12-22 00:00:38	0	19900	51559
0401	318	MG	M	9.5	1296	2004.12.22	14:00:55	357	14	357.583	3D	48.806	113.668	304128	5409314	2004-12-22 14:00:55	0	19954	51664
0402	406	MG	M	4.5	1299	2004.12.22	14:01:06	357	14	357.583	2D	48.806	113.668	304143	5409310	2004-12-22 14:01:06	0	19954	51664
0412	168	SP	F	3.5	566	2004.12.22	20:00:38	357	20	357.833	3D	48.456	113.297	330211	5369591	2004-12-22 20:00:38	0	19978	51713
0413	281	SP	F	4.5	609	2004.12.22	20:01:06	357	20	357.833	2D	48.457	113.297	330198	5369600	2004-12-22 20:01:06	0	19978	51713
0413	281	SP	F	4.5	610	2004.12.23	01:00:38	358	1	358.042	3D	48.456	113.296	330219	5369579	2004-12-23 01:00:38	0	19998	51749
0412	168	SP	F	3.5	567	2004.12.23	01:00:55	358	1	358.042	3D	48.457	113.296	330216	5369594	2004-12-23 01:00:55	0	19998	51749
0412	168	SP	F	3.5	568	2004.12.23	06:00:37	358	6	358.25	3D	48.457	113.296	330217	5369598	2004-12-23 06:00:37	0	20016	51783
0413	281	SP	F	4.5	611	2004.12.23	06:01:00	358	6	358.25	3D	48.456	113.297	330208	5369590	2004-12-23 06:01:00	0	20016	51783
0410	31	MG	M	4	1127	2004.12.23	20:00:37	358	20	358.833	3D	48.858	113.617	308086	5414951	2004-12-23 20:00:37	0	20072	51890
0411	531	IP	F	6	930	2004.12.23	20:00:38	358	20	358.833	3D	48.858	113.617	308087	5414956	2004-12-23 20:00:38	0	20072	51890
0411	531	IP	F	6	933	2004.12.24	11:01:07	359	11	359.458	2D	48.857	113.615	308198	5414890	2004-12-24 11:01:07	0	20131	52006
0410	31	MG	M	4	1130	2004.12.24	11:01:36	359	11	359.458	2D	48.857	113.615	308195	5414899	2004-12-24 11:01:36	0	20131	52006
0411	531	IP	F	6	939	2004.12.25	17:01:31	360	17	360.708	3D	48.86	113.622	307676	5415168	2004-12-25 17:01:31	0	20250	52228
0410	31	MG	M	4	1136	2004.12.25	17:01:32	360	17	360.708	3D	48.86	113.622	307664	5415176	2004-12-25 17:01:32	0	20250	52228
0410	31	MG	M	4	1137	2004.12.25	22:00:37	360	22	360.917	3D	48.859	113.62	307851	5415147	2004-12-25 22:00:37	0	20270	52264
0411	531	IP	F	6	940	2004.12.25	22:00:38	360	22	360.917	3D	48.859	113.62	307853	5415128	2004-12-25 22:00:38	0	20270	52264
0418	293	IP	F	6.5	426	2004.12.25	22:00:38	360	22	360.917	3D	48.859	113.62	307834	5415141	2004-12-25 22:00:38	0	20270	52264
0412	168	SP	F	3.5	585	2004.12.26	19:00:38	361	19	361.792	3D	48.48	113.303	329820	5372175	2004-12-26 19:00:38	0	20354	52434
0413	281	SP	F	4.5	628	2004.12.26	19:01:07	361	19	361.792	2D	48.48	113.303	329834	5372171	2004-12-26 19:01:07	0	20354	52434
0412	168	SP	F	3.5	586	2004.12.27	00:00:37	362	0	362	3D	48.48	113.303	329814	5372156	2004-12-27 00:00:37	0	20374	52472
0413	281	SP	F	4.5	629	2004.12.27	00:00:37	362	0	362	3D	48.479	113.303	329806	5372141	2004-12-27 00:00:37	0	20374	52472
0418	293	IP	F	6.5	436	2004.12.28	00:00:37	363	0	363	3D	48.863	113.62	307836	5415495	2004-12-28 00:00:37	0	20469	52663
0411	531	IP	F	6	950	2004.12.28	00:00:38	363	0	363	3D	48.863	113.62	307822	5415498	2004-12-28 00:00:38	0	20469	52663
0408	418	STM	M	6.5	1152	2004.12.30	03:00:55	365	3	365.125	3D	48.474	113.331	327718	5371552	2004-12-30 03:00:55	0	20672	53063
0412	168	SP	F	3.5	601	2004.12.30	03:01:06	365	3	365.125	2D	48.473	113.331	327718	5371528	2004-12-30 03:01:06	0	20672	53063
0408	418	STM	M	6.5	1153	2004.12.30	08:00:38	365	8	365.333	3D	48.473	113.331	327723	5371543	2004-12-30 08:00:38	0	20692	53102
0412	168	SP	F	3.5	602	2004.12.30	08:00:38	365	8	365.333	3D	48.474	113.331	327722	5371549	2004-12-30 08:00:38	0	20692	53102
0418	293	IP	F	6.5	453	2004.12.31	13:00:37	366	13	366.542	3D	48.856	113.611	308461	5414755	2004-12-31 13:00:37	0	20803	53322
0411	531	IP	F	6	967	2004.12.31	13:00:38	366	13	366.542	3D	48.856	113.611	308462	5414755	2004-12-31 13:00:38	0	20803	53322
0412	168	SP	F	3.5	608	2004.12.31	14:00:37	366	14	366.583	3D	48.484	113.321	328521	5372672	2004-12-31 14:00:37	0	20807	53330
0413	281	SP	F	4.5	651	2004.12.31	14:00:37	366	14	366.583	3D	48.484	113.321	328512	5372686	2004-12-31 14:00:37	0	20807	53330
0415	518	A	F	3.5	460	2004.12.31	23:00:55	366	23	366.958	3D	48.805	113.664	304432	5409233	2004-12-31 23:00:55	0	20843	53402
0426	543	MG	M	4.5	383	2004.12.31	23:00:55	366	23	366.958	3D	48.805	113.664	304424	5409221	2004-12-31 23:00:55	0	20843	53402
0408	418	STM	M	6.5	1161	2005.01.01	00:01:06	1	0	1	2D	48.487	113.318	328690	5372979	2005-01-01 00:01:06	0	20847	53414
0413	281	SP	F	4.5	653	2005.01.01	00:03:06	1	0	1	2D	48.486	113.318	328700	5372975	2005-01-01 00:03:06	0	20847	53414
0415	518	A	F	3.5	464	2005.01.01	19:00:38	1	19	1.792	3D	48.805	113.665	304325	5409231	2005-01-01 19:00:38	0	20919	53554
0426	543	MG	M	4.5	387	2005.01.01	19:00:55	1	19	1.792	3D	48.805	113.665	304312	5409235	2005-01-01 19:00:55	0	20919	53554
0401	318	MG	M	9.5	1350	2005.01.02	20:00:37	2	20	2.833	3D	48.804	113.665	304313	5409043	2005-01-02 20:00:37	0	21016	53738
0415	518	A	F	3.5	469	2005.01.02	20:00:38	2	20	2.833	3D	48.804	113.665	304307	5409035	2005-01-02 20:00:38	0	21016	53738
0426	543	MG	M	4.5	392	2005.01.02	20:00:38	2	20	2.833	3D	48.804	113.665	304317	5409061	2005-01-02 20:00:38	0	21016	53738
0401	318	MG	M	9.5	1351	2005.01.03	01:00:37	3	1	3.042	3D	48.804	113.665	304309	5409061	2005-01-03 01:00:37	0	21036	53773
0415	518	A	F	3.5	470	2005.01.03	01:01:06	3	1	3.042	2D	48.804	113.665	304303	5409040	2005-01-03 01:01:06	0	21036	53773
0426	543	MG	M	4.5	393	2005.01.03	01:01:07	3	1	3.042	2D	48.804	113.665	304316	5409063	2005-01-03 01:01:07	0	21036	53773
0401	318	MG	M	9.5	1352	2005.01.03	06:00:37	3	6	3.25	3D	48.804	113.665	304322	5409055	2005-01-03 06:00:37	0	21056	53809
0415	518	A	F	3.5	471	2005.01.03	06:00:38	3	6	3.25	3D	48.804	113.665	304306	5409040	2005-01-03 06:00:38	0	21056	53809
0415	518	A	F	3.5	474	2005.01.03	21:00:38	3	21	3.875	3D	48.804	113.664	304373	5409129	2005-01-03 21:00:38	0	21116	53931
0426	543	MG	M	4.5	397	2005.01.03	21:00:38	3	21	3.875	3D	48.804	113.664	304383	5409134	2005-01-03 21:00:38	0	21116	53931
0412	168	SP	F	3.5	630	2005.01.05	04:00:38	5	4	5.167	3D	48.46	113.307	329468	5370024	2005-01-05 04:00:38	0	21239	54172
0420	381	SP	F	4.5	8041	2005.01.05	04:00:44	5	4	5.167	2D	48.46	113.307	329483	5370011	2005-01-05 04:00:44	0	21239	54172
0420	381	SP	F	4.5	8101	2005.01.05	19:00:15	5	19	5.792	3D	48.461	113.309	329283	5370139	2005-01-05 19:00:15	0	21298	54286
0412	168	SP	F	3.5	633	2005.01.05	19:00:38	5	19	5.792	3D	48.461	113.309	329292	5370127	2005-01-05 19:00:38	0	21298	54286
0408	418	STM	M	6.5	1184	2005.01.05	19:00:55	5	19	5.792	3D	48.461	113.309	329275	5370132	2005-01-05 19:00:55	0	21298	54286
0420	381	SP	F	4.5	8121	2005.01.06	00:00:15	6	0	6	3D	48.461	113.31	329209	5370060	2005-01-06 00:00:15	0	21318	54325
0413	281	SP	F	4.5	677	2005.01.06	00:00:38	6	0	6	3D	48.461	113.31	329209	5370058	2005-01-06 00:00:38	0	21318	54325
0420	381	SP	F	4.5	8141	2005.01.06	05:00:15	6	5	6.208	3D	48.46	113.311	329181	5370015	2005-01-06 05:00:15	0	21338	54362
0413	281	SP	F	4.5	678	2005.01.06	05:00:37	6	5	6.208	3D	48.46	113.311	329179	5370021	2005-01-06 05:00:37	0	21338	54362
0420	381	SP	F	4.5	8281	2005.01.07	16:00:15	7	16	7.667	3D	48.456	113.296	330246	5369509	2005-01-07 16:00:15	0	21477	54624
0408	418	STM	M	6.5	1193	2005.01.07	16:01:07	7	16	7.667	3D	48.456	113.296	330224	5369504	2005-01-07 16:01:07	0	21477	54624
0401	318	MG	M	9.5	1374	2005.01.07	20:00:37	7	20	7.833	3D	48.805	113.665	304329	5409236	2005-01-07 20:00:37	0	21493	54649
0415	518	A	F	3.5	493	2005.01.07	20:00:38	7	20	7.833	3D	48.805	113.665	304348	5409236	2005-01-07 20:00:38	0	21493	54649
0408	418	STM	M	6.5	1194	2005.01.07	21:00:38	7	21	7.875	3D	48.456	113.297	330139	5369508	2005-01-07 21:00:38	0	21497	54659
0420	381	SP	F	4.5	8301	2005.01.07	21:00:43	7	21	7.875	2D	48.456	113.298	330131	5369508	2005-01-07 21:00:43	0	21497	54659
0420	381	SP	F	4.5	8341	2005.01.08	07:00:19	8	7	8.292	3D	48.456	113.298	330126	5369514	2005-01-08 07:00:19	0	21537	54734
0408	418	STM	M	6.5	1196	2005.01.08	07:01:06	8	7	8.292	2D	48.456	113.297	330143	5369499	2005-01-08 07:01:06	0	21537	54734
0420	381	SP	F	4.5	8401	2005.01.08	22:00:15	8	22	8.917	3D	48.456	113.297	330147	5369505	2005-01-08 22:00:15	0	21597	54851
0408	418	STM	M	6.5	1199	2005.01.08	22:00:38	8	22	8.917	3D	48.456	113.298	330132	5369514	2005-01-08 22:00:38	0	21597	54851
0420	381	SP	F	4.5	8421	2005.01.09	03:00:44	9	3	9.125	2D	48.456	113.298	330134	5369510	2005-01-09 03:00:44	0	21617	54889
0408	418	STM	M	6.5	1200	2005.01.09	03:01:06	9	3	9.125	2D	48.456	113.298	330131	5369509	2005-01-09 03:01:06	0	21617	54889
0415	518	A	F	3.5	500	2005.01.09	07:00:56	9	7	9.292	3D	48.806	113.667	304184	5409332	2005-01-09 07:00:56	0	21633	54922
0401	318	MG	M	9.5	1381	2005.01.09	07:01:08	9	7	9.292	3D	48.806	113.667	304185	5409325	2005-01-09 07:01:08	0	21633	54922
0420	381	SP	F	4.5	8441	2005.01.09	08:00:15	9	8	9.333	3D	48.456	113.298	330136	5369510	2005-01-09 08:00:15	0	21637	54928
0408	418	STM	M	6.5	1201	2005.01.09	08:00:37	9	8	9.333	3D	48.456	113.298	330136	5369508	2005-01-09 08:00:37	0	21637	54928
0416	256	IP	F	7.5	511	2005.01.09	12:00:37	9	12	9.5	3D	48.858	113.613	308354	5414992	2005-01-09 12:00:37	0	21653	54955
0411	531	IP	F	6	1010	2005.01.09	12:00:38	9	12	9.5	3D	48.858	113.613	308352	5414989	2005-01-09 12:00:38	0	21653	54955
0418	293	IP	F	6.5	496	2005.01.09	12:00:38	9	12	9.5	3D	48.858	113.613	308350	5414991	2005-01-09 12:00:38	0	21653	54955
0416	256	IP	F	7.5	512	2005.01.09	17:00:37	9	17	9.708	3D	48.858	113.613	308309	5414903	2005-01-09 17:00:37	0	21673	54994
0411	531	IP	F	6	1011	2005.01.09	17:00:38	9	17	9.708	3D	48.857	113.614	308300	5414892	2005-01-09 17:00:38	0	21673	54994
0418	293	IP	F	6.5	497	2005.01.09	17:00:38	9	17	9.708	3D	48.858	113.613	308306	5414915	2005-01-09 17:00:38	0	21673	54994
0416	256	IP	F	7.5	513	2005.01.09	22:00:37	9	22	9.917	3D	48.858	113.614	308268	5414907	2005-01-09 22:00:37	0	21693	55032
0411	531	IP	F	6	1012	2005.01.09	22:00:38	9	22	9.917	3D	48.857	113.614	308264	5414902	2005-01-09 22:00:38	0	21693	55032
0416	256	IP	F	7.5	514	2005.01.10	03:00:38	10	3	10.125	3D	48.858	113.614	308296	5414939	2005-01-10 03:00:38	0	21713	55069
0418	293	IP	F	6.5	499	2005.01.10	03:01:07	10	3	10.125	2D	48.858	113.614	308278	5414951	2005-01-10 03:01:07	0	21713	55069
0426	543	MG	M	4.5	431	2005.01.10	23:00:38	10	23	10.958	3D	48.804	113.665	304317	5409058	2005-01-10 23:00:38	0	21793	55219
0415	518	A	F	3.5	508	2005.01.10	23:01:06	10	23	10.958	2D	48.804	113.665	304306	5409063	2005-01-10 23:01:06	0	21793	55219
0426	543	MG	M	4.5	432	2005.01.11	04:00:37	11	4	11.167	3D	48.804	113.665	304319	5409058	2005-01-11 04:00:37	0	21813	55255
0415	518	A	F	3.5	509	2005.01.11	04:01:07	11	4	11.167	3D	48.804	113.665	304316	5409071	2005-01-11 04:01:07	0	21813	55255
0415	518	A	F	3.5	510	2005.01.11	09:00:38	11	9	11.375	3D	48.804	113.665	304323	5409063	2005-01-11 09:00:38	0	21833	55293
0426	543	MG	M	4.5	433	2005.01.11	09:00:38	11	9	11.375	3D	48.804	113.665	304324	5409059	2005-01-11 09:00:38	0	21833	55293
0411	531	IP	F	6	1021	2005.01.11	19:00:38	11	19	11.792	3D	48.856	113.605	308931	5414729	2005-01-11 19:00:38	0	21873	55367
0418	293	IP	F	6.5	507	2005.01.11	19:01:06	11	19	11.792	2D	48.856	113.605	308935	5414736	2005-01-11 19:01:06	0	21873	55367
0412	168	SP	F	3.5	662	2005.01.11	20:00:37	11	20	11.833	3D	48.479	113.305	329675	5372107	2005-01-11 20:00:37	0	21877	55378
0413	281	SP	F	4.5	705	2005.01.11	20:01:07	11	20	11.833	3D	48.479	113.305	329678	5372117	2005-01-11 20:01:07	0	21877	55378
0412	168	SP	F	3.5	663	2005.01.12	01:00:37	12	1	12.042	3D	48.479	113.305	329672	5372103	2005-01-12 01:00:37	0	21896	55415
0413	281	SP	F	4.5	706	2005.01.12	01:01:07	12	1	12.042	2D	48.479	113.305	329674	5372092	2005-01-12 01:01:07	0	21896	55415
0412	168	SP	F	3.5	664	2005.01.12	06:01:00	12	6	12.25	3D	48.479	113.305	329668	5372105	2005-01-12 06:01:00	0	21914	55447
0413	281	SP	F	4.5	707	2005.01.12	06:01:46	12	6	12.25	2D	48.479	113.305	329673	5372111	2005-01-12 06:01:46	0	21914	55447
0411	531	IP	F	6	1030	2005.01.13	16:00:38	13	16	13.667	3D	48.858	113.617	308024	5415003	2005-01-13 16:00:38	0	22050	55699
0418	293	IP	F	6.5	516	2005.01.13	16:01:06	13	16	13.667	2D	48.858	113.617	308031	5415004	2005-01-13 16:01:06	0	22050	55699
0418	293	IP	F	6.5	517	2005.01.13	21:00:37	13	21	13.875	3D	48.859	113.618	308016	5415078	2005-01-13 21:00:37	0	22070	55738
0411	531	IP	F	6	1031	2005.01.13	21:00:38	13	21	13.875	3D	48.859	113.618	308008	5415071	2005-01-13 21:00:38	0	22070	55738
0411	531	IP	F	6	1034	2005.01.14	12:00:38	14	12	14.5	3D	48.856	113.62	307843	5414800	2005-01-14 12:00:38	0	22130	55841
0416	256	IP	F	7.5	535	2005.01.14	12:01:07	14	12	14.5	3D	48.856	113.62	307831	5414784	2005-01-14 12:01:07	0	22130	55841
0420	381	SP	F	4.5	9361	2005.01.18	22:00:56	18	22	18.917	3D	48.459	113.307	329446	5369832	2005-01-18 22:00:56	0	22543	56594
0412	168	SP	F	3.5	696	2005.01.18	22:01:07	18	22	18.917	3D	48.458	113.307	329460	5369826	2005-01-18 22:01:07	0	22543	56594
0420	381	SP	F	4.5	481	2005.01.30	14:00:15	30	14	30.583	3D	48.479	113.339	327124	5372161	2005-01-30 14:00:15	0	23650	58671
0412	168	SP	F	3.5	752	2005.01.30	14:00:56	30	14	30.583	3D	48.479	113.339	327124	5372167	2005-01-30 14:00:56	0	23650	58671
0412	168	SP	F	3.5	757	2005.01.31	15:00:37	31	15	31.625	3D	48.48	113.344	326789	5372296	2005-01-31 15:00:37	0	23750	58863
0420	381	SP	F	4.5	581	2005.01.31	15:00:44	31	15	31.625	2D	48.48	113.344	326778	5372299	2005-01-31 15:00:44	0	23750	58863
0420	381	SP	F	4.5	601	2005.01.31	20:00:38	31	20	31.833	3D	48.483	113.344	326775	5372616	2005-01-31 20:00:38	0	23770	58900
0412	168	SP	F	3.5	758	2005.01.31	20:01:25	31	20	31.833	2D	48.483	113.344	326766	5372612	2005-01-31 20:01:25	0	23770	58900
0420	381	SP	F	4.5	621	2005.02.01	01:00:38	32	1	32.042	3D	48.483	113.344	326775	5372606	2005-02-01 01:00:38	0	23790	58938
0412	168	SP	F	3.5	759	2005.02.01	01:01:07	32	1	32.042	2D	48.483	113.344	326756	5372622	2005-02-01 01:01:07	0	23790	58938
0420	381	SP	F	4.5	641	2005.02.01	06:00:37	32	6	32.25	3D	48.483	113.344	326773	5372620	2005-02-01 06:00:37	0	23810	58974
0412	168	SP	F	3.5	760	2005.02.01	06:01:06	32	6	32.25	2D	48.483	113.344	326757	5372620	2005-02-01 06:01:06	0	23810	58974
0412	168	SP	F	3.5	761	2005.02.01	11:00:38	32	11	32.458	3D	48.481	113.349	326439	5372417	2005-02-01 11:00:38	0	23830	59015
0420	381	SP	F	4.5	661	2005.02.01	11:00:38	32	11	32.458	3D	48.481	113.349	326431	5372415	2005-02-01 11:00:38	0	23830	59015
0420	381	SP	F	4.5	701	2005.02.01	21:00:15	32	21	32.875	3D	48.478	113.342	326940	5372069	2005-02-01 21:00:15	0	23870	59088
0412	168	SP	F	3.5	763	2005.02.01	21:00:38	32	21	32.875	3D	48.478	113.342	326946	5372076	2005-02-01 21:00:38	0	23870	59088
0420	381	SP	F	4.5	981	2005.02.04	19:00:17	35	19	35.792	3D	48.474	113.351	326274	5371665	2005-02-04 19:00:17	0	24150	59622
0413	281	SP	F	4.5	820	2005.02.04	19:00:38	35	19	35.792	3D	48.474	113.351	326270	5371645	2005-02-04 19:00:38	0	24150	59622
0413	281	SP	F	4.5	826	2005.02.06	01:00:37	37	1	37.042	3D	48.478	113.346	326632	5372108	2005-02-06 01:00:37	0	24270	59856
0412	168	SP	F	3.5	783	2005.02.06	01:00:38	37	1	37.042	3D	48.478	113.346	326635	5372110	2005-02-06 01:00:38	0	24270	59856
0412	168	SP	F	3.5	784	2005.02.06	06:00:38	37	6	37.25	3D	48.478	113.346	326630	5372103	2005-02-06 06:00:38	0	24290	59896
0413	281	SP	F	4.5	827	2005.02.06	06:00:39	37	6	37.25	3D	48.478	113.346	326632	5372100	2005-02-06 06:00:39	0	24290	59896
0420	381	SP	F	4.5	1161	2005.02.06	16:00:15	37	16	37.667	3D	48.475	113.341	326988	5371715	2005-02-06 16:00:15	0	24330	59971
0412	168	SP	F	3.5	786	2005.02.06	16:00:38	37	16	37.667	3D	48.475	113.341	326969	5371714	2005-02-06 16:00:38	0	24330	59971
0413	281	SP	F	4.5	829	2005.02.06	16:01:01	37	16	37.667	3D	48.475	113.341	326987	5371721	2005-02-06 16:01:01	0	24330	59971
0420	381	SP	F	4.5	1221	2005.02.07	07:00:38	38	7	38.292	3D	48.476	113.34	327043	5371889	2005-02-07 07:00:38	0	24390	60084
0413	281	SP	F	4.5	832	2005.02.07	07:01:07	38	7	38.292	2D	48.476	113.34	327053	5371900	2005-02-07 07:01:07	0	24390	60084
0416	256	IP	F	7.5	652	2005.02.07	21:00:38	38	21	38.875	3D	48.806	113.665	304341	5409318	2005-02-07 21:00:38	0	24446	60192
0426	543	MG	M	4.5	565	2005.02.07	21:00:38	38	21	38.875	3D	48.806	113.665	304339	5409318	2005-02-07 21:00:38	0	24446	60192
0420	381	SP	F	4.5	1321	2005.02.08	08:00:15	39	8	39.333	3D	48.477	113.34	327079	5371958	2005-02-08 08:00:15	0	24490	60272
0413	281	SP	F	4.5	837	2005.02.08	08:00:37	39	8	39.333	3D	48.477	113.34	327074	5371954	2005-02-08 08:00:37	0	24490	60272
0416	256	IP	F	7.5	661	2005.02.09	18:00:38	40	18	40.75	3D	48.811	113.692	302359	5409974	2005-02-09 18:00:38	0	24626	60527
0418	293	IP	F	6.5	646	2005.02.09	18:01:06	40	18	40.75	2D	48.811	113.692	302366	5409986	2005-02-09 18:01:06	0	24626	60527
0416	256	IP	F	7.5	663	2005.02.10	04:01:07	41	4	41.167	2D	48.81	113.69	302497	5409822	2005-02-10 04:01:07	0	24666	60604
0418	293	IP	F	6.5	648	2005.02.10	04:01:07	41	4	41.167	2D	48.81	113.69	302482	5409803	2005-02-10 04:01:07	0	24666	60604
0420	381	SP	F	4.5	1561	2005.02.10	20:00:35	41	20	41.833	3D	48.479	113.345	326737	5372193	2005-02-10 20:00:35	0	24730	60718
0413	281	SP	F	4.5	849	2005.02.10	20:00:37	41	20	41.833	3D	48.479	113.345	326733	5372184	2005-02-10 20:00:37	0	24730	60718
0420	381	SP	F	4.5	1581	2005.02.11	01:00:15	42	1	42.042	3D	48.479	113.345	326726	5372177	2005-02-11 01:00:15	0	24750	60755
0413	281	SP	F	4.5	850	2005.02.11	01:01:07	42	1	42.042	2D	48.479	113.345	326730	5372186	2005-02-11 01:01:07	0	24750	60755
0413	281	SP	F	4.5	851	2005.02.11	06:00:38	42	6	42.25	3D	48.479	113.345	326733	5372186	2005-02-11 06:00:38	0	24770	60793
0420	381	SP	F	4.5	1601	2005.02.11	06:00:45	42	6	42.25	2D	48.479	113.344	326743	5372198	2005-02-11 06:00:45	0	24770	60793
0415	518	A	F	3.5	677	2005.02.15	04:00:38	46	4	46.167	3D	48.805	113.665	304295	5409185	2005-02-15 04:00:38	0	25146	61497
0426	543	MG	M	4.5	600	2005.02.15	04:00:38	46	4	46.167	3D	48.805	113.665	304298	5409163	2005-02-15 04:00:38	0	25146	61497
0415	518	A	F	3.5	678	2005.02.15	09:00:37	46	9	46.375	3D	48.805	113.665	304303	5409166	2005-02-15 09:00:37	0	25166	61534
0426	543	MG	M	4.5	601	2005.02.15	09:01:06	46	9	46.375	2D	48.805	113.665	304304	5409168	2005-02-15 09:01:06	0	25166	61534
0411	531	IP	F	6	1207	2005.02.19	13:00:38	50	13	50.542	3D	48.868	113.633	306921	5416075	2005-02-19 13:00:38	0	25566	62281
0418	293	IP	F	6.5	693	2005.02.19	13:00:38	50	13	50.542	3D	48.868	113.633	306920	5416071	2005-02-19 13:00:38	0	25566	62281
0425	393	A	F	5.5	620	2005.02.19	21:00:38	50	21	50.875	3D	48.806	113.665	304347	5409275	2005-02-19 21:00:38	0	25598	62341
0427	343	A	F	3.5	607	2005.02.19	21:00:38	50	21	50.875	3D	48.806	113.665	304337	5409275	2005-02-19 21:00:38	0	25598	62341
0425	393	A	F	5.5	621	2005.02.20	02:00:37	51	2	51.083	3D	48.806	113.665	304348	5409289	2005-02-20 02:00:37	0	25618	62377
0427	343	A	F	3.5	608	2005.02.20	02:00:38	51	2	51.083	3D	48.806	113.665	304348	5409268	2005-02-20 02:00:38	0	25618	62377
0425	393	A	F	5.5	622	2005.02.20	07:00:37	51	7	51.292	3D	48.806	113.665	304343	5409282	2005-02-20 07:00:37	0	25638	62410
0427	343	A	F	3.5	609	2005.02.20	07:00:38	51	7	51.292	3D	48.806	113.665	304340	5409273	2005-02-20 07:00:38	0	25638	62410
0413	281	SP	F	4.5	899	2005.02.21	06:01:05	52	6	52.25	2D	48.486	113.321	328494	5372891	2005-02-21 06:01:05	0	25730	62583
0408	418	STM	M	6.5	1407	2005.02.21	06:01:06	52	6	52.25	2D	48.486	113.321	328503	5372898	2005-02-21 06:01:06	0	25730	62583
0408	418	STM	M	6.5	1409	2005.02.21	16:00:37	52	16	52.667	3D	48.484	113.322	328426	5372710	2005-02-21 16:00:37	0	25770	62656
0413	281	SP	F	4.5	901	2005.02.21	16:00:38	52	16	52.667	3D	48.484	113.322	328416	5372699	2005-02-21 16:00:38	0	25770	62656
0420	381	SP	F	4.5	2841	2005.02.24	04:00:15	55	4	55.167	3D	48.472	113.299	330051	5371347	2005-02-24 04:00:15	0	26010	63102
0412	168	SP	F	3.5	870	2005.02.24	04:00:38	55	4	55.167	3D	48.472	113.299	330068	5371355	2005-02-24 04:00:38	0	26010	63102
0420	381	SP	F	4.5	2861	2005.02.24	09:00:37	55	9	55.375	3D	48.468	113.305	329596	5370939	2005-02-24 09:00:37	0	26030	63140
0412	168	SP	F	3.5	871	2005.02.24	09:00:38	55	9	55.375	3D	48.469	113.305	329590	5370949	2005-02-24 09:00:38	0	26030	63140
0420	381	SP	F	4.5	3001	2005.02.25	20:00:15	56	20	56.833	3D	48.483	113.326	328153	5372557	2005-02-25 20:00:15	0	26170	63402
0408	418	STM	M	6.5	1429	2005.02.25	20:00:38	56	20	56.833	3D	48.483	113.326	328151	5372550	2005-02-25 20:00:38	0	26170	63402
0420	381	SP	F	4.5	3021	2005.02.26	01:00:15	57	1	57.042	3D	48.483	113.326	328155	5372551	2005-02-26 01:00:15	0	26190	63439
0408	418	STM	M	6.5	1430	2005.02.26	01:00:38	57	1	57.042	3D	48.483	113.326	328152	5372543	2005-02-26 01:00:38	0	26190	63439
0420	381	SP	F	4.5	3041	2005.02.26	06:00:15	57	6	57.25	3D	48.483	113.325	328164	5372553	2005-02-26 06:00:15	0	26210	63474
0408	418	STM	M	6.5	1431	2005.02.26	06:00:38	57	6	57.25	3D	48.483	113.326	328154	5372550	2005-02-26 06:00:38	0	26210	63474
0420	381	SP	F	4.5	3081	2005.02.26	16:00:18	57	16	57.667	3D	48.485	113.321	328470	5372768	2005-02-26 16:00:18	0	26250	63550
0412	168	SP	F	3.5	882	2005.02.26	16:00:38	57	16	57.667	3D	48.485	113.321	328469	5372764	2005-02-26 16:00:38	0	26250	63550
0420	381	SP	F	4.5	3141	2005.02.27	07:00:16	58	7	58.292	3D	48.484	113.325	328186	5372735	2005-02-27 07:00:16	0	26310	63661
0412	168	SP	F	3.5	885	2005.02.27	07:00:38	58	7	58.292	3D	48.484	113.325	328168	5372739	2005-02-27 07:00:38	0	26310	63661
0416	256	IP	F	7.5	747	2005.02.27	16:00:38	58	16	58.667	3D	48.874	113.645	306057	5416788	2005-02-27 16:00:38	0	26346	63728
0418	293	IP	F	6.5	732	2005.02.27	16:01:06	58	16	58.667	2D	48.874	113.645	306050	5416799	2005-02-27 16:01:06	0	26346	63728
0416	256	IP	F	7.5	756	2005.03.01	13:00:37	60	13	60.542	3D	48.861	113.622	307726	5415332	2005-03-01 13:00:37	0	26526	64066
0418	293	IP	F	6.5	741	2005.03.01	13:00:37	60	13	60.542	3D	48.861	113.622	307715	5415337	2005-03-01 13:00:37	0	26526	64066
0416	256	IP	F	7.5	759	2005.03.02	04:00:37	61	4	61.167	3D	48.863	113.616	308134	5415490	2005-03-02 04:00:37	0	26586	64175
0418	293	IP	F	6.5	744	2005.03.02	04:01:07	61	4	61.167	3D	48.862	113.616	308128	5415475	2005-03-02 04:01:07	0	26586	64175
0416	256	IP	F	7.5	763	2005.03.03	00:00:37	62	0	62	3D	48.862	113.63	307130	5415449	2005-03-03 00:00:37	0	26666	64326
0418	293	IP	F	6.5	748	2005.03.03	00:00:39	62	0	62	3D	48.862	113.63	307109	5415457	2005-03-03 00:00:39	0	26666	64326
0420	381	SP	F	4.5	4161	2005.03.09	22:00:15	68	22	68.917	3D	48.482	113.339	327124	5372534	2005-03-09 22:00:15	0	27330	65577
0413	281	SP	F	4.5	979	2005.03.09	22:00:38	68	22	68.917	3D	48.482	113.34	327122	5372529	2005-03-09 22:00:38	0	27330	65577
0420	381	SP	F	4.5	4181	2005.03.10	03:00:15	69	3	69.125	3D	48.482	113.339	327125	5372527	2005-03-10 03:00:15	0	27350	65611
0413	281	SP	F	4.5	980	2005.03.10	03:00:38	69	3	69.125	3D	48.482	113.34	327117	5372535	2005-03-10 03:00:38	0	27350	65611
0420	381	SP	F	4.5	4321	2005.03.11	14:00:15	70	14	70.583	3D	48.477	113.338	327248	5372011	2005-03-11 14:00:15	0	27490	65868
0413	281	SP	F	4.5	987	2005.03.11	14:00:37	70	14	70.583	3D	48.477	113.337	327255	5372012	2005-03-11 14:00:37	0	27490	65868
0413	281	SP	F	4.5	989	2005.03.12	00:00:38	71	0	71	3D	48.483	113.343	326840	5372626	2005-03-12 00:00:38	0	27530	65943
0420	381	SP	F	4.5	4361	2005.03.12	00:00:38	71	0	71	3D	48.483	113.343	326839	5372632	2005-03-12 00:00:38	0	27530	65943
0420	381	SP	F	4.5	4381	2005.03.12	05:00:15	71	5	71.208	3D	48.483	113.343	326832	5372629	2005-03-12 05:00:15	0	27550	65975
0413	281	SP	F	4.5	990	2005.03.12	05:00:37	71	5	71.208	3D	48.483	113.343	326840	5372633	2005-03-12 05:00:37	0	27550	65975
0420	381	SP	F	4.5	4401	2005.03.12	10:00:15	71	10	71.417	3D	48.48	113.344	326800	5372329	2005-03-12 10:00:15	0	27570	66011
0413	281	SP	F	4.5	991	2005.03.12	10:01:01	71	10	71.417	3D	48.48	113.344	326791	5372332	2005-03-12 10:01:01	0	27570	66011
0412	168	SP	F	3.5	952	2005.03.13	06:00:38	72	6	72.25	3D	48.444	113.323	328187	5368233	2005-03-13 06:00:38	0	27650	66161
0408	418	STM	M	6.5	1503	2005.03.13	06:01:07	72	6	72.25	2D	48.444	113.323	328201	5368214	2005-03-13 06:01:07	0	27650	66161
0413	281	SP	F	4.5	996	2005.03.13	11:00:38	72	11	72.458	3D	48.478	113.342	326953	5372110	2005-03-13 11:00:38	0	27670	66200
0420	381	SP	F	4.5	4501	2005.03.13	11:00:55	72	11	72.458	2D	48.478	113.341	326977	5372116	2005-03-13 11:00:55	0	27670	66200
0411	531	IP	F	6	1314	2005.03.13	20:00:37	72	20	72.833	3D	48.81	113.683	303020	5409778	2005-03-13 20:00:37	0	27706	66263
0416	256	IP	F	7.5	815	2005.03.13	20:00:37	72	20	72.833	3D	48.81	113.683	303027	5409767	2005-03-13 20:00:37	0	27706	66263
0411	531	IP	F	6	1316	2005.03.14	06:00:38	73	6	73.25	3D	48.81	113.683	303012	5409778	2005-03-14 06:00:38	0	27746	66337
0416	256	IP	F	7.5	817	2005.03.14	06:00:40	73	6	73.25	3D	48.81	113.683	303022	5409762	2005-03-14 06:00:40	0	27746	66337
0416	256	IP	F	7.5	835	2005.03.18	00:00:38	77	0	77	3D	48.808	113.681	303128	5409586	2005-03-18 00:00:38	0	28106	67001
0411	531	IP	F	6	1334	2005.03.18	00:03:06	77	0	77	2D	48.808	113.681	303150	5409592	2005-03-18 00:03:06	0	28106	67001
0411	531	IP	F	6	1338	2005.03.18	20:00:37	77	20	77.833	3D	48.806	113.665	304323	5409268	2005-03-18 20:00:37	0	28186	67145
0416	256	IP	F	7.5	839	2005.03.18	20:00:38	77	20	77.833	3D	48.806	113.665	304320	5409266	2005-03-18 20:00:38	0	28186	67145
0416	256	IP	F	7.5	840	2005.03.19	01:00:38	78	1	78.042	3D	48.805	113.665	304320	5409252	2005-03-19 01:00:38	0	28206	67179
0411	531	IP	F	6	1339	2005.03.19	01:00:55	78	1	78.042	3D	48.806	113.665	304323	5409258	2005-03-19 01:00:55	0	28206	67179
0411	531	IP	F	6	1340	2005.03.19	06:00:37	78	6	78.25	3D	48.806	113.665	304326	5409266	2005-03-19 06:00:37	0	28226	67213
0416	256	IP	F	7.5	841	2005.03.19	06:01:07	78	6	78.25	3D	48.806	113.665	304324	5409264	2005-03-19 06:01:07	0	28226	67213
0426	543	MG	M	4.5	757	2005.03.19	21:00:39	78	21	78.875	3D	48.806	113.665	304344	5409260	2005-03-19 21:00:39	0	28286	67323
0418	293	IP	F	6.5	829	2005.03.19	21:00:58	78	21	78.875	3D	48.806	113.665	304318	5409257	2005-03-19 21:00:58	0	28286	67323
0411	531	IP	F	6	1343	2005.03.19	21:01:24	78	21	78.875	2D	48.806	113.665	304328	5409265	2005-03-19 21:01:24	0	28286	67323
0411	531	IP	F	6	1344	2005.03.20	02:00:37	79	2	79.083	3D	48.806	113.665	304331	5409273	2005-03-20 02:00:37	0	28306	67358
0418	293	IP	F	6.5	830	2005.03.20	02:00:37	79	2	79.083	3D	48.806	113.665	304325	5409263	2005-03-20 02:00:37	0	28306	67358
0426	543	MG	M	4.5	758	2005.03.20	02:00:37	79	2	79.083	3D	48.806	113.665	304319	5409260	2005-03-20 02:00:37	0	28306	67358
0411	531	IP	F	6	1345	2005.03.20	07:01:01	79	7	79.292	3D	48.806	113.665	304330	5409269	2005-03-20 07:01:01	0	28326	67396
0418	293	IP	F	6.5	831	2005.03.20	07:01:06	79	7	79.292	2D	48.806	113.665	304330	5409263	2005-03-20 07:01:06	0	28326	67396
0408	418	STM	M	6.5	1538	2005.03.20	13:01:25	79	13	79.542	3D	48.453	113.302	329781	5369254	2005-03-20 13:01:25	0	28350	67445
0413	281	SP	F	4.5	1030	2005.03.20	13:01:55	79	13	79.542	2D	48.453	113.302	329793	5369254	2005-03-20 13:01:55	0	28350	67445
0418	293	IP	F	6.5	837	2005.03.21	13:00:38	80	13	80.542	3D	48.809	113.685	302878	5409667	2005-03-21 13:00:38	0	28446	67612
0416	256	IP	F	7.5	852	2005.03.21	13:01:01	80	13	80.542	3D	48.809	113.685	302863	5409651	2005-03-21 13:01:01	0	28446	67612
0411	531	IP	F	6	1352	2005.03.21	18:00:37	80	18	80.75	3D	48.809	113.68	303246	5409697	2005-03-21 18:00:37	0	28466	67648
0416	256	IP	F	7.5	853	2005.03.21	18:00:38	80	18	80.75	3D	48.809	113.68	303261	5409699	2005-03-21 18:00:38	0	28466	67648
0420	381	SP	F	4.5	5361	2005.03.22	10:00:15	81	10	81.417	3D	48.459	113.305	329561	5369937	2005-03-22 10:00:15	0	28530	67754
0412	168	SP	F	3.5	996	2005.03.22	10:00:37	81	10	81.417	3D	48.459	113.305	329575	5369944	2005-03-22 10:00:37	0	28530	67754
0413	281	SP	F	4.5	1043	2005.03.23	06:01:45	82	6	82.25	2D	48.454	113.304	329687	5369336	2005-03-23 06:01:45	0	28610	67904
0408	418	STM	M	6.5	1551	2005.03.23	06:02:36	82	6	82.25	2D	48.454	113.303	329694	5369316	2005-03-23 06:02:36	0	28610	67904
0408	418	STM	M	6.5	1555	2005.03.24	02:01:05	83	2	83.083	2D	48.454	113.304	329655	5369340	2005-03-24 02:01:05	0	28690	68046
0413	281	SP	F	4.5	1047	2005.03.24	02:01:06	83	2	83.083	2D	48.454	113.304	329643	5369353	2005-03-24 02:01:06	0	28690	68046
0426	543	MG	M	4.5	779	2005.03.24	11:00:58	83	11	83.458	3D	48.784	113.677	303327	5406859	2005-03-24 11:00:58	0	28726	68103
0401	318	MG	M	9.5	1737	2005.03.24	11:01:06	83	11	83.458	2D	48.783	113.678	303321	5406850	2005-03-24 11:01:06	0	28726	68103
0418	293	IP	F	6.5	855	2005.03.25	07:00:38	84	7	84.292	3D	48.804	113.664	304359	5409115	2005-03-25 07:00:38	0	28806	68242
0411	531	IP	F	6	1369	2005.03.25	07:01:06	84	7	84.292	2D	48.804	113.665	304355	5409137	2005-03-25 07:01:06	0	28806	68242
0411	531	IP	F	6	1373	2005.03.26	03:00:38	85	3	85.125	3D	48.803	113.666	304232	5408965	2005-03-26 03:00:38	0	28886	68381
0401	318	MG	M	9.5	1745	2005.03.26	03:01:07	85	3	85.125	2D	48.779	113.686	302701	5406370	2005-03-26 03:01:07	0	28886	68384
0426	543	MG	M	4.5	787	2005.03.26	03:01:31	85	3	85.125	3D	48.779	113.686	302699	5406365	2005-03-26 03:01:31	0	28886	68384
0416	256	IP	F	7.5	874	2005.03.26	03:01:54	85	3	85.125	2D	48.803	113.666	304229	5408969	2005-03-26 03:01:54	0	28886	68381
0420	381	SP	F	4.5	5721	2005.03.26	04:00:15	85	4	85.167	3D	48.479	113.305	329685	5372089	2005-03-26 04:00:15	0	28890	68388
0412	168	SP	F	3.5	1014	2005.03.26	04:00:37	85	4	85.167	3D	48.479	113.305	329679	5372097	2005-03-26 04:00:37	0	28890	68388
0411	531	IP	F	6	1374	2005.03.26	08:00:37	85	8	85.333	3D	48.803	113.666	304227	5408970	2005-03-26 08:00:37	0	28906	68412
0416	256	IP	F	7.5	875	2005.03.26	08:00:55	85	8	85.333	3D	48.803	113.666	304235	5408960	2005-03-26 08:00:55	0	28906	68412
0420	381	SP	F	4.5	5741	2005.03.26	09:00:20	85	9	85.375	3D	48.479	113.305	329680	5372098	2005-03-26 09:00:20	0	28910	68421
0412	168	SP	F	3.5	1015	2005.03.26	09:01:06	85	9	85.375	2D	48.479	113.305	329691	5372106	2005-03-26 09:01:06	0	28910	68421
0426	543	MG	M	4.5	791	2005.03.26	23:00:37	85	23	85.958	3D	48.784	113.678	303265	5406929	2005-03-26 23:00:37	0	28966	68517
0401	318	MG	M	9.5	1749	2005.03.26	23:00:38	85	23	85.958	3D	48.784	113.678	303261	5406932	2005-03-26 23:00:38	0	28966	68517
0401	318	MG	M	9.5	1750	2005.03.27	04:00:38	86	4	86.167	3D	48.784	113.678	303264	5406938	2005-03-27 04:00:38	0	28986	68554
0426	543	MG	M	4.5	792	2005.03.27	04:01:07	86	4	86.167	2D	48.784	113.678	303260	5406917	2005-03-27 04:01:07	0	28986	68554
0415	518	A	F	3.5	877	2005.03.28	20:00:37	87	20	87.833	3D	48.804	113.665	304335	5409052	2005-03-28 20:00:37	0	29146	68840
0411	531	IP	F	6	1386	2005.03.28	20:00:38	87	20	87.833	3D	48.804	113.665	304327	5409051	2005-03-28 20:00:38	0	29146	68840
0416	256	IP	F	7.5	887	2005.03.28	20:01:07	87	20	87.833	2D	48.809	113.689	302583	5409740	2005-03-28 20:01:07	0	29146	68845
0418	293	IP	F	6.5	872	2005.03.28	20:01:07	87	20	87.833	2D	48.809	113.689	302585	5409730	2005-03-28 20:01:07	0	29146	68845
0411	531	IP	F	6	1387	2005.03.29	01:01:02	88	1	88.042	3D	48.803	113.666	304263	5408987	2005-03-29 01:01:02	0	29166	68880
0415	518	A	F	3.5	878	2005.03.29	01:01:07	88	1	88.042	3D	48.803	113.666	304259	5408983	2005-03-29 01:01:07	0	29166	68880
0401	318	MG	M	9.5	1764	2005.03.30	02:00:37	89	2	89.083	3D	48.804	113.665	304320	5409055	2005-03-30 02:00:37	0	29266	69063
0415	518	A	F	3.5	883	2005.03.30	02:01:06	89	2	89.083	2D	48.804	113.665	304314	5409033	2005-03-30 02:01:06	0	29266	69063
0401	318	MG	M	9.5	1765	2005.03.30	07:00:37	89	7	89.292	3D	48.804	113.665	304318	5409055	2005-03-30 07:00:37	0	29286	69099
0415	518	A	F	3.5	884	2005.03.30	07:01:07	89	7	89.292	2D	48.804	113.665	304329	5409066	2005-03-30 07:01:07	0	29286	69099
0411	531	IP	F	6	1395	2005.03.30	17:00:38	89	17	89.708	3D	48.806	113.666	304277	5409273	2005-03-30 17:00:38	0	29326	69172
0416	256	IP	F	7.5	896	2005.03.30	17:00:55	89	17	89.708	3D	48.806	113.666	304263	5409282	2005-03-30 17:00:55	0	29326	69172
0401	318	MG	M	9.5	1768	2005.03.30	22:00:37	89	22	89.917	3D	48.804	113.665	304318	5409054	2005-03-30 22:00:37	0	29346	69207
0416	256	IP	F	7.5	897	2005.03.30	22:00:55	89	22	89.917	3D	48.804	113.665	304335	5409064	2005-03-30 22:00:55	0	29346	69207
0416	256	IP	F	7.5	898	2005.03.31	03:00:37	90	3	90.125	3D	48.804	113.665	304323	5409047	2005-03-31 03:00:37	0	29366	69244
0401	318	MG	M	9.5	1769	2005.03.31	03:00:38	90	3	90.125	3D	48.804	113.665	304318	5409049	2005-03-31 03:00:38	0	29366	69244
0411	531	IP	F	6	1399	2005.03.31	13:00:37	90	13	90.542	3D	48.802	113.666	304216	5408908	2005-03-31 13:00:37	0	29406	69317
0416	256	IP	F	7.5	900	2005.03.31	13:00:55	90	13	90.542	3D	48.802	113.667	304196	5408905	2005-03-31 13:00:55	0	29406	69317
0401	318	MG	M	9.5	1774	2005.04.01	04:00:37	91	4	91.167	3D	48.804	113.664	304387	5409139	2005-04-01 04:00:37	0	29466	69424
0411	531	IP	F	6	1402	2005.04.01	04:00:38	91	4	91.167	3D	48.804	113.664	304402	5409137	2005-04-01 04:00:38	0	29466	69424
0401	318	MG	M	9.5	1775	2005.04.01	09:00:38	91	9	91.375	3D	48.804	113.664	304397	5409136	2005-04-01 09:00:38	0	29486	69458
0411	531	IP	F	6	1403	2005.04.01	09:00:38	91	9	91.375	3D	48.804	113.664	304407	5409149	2005-04-01 09:00:38	0	29486	69458
0416	256	IP	F	7.5	906	2005.04.01	19:00:37	91	19	91.792	3D	48.804	113.665	304317	5409042	2005-04-01 19:00:37	0	29526	69528
0401	318	MG	M	9.5	1777	2005.04.01	19:01:08	91	19	91.792	3D	48.804	113.665	304308	5409039	2005-04-01 19:01:08	0	29526	69528
0401	318	MG	M	9.5	1778	2005.04.02	00:00:38	92	0	92	3D	48.804	113.665	304324	5409053	2005-04-02 00:00:38	0	29546	69563
0411	531	IP	F	6	1406	2005.04.02	00:00:38	92	0	92	3D	48.804	113.665	304323	5409055	2005-04-02 00:00:38	0	29546	69563
0416	256	IP	F	7.5	907	2005.04.02	00:00:38	92	0	92	3D	48.804	113.665	304334	5409055	2005-04-02 00:00:38	0	29546	69563
0401	318	MG	M	9.5	1779	2005.04.02	05:00:37	92	5	92.208	3D	48.804	113.665	304316	5409054	2005-04-02 05:00:37	0	29566	69596
0411	531	IP	F	6	1407	2005.04.02	05:00:38	92	5	92.208	3D	48.804	113.665	304326	5409052	2005-04-02 05:00:38	0	29566	69596
0401	318	MG	M	9.5	1780	2005.04.02	10:00:38	92	10	92.417	3D	48.804	113.665	304318	5409050	2005-04-02 10:00:38	0	29586	69632
0411	531	IP	F	6	1408	2005.04.02	10:00:38	92	10	92.417	3D	48.804	113.665	304320	5409051	2005-04-02 10:00:38	0	29586	69632
0416	256	IP	F	7.5	909	2005.04.02	10:01:06	92	10	92.417	2D	48.804	113.665	304319	5409053	2005-04-02 10:01:06	0	29586	69632
0411	531	IP	F	6	1409	2005.04.02	15:00:38	92	15	92.625	3D	48.806	113.666	304283	5409263	2005-04-02 15:00:38	0	29606	69671
0416	256	IP	F	7.5	910	2005.04.02	15:01:01	92	15	92.625	3D	48.806	113.665	304300	5409257	2005-04-02 15:01:01	0	29606	69671
0401	318	MG	M	9.5	1783	2005.04.03	01:00:37	93	1	93.042	3D	48.804	113.664	304379	5409124	2005-04-03 01:00:37	0	29646	69741
0411	531	IP	F	6	1411	2005.04.03	01:00:38	93	1	93.042	3D	48.804	113.664	304381	5409133	2005-04-03 01:00:38	0	29646	69741
0416	256	IP	F	7.5	912	2005.04.03	01:00:38	93	1	93.042	3D	48.804	113.664	304378	5409129	2005-04-03 01:00:38	0	29646	69741
0427	343	A	F	3.5	810	2005.04.03	04:00:38	93	4	93.167	3D	48.803	113.652	305247	5408907	2005-04-03 04:00:38	0	29658	69766
0425	393	A	F	5.5	823	2005.04.03	04:01:07	93	4	93.167	2D	48.803	113.652	305236	5408899	2005-04-03 04:01:07	0	29658	69766
0411	531	IP	F	6	1412	2005.04.03	06:00:37	93	6	93.25	3D	48.804	113.664	304392	5409133	2005-04-03 06:00:37	0	29666	69776
0401	318	MG	M	9.5	1784	2005.04.03	06:00:38	93	6	93.25	3D	48.804	113.664	304387	5409139	2005-04-03 06:00:38	0	29666	69776
0416	256	IP	F	7.5	913	2005.04.03	06:00:56	93	6	93.25	3D	48.804	113.664	304380	5409129	2005-04-03 06:00:56	0	29666	69776
0420	381	SP	F	4.5	6561	2005.04.03	22:00:15	93	22	93.917	3D	48.462	113.31	329264	5370172	2005-04-03 22:00:15	0	29730	69895
0413	281	SP	F	4.5	1099	2005.04.03	22:01:06	93	22	93.917	2D	48.462	113.309	329274	5370177	2005-04-03 22:01:06	0	29730	69895
0420	381	SP	F	4.5	6581	2005.04.04	03:00:19	94	3	94.125	3D	48.461	113.308	329389	5370088	2005-04-04 03:00:19	0	29750	69930
0413	281	SP	F	4.5	1100	2005.04.04	03:00:38	94	3	94.125	3D	48.461	113.308	329396	5370100	2005-04-04 03:00:38	0	29750	69930
0420	381	SP	F	4.5	6601	2005.04.04	08:00:15	94	8	94.333	3D	48.461	113.308	329390	5370101	2005-04-04 08:00:15	0	29770	69967
0413	281	SP	F	4.5	1101	2005.04.04	08:00:37	94	8	94.333	3D	48.461	113.308	329403	5370103	2005-04-04 08:00:37	0	29770	69967
0402	406	MG	M	4.5	1642	2005.04.05	08:01:06	95	8	95.333	2D	48.804	113.664	304362	5409112	2005-04-05 08:01:06	0	29866	70147
0401	318	MG	M	9.5	1794	2005.04.05	08:01:07	95	8	95.333	2D	48.804	113.665	304358	5409113	2005-04-05 08:01:07	0	29866	70147
0401	318	MG	M	9.5	1796	2005.04.05	18:00:37	95	18	95.75	3D	48.808	113.668	304088	5409563	2005-04-05 18:00:37	0	29906	70214
0402	406	MG	M	4.5	1644	2005.04.05	18:00:44	95	18	95.75	3D	48.808	113.668	304105	5409572	2005-04-05 18:00:44	0	29906	70214
0402	406	MG	M	4.5	1645	2005.04.05	23:00:38	95	23	95.958	3D	48.806	113.665	304330	5409314	2005-04-05 23:00:38	0	29926	70255
0401	318	MG	M	9.5	1797	2005.04.05	23:01:06	95	23	95.958	2D	48.806	113.665	304334	5409329	2005-04-05 23:01:06	0	29926	70255
0401	318	MG	M	9.5	1799	2005.04.06	09:00:37	96	9	96.375	3D	48.806	113.665	304321	5409310	2005-04-06 09:00:37	0	29966	70326
0402	406	MG	M	4.5	1647	2005.04.06	09:00:38	96	9	96.375	3D	48.806	113.665	304339	5409323	2005-04-06 09:00:38	0	29966	70326
0401	318	MG	M	9.5	1800	2005.04.06	14:00:37	96	14	96.583	3D	48.808	113.671	303886	5409535	2005-04-06 14:00:37	0	29986	70365
0426	543	MG	M	4.5	842	2005.04.06	14:00:38	96	14	96.583	3D	48.808	113.671	303889	5409538	2005-04-06 14:00:38	0	29986	70365
0402	406	MG	M	4.5	1648	2005.04.06	14:00:55	96	14	96.583	3D	48.808	113.671	303901	5409529	2005-04-06 14:00:55	0	29986	70365
0401	318	MG	M	9.5	1801	2005.04.06	19:00:37	96	19	96.792	3D	48.808	113.68	303250	5409529	2005-04-06 19:00:37	0	30006	70404
0426	543	MG	M	4.5	843	2005.04.06	19:00:38	96	19	96.792	3D	48.808	113.68	303257	5409529	2005-04-06 19:00:38	0	30006	70404
0401	318	MG	M	9.5	1802	2005.04.07	00:00:37	97	0	97	3D	48.808	113.681	303146	5409584	2005-04-07 00:00:37	0	30026	70442
0402	406	MG	M	4.5	1650	2005.04.07	00:01:30	97	0	97	2D	48.808	113.681	303170	5409584	2005-04-07 00:01:30	0	30026	70442
0402	406	MG	M	4.5	1651	2005.04.07	05:00:38	97	5	97.208	3D	48.808	113.681	303142	5409593	2005-04-07 05:00:38	0	30046	70480
0401	318	MG	M	9.5	1803	2005.04.07	05:01:06	97	5	97.208	2D	48.808	113.681	303135	5409580	2005-04-07 05:01:06	0	30046	70480
0401	318	MG	M	9.5	1811	2005.04.08	21:01:06	98	21	98.875	2D	48.808	113.683	303020	5409575	2005-04-08 21:01:06	0	30206	70811
0402	406	MG	M	4.5	1659	2005.04.08	21:01:07	98	21	98.875	2D	48.808	113.683	303033	5409577	2005-04-08 21:01:07	0	30206	70811
0402	406	MG	M	4.5	1660	2005.04.09	02:00:38	99	2	99.083	3D	48.808	113.683	303037	5409566	2005-04-09 02:00:38	0	30226	70849
0401	318	MG	M	9.5	1812	2005.04.09	02:01:25	99	2	99.083	3D	48.808	113.683	303038	5409561	2005-04-09 02:01:25	0	30226	70849
0501	156	MG	M	8	51	2005.04.09	06:00:37	99	6	99.25	3D	48.808	113.684	302910	5409607	2005-04-09 06:00:37	0	30242	70883
0503	243	MG	M	11	55	2005.04.09	06:01:25	99	6	99.25	3D	48.808	113.685	302900	5409625	2005-04-09 06:01:25	0	30242	70883
0426	543	MG	M	4.5	855	2005.04.09	07:01:53	99	7	99.292	2D	48.808	113.685	302887	5409605	2005-04-09 07:01:53	0	30246	70893
0402	406	MG	M	4.5	1661	2005.04.09	07:02:59	99	7	99.292	3D	48.808	113.684	302907	5409611	2005-04-09 07:02:59	0	30246	70893
0402	406	MG	M	4.5	1662	2005.04.09	12:01:01	99	12	99.5	3D	48.807	113.681	303129	5409509	2005-04-09 12:01:01	0	30266	70932
0418	293	IP	F	6.5	928	2005.04.09	12:01:07	99	12	99.5	2D	48.807	113.681	303141	5409514	2005-04-09 12:01:07	0	30266	70932
0402	406	MG	M	4.5	1664	2005.04.09	22:00:56	99	22	99.917	3D	48.808	113.683	303008	5409590	2005-04-09 22:00:56	0	30306	71016
0401	318	MG	M	9.5	1816	2005.04.09	22:03:02	99	22	99.917	2D	48.808	113.683	303019	5409608	2005-04-09 22:03:02	0	30306	71016
0402	406	MG	M	4.5	1666	2005.04.10	08:01:07	100	8	100.333	3D	48.807	113.682	303070	5409494	2005-04-10 08:01:07	0	30346	71105
0426	543	MG	M	4.5	860	2005.04.10	08:01:37	100	8	100.333	3D	48.807	113.682	303067	5409496	2005-04-10 08:01:37	0	30346	71105
0401	318	MG	M	9.5	1819	2005.04.10	13:00:38	100	13	100.542	3D	48.806	113.679	303296	5409388	2005-04-10 13:00:38	0	30366	71145
0402	406	MG	M	4.5	1667	2005.04.10	13:00:38	100	13	100.542	3D	48.806	113.679	303304	5409394	2005-04-10 13:00:38	0	30366	71145
0426	543	MG	M	4.5	861	2005.04.10	13:01:06	100	13	100.542	2D	48.806	113.679	303314	5409383	2005-04-10 13:01:06	0	30366	71145
0501	156	MG	M	8	65	2005.04.12	04:01:06	102	4	102.167	2D	48.814	113.693	302333	5410232	2005-04-12 04:01:06	0	30522	71485
0503	243	MG	M	11	69	2005.04.12	04:01:07	102	4	102.167	2D	48.813	113.693	302331	5410221	2005-04-12 04:01:07	0	30522	71485
0503	243	MG	M	11	70	2005.04.12	09:00:38	102	9	102.375	3D	48.813	113.692	302367	5410175	2005-04-12 09:00:38	0	30542	71526
0501	156	MG	M	8	66	2005.04.12	09:00:56	102	9	102.375	3D	48.813	113.692	302378	5410161	2005-04-12 09:00:56	0	30542	71526
0503	243	MG	M	11	72	2005.04.12	19:00:37	102	19	102.792	3D	48.813	113.692	302352	5410203	2005-04-12 19:00:37	0	30582	71612
0501	156	MG	M	8	68	2005.04.12	19:00:38	102	19	102.792	3D	48.813	113.692	302351	5410193	2005-04-12 19:00:38	0	30582	71612
0425	393	A	F	5.5	870	2005.04.12	23:00:38	102	23	102.958	3D	48.805	113.663	304474	5409157	2005-04-12 23:00:38	0	30598	71645
0427	343	A	F	3.5	857	2005.04.12	23:00:38	102	23	102.958	3D	48.804	113.663	304456	5409146	2005-04-12 23:00:38	0	30598	71645
0503	243	MG	M	11	73	2005.04.13	00:00:38	103	0	103	3D	48.813	113.693	302332	5410221	2005-04-13 00:00:38	0	30602	71655
0501	156	MG	M	8	69	2005.04.13	00:00:55	103	0	103	3D	48.813	113.692	302339	5410222	2005-04-13 00:00:55	0	30602	71655
0427	343	A	F	3.5	858	2005.04.13	04:00:38	103	4	103.167	3D	48.804	113.663	304457	5409143	2005-04-13 04:00:38	0	30618	71688
0425	393	A	F	5.5	871	2005.04.13	04:00:55	103	4	103.167	3D	48.805	113.663	304475	5409156	2005-04-13 04:00:55	0	30618	71688
0501	156	MG	M	8	70	2005.04.13	05:01:06	103	5	103.208	2D	48.813	113.693	302327	5410215	2005-04-13 05:01:06	0	30622	71696
0503	243	MG	M	11	74	2005.04.13	05:01:06	103	5	103.208	2D	48.813	113.693	302331	5410215	2005-04-13 05:01:06	0	30622	71696
0501	156	MG	M	8	71	2005.04.13	10:00:38	103	10	103.417	3D	48.813	113.693	302328	5410219	2005-04-13 10:00:38	0	30642	71738
0503	243	MG	M	11	75	2005.04.13	10:02:07	103	10	103.417	2D	48.813	113.693	302330	5410220	2005-04-13 10:02:07	0	30642	71738
0503	243	MG	M	11	76	2005.04.13	15:00:37	103	15	103.625	3D	48.811	113.692	302363	5409934	2005-04-13 15:00:37	0	30662	71782
0501	156	MG	M	8	72	2005.04.13	15:00:38	103	15	103.625	3D	48.811	113.692	302355	5409937	2005-04-13 15:00:38	0	30662	71782
0501	156	MG	M	8	73	2005.04.13	20:01:06	103	20	103.833	3D	48.81	113.691	302466	5409858	2005-04-13 20:01:06	0	30682	71828
0503	243	MG	M	11	77	2005.04.13	20:01:08	103	20	103.833	3D	48.81	113.69	302474	5409854	2005-04-13 20:01:08	0	30682	71828
0503	243	MG	M	11	78	2005.04.14	01:00:37	104	1	104.042	3D	48.81	113.69	302477	5409835	2005-04-14 01:00:37	0	30702	71872
0501	156	MG	M	8	74	2005.04.14	01:00:55	104	1	104.042	3D	48.81	113.69	302479	5409846	2005-04-14 01:00:55	0	30702	71872
0501	156	MG	M	8	76	2005.04.14	11:00:55	104	11	104.458	3D	48.81	113.691	302472	5409845	2005-04-14 11:00:55	0	30742	71963
0503	243	MG	M	11	80	2005.04.14	11:01:07	104	11	104.458	2D	48.81	113.691	302472	5409846	2005-04-14 11:01:07	0	30742	71963
0501	156	MG	M	8	77	2005.04.14	16:00:55	104	16	104.667	3D	48.808	113.688	302611	5409569	2005-04-14 16:00:55	0	30762	72007
0503	243	MG	M	11	81	2005.04.14	16:00:55	104	16	104.667	3D	48.808	113.689	302605	5409570	2005-04-14 16:00:55	0	30762	72007
0501	156	MG	M	8	78	2005.04.14	21:00:38	104	21	104.875	3D	48.809	113.688	302679	5409705	2005-04-14 21:00:38	0	30782	72049
0503	243	MG	M	11	82	2005.04.14	21:00:38	104	21	104.875	3D	48.809	113.687	302690	5409696	2005-04-14 21:00:38	0	30782	72049
0503	243	MG	M	11	83	2005.04.15	02:01:24	105	2	105.083	2D	48.809	113.687	302690	5409722	2005-04-15 02:01:24	0	30802	72094
0501	156	MG	M	8	79	2005.04.15	02:03:02	105	2	105.083	3D	48.809	113.687	302690	5409707	2005-04-15 02:03:02	0	30802	72094
0501	156	MG	M	8	80	2005.04.15	07:01:07	105	7	105.292	2D	48.808	113.685	302877	5409572	2005-04-15 07:01:07	0	30822	72138
0503	243	MG	M	11	84	2005.04.15	07:01:24	105	7	105.292	2D	48.808	113.685	302882	5409566	2005-04-15 07:01:24	0	30822	72138
0501	156	MG	M	8	82	2005.04.15	17:00:38	105	17	105.708	3D	48.809	113.674	303675	5409706	2005-04-15 17:00:38	0	30862	72226
0503	243	MG	M	11	86	2005.04.15	17:00:38	105	17	105.708	3D	48.809	113.674	303671	5409711	2005-04-15 17:00:38	0	30862	72226
0401	318	MG	M	9.5	1844	2005.04.15	18:00:37	105	18	105.75	3D	48.81	113.673	303777	5409739	2005-04-15 18:00:37	0	30866	72233
0426	543	MG	M	4.5	886	2005.04.15	18:00:38	105	18	105.75	3D	48.81	113.673	303777	5409739	2005-04-15 18:00:38	0	30866	72233
0426	543	MG	M	4.5	887	2005.04.15	23:00:37	105	23	105.958	3D	48.809	113.668	304136	5409610	2005-04-15 23:00:37	0	30886	72276
0401	318	MG	M	9.5	1845	2005.04.15	23:01:24	105	23	105.958	2D	48.809	113.668	304143	5409630	2005-04-15 23:01:24	0	30886	72276
0401	318	MG	M	9.5	1846	2005.04.16	04:00:38	106	4	106.167	3D	48.809	113.668	304124	5409625	2005-04-16 04:00:38	0	30906	72321
0402	406	MG	M	4.5	1690	2005.04.16	04:01:06	106	4	106.167	2D	48.804	113.665	304316	5409059	2005-04-16 04:01:06	0	30906	72326
0416	256	IP	F	7.5	975	2005.04.16	04:01:07	106	4	106.167	2D	48.804	113.665	304323	5409055	2005-04-16 04:01:07	0	30906	72326
0426	543	MG	M	4.5	888	2005.04.16	04:01:07	106	4	106.167	2D	48.809	113.668	304134	5409621	2005-04-16 04:01:07	0	30906	72321
0406	6	NTM	M	4.5	1765	2005.04.19	01:00:37	109	1	109.042	3D	48.518	113.404	322491	5376703	2005-04-19 01:00:37	0	31182	72944
0506	568	NTM	M	6	93	2005.04.19	01:00:37	109	1	109.042	3D	48.518	113.404	322511	5376713	2005-04-19 01:00:37	0	31182	72944
0402	406	MG	M	4.5	1704	2005.04.19	02:01:06	109	2	109.083	2D	48.809	113.679	303323	5409658	2005-04-19 02:01:06	0	31186	72956
0426	543	MG	M	4.5	902	2005.04.19	02:01:07	109	2	109.083	2D	48.809	113.679	303336	5409655	2005-04-19 02:01:07	0	31186	72956
0506	568	NTM	M	6	95	2005.04.19	11:01:06	109	11	109.458	2D	48.518	113.403	322527	5376713	2005-04-19 11:01:06	0	31222	73035
0406	6	NTM	M	4.5	1767	2005.04.19	11:01:08	109	11	109.458	3D	48.519	113.403	322531	5376718	2005-04-19 11:01:08	0	31222	73035
0426	543	MG	M	4.5	904	2005.04.19	12:00:38	109	12	109.5	3D	48.807	113.674	303696	5409441	2005-04-19 12:00:38	0	31226	73045
0401	318	MG	M	9.5	1862	2005.04.19	12:01:06	109	12	109.5	2D	48.807	113.674	303691	5409457	2005-04-19 12:01:06	0	31226	73045
0401	318	MG	M	9.5	1863	2005.04.19	17:00:37	109	17	109.708	3D	48.807	113.673	303716	5409486	2005-04-19 17:00:37	0	31246	73085
0426	543	MG	M	4.5	905	2005.04.19	17:01:06	109	17	109.708	2D	48.807	113.673	303734	5409479	2005-04-19 17:01:06	0	31246	73085
0402	406	MG	M	4.5	1722	2005.04.22	20:00:38	112	20	112.833	3D	48.808	113.676	303525	5409596	2005-04-22 20:00:38	0	31546	73750
0401	318	MG	M	9.5	1878	2005.04.22	20:01:07	112	20	112.833	2D	48.808	113.676	303531	5409598	2005-04-22 20:01:07	0	31546	73750
0501	156	MG	M	8	117	2005.04.23	00:00:38	113	0	113	3D	48.809	113.676	303531	5409641	2005-04-23 00:00:38	0	31562	73787
0503	243	MG	M	11	121	2005.04.23	00:01:07	113	0	113	3D	48.809	113.676	303555	5409643	2005-04-23 00:01:07	0	31562	73787
0408	418	STM	M	6.5	1699	2005.04.23	02:00:37	113	2	113.083	3D	48.485	113.314	329040	5372778	2005-04-23 02:00:37	0	31570	73807
0413	281	SP	F	4.5	1191	2005.04.23	02:01:01	113	2	113.083	3D	48.485	113.313	329064	5372783	2005-04-23 02:01:01	0	31570	73807
0503	243	MG	M	11	122	2005.04.23	05:00:44	113	5	113.208	3D	48.809	113.676	303540	5409641	2005-04-23 05:00:44	0	31582	73831
0501	156	MG	M	8	118	2005.04.23	05:01:26	113	5	113.208	2D	48.809	113.676	303543	5409649	2005-04-23 05:01:26	0	31582	73831
0508	181	MG	M	12	103	2005.04.23	05:01:31	113	5	113.208	3D	48.809	113.676	303545	5409643	2005-04-23 05:01:31	0	31582	73831
0401	318	MG	M	9.5	1880	2005.04.23	06:01:02	113	6	113.25	3D	48.809	113.676	303541	5409634	2005-04-23 06:01:02	0	31586	73841
0426	543	MG	M	4.5	922	2005.04.23	06:01:06	113	6	113.25	2D	48.809	113.676	303548	5409636	2005-04-23 06:01:06	0	31586	73841
0402	406	MG	M	4.5	1724	2005.04.23	06:03:05	113	6	113.25	2D	48.809	113.676	303543	5409625	2005-04-23 06:03:05	0	31586	73841
0508	181	MG	M	12	104	2005.04.23	10:00:37	113	10	113.417	3D	48.808	113.676	303512	5409613	2005-04-23 10:00:37	0	31602	73871
0503	243	MG	M	11	123	2005.04.23	10:01:07	113	10	113.417	3D	48.809	113.676	303499	5409620	2005-04-23 10:01:07	0	31602	73871
0503	243	MG	M	11	125	2005.04.23	20:01:06	113	20	113.833	2D	48.808	113.673	303745	5409531	2005-04-23 20:01:06	0	31642	73962
0508	181	MG	M	12	106	2005.04.23	20:01:06	113	20	113.833	2D	48.808	113.673	303737	5409525	2005-04-23 20:01:06	0	31642	73962
0406	6	NTM	M	4.5	1789	2005.04.24	01:00:37	114	1	114.042	3D	48.52	113.383	324024	5376806	2005-04-24 01:00:37	0	31662	74004
0506	568	NTM	M	6	117	2005.04.24	01:00:38	114	1	114.042	3D	48.52	113.383	324025	5376792	2005-04-24 01:00:38	0	31662	74004
0406	6	NTM	M	4.5	1790	2005.04.24	06:00:38	114	6	114.25	3D	48.52	113.383	324009	5376797	2005-04-24 06:00:38	0	31682	74048
0506	568	NTM	M	6	118	2005.04.24	06:01:06	114	6	114.25	2D	48.52	113.383	324021	5376796	2005-04-24 06:01:06	0	31682	74048
0401	318	MG	M	9.5	1886	2005.04.24	12:00:37	114	12	114.5	3D	48.808	113.673	303741	5409527	2005-04-24 12:00:37	0	31706	74101
0402	406	MG	M	4.5	1730	2005.04.24	12:00:55	114	12	114.5	3D	48.808	113.673	303743	5409513	2005-04-24 12:00:55	0	31706	74101
0401	318	MG	M	9.5	1889	2005.04.25	03:01:07	115	3	115.125	3D	48.808	113.676	303526	5409612	2005-04-25 03:01:07	0	31766	74248
0402	406	MG	M	4.5	1733	2005.04.25	03:02:24	115	3	115.125	2D	48.809	113.676	303529	5409628	2005-04-25 03:02:24	0	31766	74248
0420	381	SP	F	4.5	8621	2005.04.25	09:00:44	115	9	115.375	2D	48.464	113.324	328171	5370479	2005-04-25 09:00:44	0	31790	74300
0412	168	SP	F	3.5	1159	2005.04.25	09:01:07	115	9	115.375	2D	48.464	113.324	328180	5370482	2005-04-25 09:01:07	0	31790	74300
0508	181	MG	M	12	114	2005.04.25	12:01:02	115	12	115.5	3D	48.806	113.668	304132	5409314	2005-04-25 12:01:02	0	31802	74324
0503	243	MG	M	11	133	2005.04.25	12:01:06	115	12	115.5	2D	48.806	113.668	304120	5409308	2005-04-25 12:01:06	0	31802	74324
0506	568	NTM	M	6	125	2005.04.25	17:00:37	115	17	115.708	3D	48.518	113.383	324057	5376637	2005-04-25 17:00:37	0	31822	74367
0406	6	NTM	M	4.5	1797	2005.04.25	17:01:09	115	17	115.708	3D	48.518	113.382	324077	5376633	2005-04-25 17:01:09	0	31822	74367
0406	6	NTM	M	4.5	1799	2005.04.26	03:01:06	116	3	116.125	2D	48.52	113.384	323937	5376786	2005-04-26 03:01:06	0	31862	74464
0506	568	NTM	M	6	127	2005.04.26	03:01:07	116	3	116.125	2D	48.52	113.384	323944	5376797	2005-04-26 03:01:07	0	31862	74464
0401	318	MG	M	9.5	1895	2005.04.26	09:01:01	116	9	116.375	3D	48.808	113.676	303534	5409578	2005-04-26 09:01:01	0	31886	74527
0426	543	MG	M	4.5	937	2005.04.26	09:01:01	116	9	116.375	3D	48.808	113.676	303521	5409559	2005-04-26 09:01:01	0	31886	74527
0406	6	NTM	M	4.5	1801	2005.04.26	13:00:38	116	13	116.542	3D	48.518	113.379	324300	5376632	2005-04-26 13:00:38	0	31902	74562
0506	568	NTM	M	6	129	2005.04.26	13:01:06	116	13	116.542	2D	48.518	113.379	324303	5376630	2005-04-26 13:01:06	0	31902	74562
0418	293	IP	F	6.5	1011	2005.04.26	19:00:38	116	19	116.792	3D	48.809	113.671	303876	5409690	2005-04-26 19:00:38	0	31926	74625
0416	256	IP	F	7.5	1026	2005.04.26	19:01:07	116	19	116.792	3D	48.809	113.671	303871	5409675	2005-04-26 19:01:07	0	31926	74625
0506	568	NTM	M	6	132	2005.04.27	04:01:06	117	4	117.167	3D	48.518	113.374	324709	5376573	2005-04-27 04:01:06	0	31962	74707
0406	6	NTM	M	4.5	1804	2005.04.27	04:01:07	117	4	117.167	2D	48.518	113.374	324723	5376572	2005-04-27 04:01:07	0	31962	74707
0503	243	MG	M	11	141	2005.04.27	04:01:19	117	4	117.167	3D	48.809	113.676	303533	5409628	2005-04-27 04:01:19	0	31962	74711
0501	156	MG	M	8	137	2005.04.27	04:01:25	117	4	117.167	3D	48.809	113.676	303513	5409618	2005-04-27 04:01:25	0	31962	74711
0509	556	SM	M	5	60	2005.04.27	09:00:37	117	9	117.375	3D	48.682	113.628	306604	5395423	2005-04-27 09:00:37	0	31982	74752
0510	144	SM	M	9	94	2005.04.27	09:01:37	117	9	117.375	2D	48.682	113.628	306591	5395415	2005-04-27 09:01:37	0	31982	74752
0509	556	SM	M	5	62	2005.04.27	19:00:38	117	19	117.792	3D	48.681	113.627	306642	5395335	2005-04-27 19:00:38	0	32022	74851
0510	144	SM	M	9	96	2005.04.27	19:01:07	117	19	117.792	3D	48.681	113.627	306640	5395319	2005-04-27 19:01:07	0	32022	74851
0509	556	SM	M	5	63	2005.04.28	00:00:37	118	0	118	3D	48.682	113.626	306713	5395399	2005-04-28 00:00:37	0	32042	74901
0510	144	SM	M	9	97	2005.04.28	00:00:55	118	0	118	3D	48.682	113.626	306714	5395398	2005-04-28 00:00:55	0	32042	74901
0416	256	IP	F	7.5	1033	2005.04.28	06:00:38	118	6	118.25	3D	48.804	113.665	304340	5409093	2005-04-28 06:00:38	0	32066	74964
0418	293	IP	F	6.5	1018	2005.04.28	06:00:38	118	6	118.25	3D	48.804	113.665	304317	5409085	2005-04-28 06:00:38	0	32066	74964
0401	318	MG	M	9.5	1908	2005.04.29	02:00:38	119	2	119.083	3D	48.804	113.663	304467	5409039	2005-04-29 02:00:38	0	32146	75162
0426	543	MG	M	4.5	950	2005.04.29	02:00:55	119	2	119.083	3D	48.804	113.663	304462	5409028	2005-04-29 02:00:55	0	32146	75162
0508	181	MG	M	12	133	2005.04.29	11:00:37	119	11	119.458	3D	48.804	113.661	304595	5409035	2005-04-29 11:00:37	0	32182	75243
0509	556	SM	M	5	70	2005.04.29	11:00:38	119	11	119.458	3D	48.68	113.635	306020	5395277	2005-04-29 11:00:38	0	32182	75247
0503	243	MG	M	11	152	2005.04.29	11:01:06	119	11	119.458	2D	48.804	113.661	304588	5409038	2005-04-29 11:01:06	0	32182	75243
0510	144	SM	M	9	104	2005.04.29	11:01:07	119	11	119.458	3D	48.681	113.635	306026	5395289	2005-04-29 11:01:07	0	32182	75247
0418	293	IP	F	6.5	1024	2005.04.29	12:00:37	119	12	119.5	3D	48.805	113.668	304071	5409219	2005-04-29 12:00:37	0	32186	75257
0416	256	IP	F	7.5	1039	2005.04.29	12:00:38	119	12	119.5	3D	48.805	113.669	304048	5409221	2005-04-29 12:00:38	0	32186	75257
0503	243	MG	M	11	153	2005.04.29	16:00:37	119	16	119.667	3D	48.803	113.668	304126	5409002	2005-04-29 16:00:37	0	32202	75291
0509	556	SM	M	5	71	2005.04.29	16:00:37	119	16	119.667	3D	48.682	113.643	305453	5395448	2005-04-29 16:00:37	0	32202	75292
0508	181	MG	M	12	134	2005.04.29	16:00:38	119	16	119.667	3D	48.803	113.667	304135	5408990	2005-04-29 16:00:38	0	32202	75291
0510	144	SM	M	9	105	2005.04.29	16:00:56	119	16	119.667	3D	48.682	113.643	305458	5395447	2005-04-29 16:00:56	0	32202	75292
0510	144	SM	M	9	107	2005.04.30	02:00:55	120	2	120.083	3D	48.683	113.632	306289	5395558	2005-04-30 02:00:55	0	32242	75394
0509	556	SM	M	5	73	2005.04.30	02:01:00	120	2	120.083	3D	48.683	113.632	306302	5395567	2005-04-30 02:01:00	0	32242	75394
0503	243	MG	M	11	157	2005.04.30	12:00:37	120	12	120.5	3D	48.807	113.666	304237	5409416	2005-04-30 12:00:37	0	32282	75487
0508	181	MG	M	12	138	2005.04.30	12:00:38	120	12	120.5	3D	48.807	113.666	304234	5409395	2005-04-30 12:00:38	0	32282	75487
0508	181	MG	M	12	139	2005.04.30	17:00:55	120	17	120.708	3D	48.806	113.665	304299	5409287	2005-04-30 17:00:55	0	32302	75537
0503	243	MG	M	11	158	2005.04.30	17:00:56	120	17	120.708	3D	48.806	113.666	304283	5409285	2005-04-30 17:00:56	0	32302	75537
0509	556	SM	M	5	78	2005.05.01	03:01:07	121	3	121.125	3D	48.681	113.621	307100	5395307	2005-05-01 03:01:07	0	32342	75644
0510	144	SM	M	9	112	2005.05.01	03:01:24	121	3	121.125	2D	48.681	113.621	307098	5395283	2005-05-01 03:01:24	0	32342	75644
0509	556	SM	M	5	79	2005.05.01	08:01:14	121	8	121.333	2D	48.682	113.609	307986	5395380	2005-05-01 08:01:14	0	32362	75692
0510	144	SM	M	9	113	2005.05.01	08:01:24	121	8	121.333	2D	48.682	113.609	307995	5395366	2005-05-01 08:01:24	0	32362	75692
0509	556	SM	M	5	82	2005.05.01	23:00:38	121	23	121.958	3D	48.688	113.602	308479	5395988	2005-05-01 23:00:38	0	32422	75818
0510	144	SM	M	9	116	2005.05.01	23:01:07	121	23	121.958	3D	48.687	113.602	308495	5395974	2005-05-01 23:01:07	0	32422	75818
0509	556	SM	M	5	84	2005.05.02	09:01:06	122	9	122.375	2D	48.686	113.594	309124	5395833	2005-05-02 09:01:06	0	32462	75910
0510	144	SM	M	9	118	2005.05.02	09:02:01	122	9	122.375	3D	48.686	113.594	309119	5395818	2005-05-02 09:02:01	0	32462	75910
0503	243	MG	M	11	170	2005.05.03	05:00:37	123	5	123.208	3D	48.809	113.676	303507	5409668	2005-05-03 05:00:37	0	32542	76082
0508	181	MG	M	12	151	2005.05.03	05:00:37	123	5	123.208	3D	48.809	113.676	303508	5409661	2005-05-03 05:00:37	0	32542	76082
0511	268	STM	M	3	101	2005.05.03	05:00:37	123	5	123.208	3D	48.323	113.419	320721	5354998	2005-05-03 05:00:37	0	32542	76083
0512	206	STM	M	8	73	2005.05.03	05:00:55	123	5	123.208	3D	48.323	113.419	320697	5355004	2005-05-03 05:00:55	0	32542	76083
0510	144	SM	M	9	125	2005.05.03	20:00:38	123	20	123.833	3D	48.685	113.607	308095	5395692	2005-05-03 20:00:38	0	32602	76215
0509	556	SM	M	5	91	2005.05.03	20:01:25	123	20	123.833	3D	48.685	113.607	308102	5395690	2005-05-03 20:01:25	0	32602	76215
[truncated: 3,105 more rows]
