# Supplementary material for: Bighorn sheep associations: understanding tradeoffs of sociality and implications for disease transmission
Source: PeerJ. 2023 Aug 8;11:e15625. doi: 10.7717/peerj.15625 (PMC10416771; doi:10.7717/peerj.15625)
Supplement: Supplemental Information 5 [file peerj-11-15625-s005.txt]

ij	d.sex	Freq	i	j	SEX.i	SEX.j	AGE.i	AGE.j	QGM	n	VI	DI	DI.theta	DI.d	NumRowsInLocal	ageclassi	ageclassj	W.AvgDI	W.Rows	W.AvgVI	L.AvgDI	L.Rows	L.AvgVI	F.AvgDI	F.Rows	F.AvgVI	fixintervali	fixintervalj	fixinterval	sexmatch	ageclassmatch	daysactive.num	d25
02-01.02-04	MF	0	02-01	02-04	M	F	8.5	4.5	0.153	488	0.278133767614984	0.041733443	0.085360519	0.524642212	362	Adult	Adult	0.049331005	135	0.151838435	0.023149696	160	0.24920591	0.051881877	67	0.1776979	5	5	5	0	1	304.833333333333	0
02-01.02-05	MF	0	02-01	02-05	M	F	8.5	3.5	-0.162	488	0.292110271720775	0.050139992	0.069596055	0.520918817	386	Adult	Adult	0.057234342	121	0.123469158	0.082531758	157	0.194798594	-0.014680417	108	0.187644137	5	5	5	0	1	335.416666666667	0
02-01.02-06	MF	0	02-01	02-06	M	F	8.5	4.5	0.144	488	0.396180379808665	0.057814644	0.076098521	0.50726274	427	Adult	Adult	0.121616362	144	0.312829801	0.066540854	168	0.222499402	-0.038799951	115	0.220582215	5	5	5	0	1	335.416666666667	0
02-01.02-07	MF	1	02-01	02-07	M	F	8.5	2.5	-0.201	488	0.436381751507607	0.033167684	0.0594095	0.535000753	423	Adult	Adult	0.003886333	138	0.402219691	0.061095569	174	0.242133011	0.015643314	111	0.250695265	5	5	5	0	1	335.416666666667	1
02-01.02-09	MM	5	02-01	02-09	M	M	8.5	1.5	-0.015	488	0.390875046719038	0.047507607	0.082116016	0.510906344	426	Adult	Yearling	-0.032164956	141	0.076869584	0.083579112	180	0.489871015	0.107822836	105	0.72453911	5	5	5	1	0	335.416666666667	5
02-01.03-01	MM	10	02-01	03-01	M	M	8.5	3.5	0.048	488	0.542161189878717	0.175761494	0.199625732	0.569993752	314	Adult	Adult	NA	NA	NA	0.179162434	183	0.678522564	0.157400026	108	0.505887437	5	5	5	1	1	186.625	10
02-03.02-04	MF	0	02-03	02-04	M	F	2.5	4.5	0.04	193	0.266048580709216	0.016102995	0.031369138	0.584194501	150	Adult	Adult	0.02430017	121	0.231614151	NA	NA	NA	NA	NA	NA	5	5	5	0	1	47.9166666666667	0
02-03.02-05	MF	0	02-03	02-05	M	F	2.5	3.5	-0.129	193	0.266723336437254	-0.03219967	-0.005809125	0.541767305	138	Adult	Adult	-0.012733047	117	0.199630935	NA	NA	NA	NA	NA	NA	5	5	5	0	1	46.875	0
02-03.02-06	MF	0	02-03	02-06	M	F	2.5	4.5	0.074	193	0.592234489559992	-0.045575477	-0.035808396	0.506162163	143	Adult	Adult	-0.039539843	118	0.525696748	NA	NA	NA	NA	NA	NA	5	5	5	0	1	46.875	0
02-03.02-07	MF	0	02-03	02-07	M	F	2.5	2.5	0.19	193	0.521392930499833	0.077289534	0.054246976	0.555724958	80	Adult	Adult	0.065136643	72	0.237207525	NA	NA	NA	NA	NA	NA	5	5	5	0	1	45	0
02-03.02-09	MM	0	02-03	02-09	M	M	2.5	1.5	0.067	193	0.309786502995702	-0.012361861	-0.022428935	0.521292624	157	Adult	Yearling	-0.013676978	139	0.229451509	NA	NA	NA	NA	NA	NA	5	5	5	1	0	44.7916666666667	0
02-04.02-01	MF	0	02-04	02-01	F	M	4.5	8.5	0.153	488	0.297587362185038	0.041733443	0.085360519	0.524642212	362	Adult	Adult	0.049331005	135	0.151838435	0.023149696	160	0.24920591	0.051881877	67	0.1776979	5	5	5	0	1	304.833333333333	0
02-04.02-03	MF	0	02-04	02-03	F	M	4.5	2.5	0.04	193	0.305994001323894	0.016102995	0.031369138	0.584194501	150	Adult	Adult	0.02430017	121	0.231614151	NA	NA	NA	NA	NA	NA	5	5	5	0	1	47.9166666666667	0
02-04.02-06	FF	13	02-04	02-06	F	F	4.5	4.5	0.217	500	0.437201146471001	0.078850697	0.085734561	0.577301482	978	Adult	Adult	0.066582532	476	0.32739746	0.053431861	289	0.4863468	0.138231571	213	0.422578496	5	5	5	1	1	307.958333333333	14
02-04.02-09	MF	1	02-04	02-09	F	M	4.5	1.5	0.066	500	0.269455543294363	0.017700306	0.006743428	0.55776331	967	Adult	Yearling	-0.000224194	463	0.097136732	0.043898819	313	0.492510564	0.01480976	191	0.201963869	5	5	5	0	0	305.875	2
02-04.03-01	MF	0	02-04	03-01	F	M	4.5	3.5	-0.066	500	0.163937404826789	0.026123478	0.040469961	0.535853106	537	Adult	Adult	NA	NA	NA	0.027950901	317	0.268026318	0.026591106	185	0.069756821	5	5	5	0	1	158.75	0
02-04.03-02	MF	0	02-04	03-02	F	M	4.5	4.5	0.035	500	0.310322196812436	0.001206018	0.015464683	0.547357303	535	Adult	Adult	NA	NA	NA	-0.001072015	312	0.243986757	-0.02001991	188	0.163878188	5	5	5	0	1	158.75	0
02-05.02-01	MF	0	02-05	02-01	F	M	3.5	8.5	-0.162	488	0.27986819479372	0.050139992	0.069596055	0.520918817	386	Adult	Adult	0.057234342	121	0.123469158	0.082531758	157	0.194798594	-0.014680417	108	0.187644137	5	5	5	0	1	335.416666666667	0
02-05.02-03	MF	0	02-05	02-03	F	M	3.5	2.5	-0.129	193	0.265221350610104	-0.03219967	-0.005809125	0.541767305	138	Adult	Adult	-0.012733047	117	0.199630935	NA	NA	NA	NA	NA	NA	5	5	5	0	1	46.875	0
02-05.02-06	FF	14	02-05	02-06	F	F	3.5	4.5	-0.14	500	0.412355842625466	0.070678105	0.086025963	0.581128526	1020	Adult	Adult	0.024429825	405	0.302479273	0.012830362	275	0.342455447	0.171981017	340	0.52136228	5	5	5	1	1	341.458333333333	15
02-05.02-09	MF	7	02-05	02-09	F	M	3.5	1.5	0.012	500	0.197583275162756	0.020865379	0.033795198	0.567053198	996	Adult	Yearling	-0.021074954	398	0.098154523	0.064751301	303	0.38852508	0.029809229	295	0.208734446	5	5	5	0	0	339.375	7
02-05.03-01	MF	0	02-05	03-01	F	M	3.5	3.5	-0.111	500	0.186348221634488	0.028867644	0.059371693	0.551646175	641	Adult	Adult	NA	NA	NA	0.011450184	304	0.220902368	0.046379445	304	0.071091407	5	5	5	0	1	186.625	0
02-05.03-02	MF	0	02-05	03-02	F	M	3.5	4.5	-0.047	500	0.295433560334313	0.021501507	0.032422922	0.549110195	662	Adult	Adult	NA	NA	NA	0.026927903	305	0.202316018	0.004751971	324	0.175597333	5	5	5	0	1	192.25	0
02-06.02-01	MF	0	02-06	02-01	F	M	4.5	8.5	0.144	488	0.417106691293054	0.057814644	0.076098521	0.50726274	427	Adult	Adult	0.121616362	144	0.312829801	0.066540854	168	0.222499402	-0.038799951	115	0.220582215	5	5	5	0	1	335.416666666667	0
02-06.02-03	MF	0	02-06	02-03	F	M	4.5	2.5	0.074	193	0.564725404701192	-0.045575477	-0.035808396	0.506162163	143	Adult	Adult	-0.039539843	118	0.525696748	NA	NA	NA	NA	NA	NA	5	5	5	0	1	46.875	0
02-06.02-04	FF	13	02-06	02-04	F	F	4.5	4.5	0.217	500	0.483509500099305	0.078850697	0.085734561	0.577301482	978	Adult	Adult	0.066582532	476	0.32739746	0.053431861	289	0.4863468	0.138231571	213	0.422578496	5	5	5	1	1	307.958333333333	14
02-06.02-05	FF	14	02-06	02-05	F	F	4.5	3.5	-0.14	500	0.41607080884586	0.070678105	0.086025963	0.581128526	1020	Adult	Adult	0.024429825	405	0.302479273	0.012830362	275	0.342455447	0.171981017	340	0.52136228	5	5	5	1	1	341.458333333333	15
02-06.02-09	MF	4	02-06	02-09	F	M	4.5	1.5	-0.23	500	0.542974304695372	0.050722597	0.069259794	0.581550368	1100	Adult	Yearling	0.076623474	468	0.314310602	0.075880147	317	0.602910567	-0.01156178	315	0.235662469	5	5	5	0	0	339.375	5
02-06.03-01	MF	0	02-06	03-01	F	M	4.5	3.5	-0.068	500	0.202151624062559	0.018097048	0.023083219	0.542787095	668	Adult	Adult	NA	NA	NA	0.02215171	320	0.272476019	0.003133352	314	0.120874154	5	5	5	0	1	186.625	0
02-06.03-02	MF	0	02-06	03-02	F	M	4.5	4.5	0.194	500	0.500316296771197	0.037465716	0.062990435	0.523913157	681	Adult	Adult	NA	NA	NA	0.06535167	313	0.243515475	0.001055477	334	0.340217463	5	5	5	0	1	192.25	0
02-07.02-01	MF	1	02-07	02-01	F	M	2.5	8.5	-0.201	488	0.439485837228924	0.033167684	0.0594095	0.535000753	423	Adult	Adult	0.003886333	138	0.402219691	0.061095569	174	0.242133011	0.015643314	111	0.250695265	5	5	5	0	1	335.416666666667	1
02-07.02-03	MF	0	02-07	02-03	F	M	2.5	2.5	0.19	193	0.486631219712049	0.077289534	0.054246976	0.555724958	80	Adult	Adult	0.065136643	72	0.237207525	NA	NA	NA	NA	NA	NA	5	5	5	0	1	45	0
02-07.02-09	MF	9	02-07	02-09	F	M	2.5	1.5	0.065	500	0.356276337906679	0.040083594	0.038681492	0.578103195	1033	Adult	Yearling	0.022310431	376	0.064405174	0.074121373	350	0.646924205	0.020706734	307	0.232584507	5	5	5	0	0	339.166666666667	10
02-07.03-01	MF	0	02-07	03-01	F	M	2.5	3.5	0.246	500	0.223991561852962	0.054506165	0.095260939	0.546739418	720	Adult	Adult	NA	NA	NA	0.036885496	355	0.288112673	0.061276457	328	0.116192454	5	5	5	0	1	186.625	0
02-07.03-02	MF	0	02-07	03-02	F	M	2.5	4.5	0.027	500	0.489959288907838	0.030466161	0.04510058	0.537999973	729	Adult	Adult	NA	NA	NA	0.01600957	351	0.239992979	0.039120668	341	0.235218915	5	5	5	0	1	192.041666666667	0
02-08.03-10	MF	0	02-08	03-10	F	M	1.5	4.5	NA	500	0.0048233831662986	-0.009970048	-0.018855363	0.455814451	69	Yearling	Adult	NA	NA	NA	NA	NA	NA	-0.009970048	69	0.003924337	5	5	5	0	0	18.5	0
02-08.03-11	MF	0	02-08	03-11	F	M	1.5	3.5	-0.31	500	0.0183269969154918	0.018189055	0.006734396	0.478134471	73	Yearling	Adult	NA	NA	NA	NA	NA	NA	0.018189055	73	0.03516236	5	5	5	0	0	17.4583333333333	0
02-09.02-01	MM	5	02-09	02-01	M	M	1.5	8.5	-0.015	488	0.412111246286706	0.047507607	0.082116016	0.510906344	426	Adult	Yearling	-0.032164956	141	0.076869584	0.083579112	180	0.489871015	0.107822836	105	0.72453911	5	5	5	1	0	335.416666666667	5
02-09.02-03	MM	0	02-09	02-03	M	M	1.5	2.5	0.067	193	0.338961644840104	-0.012361861	-0.022428935	0.521292624	157	Adult	Yearling	-0.013676978	139	0.229451509	NA	NA	NA	NA	NA	NA	5	5	5	1	0	44.7916666666667	0
02-09.02-04	MF	1	02-09	02-04	M	F	1.5	4.5	0.066	500	0.251780269602483	0.017700306	0.006743428	0.55776331	967	Adult	Yearling	-0.000224194	463	0.097136732	0.043898819	313	0.492510564	0.01480976	191	0.201963869	5	5	5	0	0	305.875	2
02-09.02-05	MF	7	02-09	02-05	M	F	1.5	3.5	0.012	500	0.219099312338078	0.020865379	0.033795198	0.567053198	996	Adult	Yearling	-0.021074954	398	0.098154523	0.064751301	303	0.38852508	0.029809229	295	0.208734446	5	5	5	0	0	339.375	7
02-09.02-06	MF	4	02-09	02-06	M	F	1.5	4.5	-0.23	500	0.552094985178348	0.050722597	0.069259794	0.581550368	1100	Adult	Yearling	0.076623474	468	0.314310602	0.075880147	317	0.602910567	-0.01156178	315	0.235662469	5	5	5	0	0	339.375	5
02-09.02-07	MF	9	02-09	02-07	M	F	1.5	2.5	0.065	500	0.330200584891758	0.040083594	0.038681492	0.578103195	1033	Adult	Yearling	0.022310431	376	0.064405174	0.074121373	350	0.646924205	0.020706734	307	0.232584507	5	5	5	0	0	339.166666666667	10
02-09.03-01	MM	2	02-09	03-01	M	M	1.5	3.5	0.259	500	0.442431222070682	0.056614726	0.086475527	0.544438097	681	Yearling	Adult	NA	NA	NA	0.073210507	369	0.572244959	0.036305713	277	0.362287415	5	5	5	1	0	186.625	2
02-09.03-02	MM	19	02-09	03-02	M	M	1.5	4.5	0.153	500	0.627514284063516	0.096999397	0.112901606	0.568241308	698	Yearling	Adult	NA	NA	NA	0.036360973	362	0.523452833	0.17752732	301	0.630831818	5	5	5	1	0	192.25	19
03-01.02-01	MM	10	03-01	02-01	M	M	3.5	8.5	0.048	488	0.536667770844577	0.175761494	0.199625732	0.569993752	314	Adult	Adult	NA	NA	NA	0.179162434	183	0.678522564	0.157400026	108	0.505887437	5	5	5	1	1	186.625	10
03-01.02-04	MF	0	03-01	02-04	M	F	3.5	4.5	-0.066	500	0.172671038766281	0.026123478	0.040469961	0.535853106	537	Adult	Adult	NA	NA	NA	0.027950901	317	0.268026318	0.026591106	185	0.069756821	5	5	5	0	1	158.75	0
03-01.02-05	MF	0	03-01	02-05	M	F	3.5	3.5	-0.111	500	0.156874939825773	0.028867644	0.059371693	0.551646175	641	Adult	Adult	NA	NA	NA	0.011450184	304	0.220902368	0.046379445	304	0.071091407	5	5	5	0	1	186.625	0
03-01.02-06	MF	0	03-01	02-06	M	F	3.5	4.5	-0.068	500	0.222576406630126	0.018097048	0.023083219	0.542787095	668	Adult	Adult	NA	NA	NA	0.02215171	320	0.272476019	0.003133352	314	0.120874154	5	5	5	0	1	186.625	0
03-01.02-07	MF	0	03-01	02-07	M	F	3.5	2.5	0.246	500	0.2094136926049	0.054506165	0.095260939	0.546739418	720	Adult	Adult	NA	NA	NA	0.036885496	355	0.288112673	0.061276457	328	0.116192454	5	5	5	0	1	186.625	0
03-01.02-09	MM	2	03-01	02-09	M	M	3.5	1.5	0.259	500	0.45299223463271	0.056614726	0.086475527	0.544438097	681	Yearling	Adult	NA	NA	NA	0.073210507	369	0.572244959	0.036305713	277	0.362287415	5	5	5	1	0	186.625	2
03-01.03-02	MM	31	03-01	03-02	M	M	3.5	4.5	0.106	500	0.609488232138148	0.154683031	0.18953215	0.592365501	730	Adult	Adult	NA	NA	NA	0.180590487	366	0.766552494	0.113311536	324	0.531602497	5	5	5	1	1	186.625	31
03-02.02-04	MF	0	03-02	02-04	M	F	4.5	4.5	0.035	500	0.329137854668783	0.001206018	0.015464683	0.547357303	535	Adult	Adult	NA	NA	NA	-0.001072015	312	0.243986757	-0.02001991	188	0.163878188	5	5	5	0	1	158.75	0
03-02.02-05	MF	0	03-02	02-05	M	F	4.5	3.5	-0.047	500	0.279983144130535	0.021501507	0.032422922	0.549110195	662	Adult	Adult	NA	NA	NA	0.026927903	305	0.202316018	0.004751971	324	0.175597333	5	5	5	0	1	192.25	0
03-02.02-06	MF	0	03-02	02-06	M	F	4.5	4.5	0.194	500	0.478069383810047	0.037465716	0.062990435	0.523913157	681	Adult	Adult	NA	NA	NA	0.06535167	313	0.243515475	0.001055477	334	0.340217463	5	5	5	0	1	192.25	0
03-02.02-07	MF	0	03-02	02-07	M	F	4.5	2.5	0.027	500	0.501167792695011	0.030466161	0.04510058	0.537999973	729	Adult	Adult	NA	NA	NA	0.01600957	351	0.239992979	0.039120668	341	0.235218915	5	5	5	0	1	192.041666666667	0
03-02.02-09	MM	19	03-02	02-09	M	M	4.5	1.5	0.153	500	0.608840471474517	0.096999397	0.112901606	0.568241308	698	Yearling	Adult	NA	NA	NA	0.036360973	362	0.523452833	0.17752732	301	0.630831818	5	5	5	1	0	192.25	19
03-02.03-01	MM	31	03-02	03-01	M	M	4.5	3.5	0.106	500	0.595743204127516	0.154683031	0.18953215	0.592365501	730	Adult	Adult	NA	NA	NA	0.180590487	366	0.766552494	0.113311536	324	0.531602497	5	5	5	1	1	186.625	31
03-03.03-04	MF	1	03-03	03-04	M	F	6.5	1.5	0.225	346	0.37984446736821	0.043770361	0.070081371	0.518485165	324	Adult	Yearling	NA	NA	NA	0.040084035	288	0.218001125	NA	NA	NA	5	5	5	0	0	78.3333333333333	1
03-03.03-16	MF	0	03-03	03-16	M	F	6.5	4.5	-0.034	500	0.398909700752329	0.032397372	0.057511989	0.528744749	496	Adult	Adult	0.035405507	443	0.262755219	NA	NA	NA	NA	NA	NA	5	5	5	0	1	135.208333333333	0
03-03.03-17	MM	3	03-03	03-17	M	M	6.5	4.5	-0.078	500	0.102656258026826	0.042760291	0.077071715	0.540667926	505	Adult	Adult	0.053683998	448	0.072567125	NA	NA	NA	NA	NA	NA	5	5	5	1	1	135.208333333333	3
03-03.03-19	MF	0	03-03	03-19	M	F	6.5	10.5	NA	500	0.264747848085884	0.04342209	0.080458299	0.513455045	482	Adult	Adult	0.047155206	439	0.269084123	NA	NA	NA	NA	NA	NA	5	5	5	0	1	133.125	0
03-03.03-24	MF	14	03-03	03-24	M	F	6.5	5.5	-0.043	500	0.464653193943916	0.121823516	0.205715241	0.537243711	521	Adult	Adult	0.124822494	493	0.394114654	NA	NA	NA	NA	NA	NA	5	5	5	0	1	130.208333333333	14
03-04.03-03	MF	1	03-04	03-03	F	M	1.5	6.5	0.225	346	0.376946793433269	0.043770361	0.070081371	0.518485165	324	Adult	Yearling	NA	NA	NA	0.040084035	288	0.218001125	NA	NA	NA	5	5	5	0	0	78.3333333333333	1
03-05.03-06	MM	38	03-05	03-06	M	M	11.5	2.5	0.161	500	0.434213190509272	0.071637838	0.091503454	0.535750773	1249	Adult	Adult	0.157761668	469	0.601783278	0.033251555	331	0.407873054	0.013857672	449	0.00085407	5	5	5	1	1	342.666666666667	38
03-05.03-21	MM	1	03-05	03-21	M	M	11.5	10.5	-0.092	500	0.50083122371091	0.063117511	0.099793846	0.52980851	386	Adult	Adult	0.055601866	353	0.181834195	NA	NA	NA	NA	NA	NA	5	5	5	1	1	131.458333333333	1
03-06.03-05	MM	38	03-06	03-05	M	M	2.5	11.5	0.161	500	0.375420004609681	0.071637838	0.091503454	0.535750773	1249	Adult	Adult	0.157761668	469	0.601783278	0.033251555	331	0.407873054	0.013857672	449	0.00085407	5	5	5	1	1	342.666666666667	38
03-06.03-21	MM	0	03-06	03-21	M	M	2.5	10.5	0.094	500	0.197659874355955	0.008053567	0.009555948	0.503095101	400	Adult	Adult	0.010115092	374	0.051034553	NA	NA	NA	NA	NA	NA	5	5	5	1	1	131.458333333333	0
03-10.02-08	MF	0	03-10	02-08	M	F	4.5	1.5	NA	500	0.00650065749731973	-0.009970048	-0.018855363	0.455814451	69	Yearling	Adult	NA	NA	NA	NA	NA	NA	-0.009970048	69	0.003924337	5	5	5	0	0	18.5	0
03-10.03-22	MF	0	03-10	03-22	M	F	4.5	6.5	NA	500	0.00266250270912163	0.042444924	0.059157266	0.527285081	718	Adult	Adult	0.047137872	570	0	0.036747666	128	0.000262432	NA	NA	NA	5	5	5	0	1	190.041666666667	0
03-11.02-08	MF	0	03-11	02-08	M	F	3.5	1.5	-0.31	500	0.0166422156709964	0.018189055	0.006734396	0.478134471	73	Yearling	Adult	NA	NA	NA	NA	NA	NA	0.018189055	73	0.03516236	5	5	5	0	0	17.4583333333333	0
03-11.03-22	MF	0	03-11	03-22	M	F	3.5	6.5	-0.004	500	0.00914010835322287	-0.004154868	-0.018553534	0.503055558	1382	Adult	Adult	-0.04650672	606	2.27e-07	0.025210509	369	0.011359872	0.034836123	407	0.015368921	5	5	5	0	1	345.208333333333	0
03-12.03-13	MF	0	03-12	03-13	F	M	3.5	3.5	0.278	500	0.403383210859543	0.003157371	0.000259812	0.533820767	1448	Adult	Adult	-0.034003703	559	0.037423352	0.034339826	372	0.530023794	0.021877413	517	0.512070488	5	5	5	0	1	371.25	0
03-12.03-15	FF	0	03-12	03-15	F	F	3.5	4.5	NA	500	0.0419730763263283	0.016894822	0.036637662	0.544401351	733	Adult	Adult	0.024536587	509	0	0.050727916	128	0.098607393	-0.070939482	96	0.000451355	5	5	5	1	1	210.041666666667	0
03-12.04-20	FF	0	03-12	04-20	F	F	3.5	4.5	0.138	500	0.624328708973576	0.05780233	0.114171825	0.578474437	72	Adult	Adult	NA	NA	NA	NA	NA	NA	0.05780233	72	0.504402622	5	5	5	1	1	15.5	0
03-13.03-12	MF	0	03-13	03-12	M	F	3.5	3.5	0.278	500	0.406939733963886	0.003157371	0.000259812	0.533820767	1448	Adult	Adult	-0.034003703	559	0.037423352	0.034339826	372	0.530023794	0.021877413	517	0.512070488	5	5	5	0	1	371.25	0
03-13.03-15	MF	0	03-13	03-15	M	F	3.5	4.5	NA	500	0.0663357014879263	0.003341532	-0.007770757	0.531024559	705	Adult	Adult	0.007684572	482	0	0.013208534	131	0.117870023	-0.033726687	92	0.000994576	5	5	5	0	1	210.041666666667	0
03-13.04-20	MF	0	03-13	04-20	M	F	3.5	4.5	-0.155	500	0.252565637402006	0.023768995	0.001489626	0.4468708	67	Adult	Adult	NA	NA	NA	NA	NA	NA	0.023768995	67	0.249842751	5	5	5	0	1	15.7083333333333	0
03-14.03-17	MF	0	03-14	03-17	F	M	3.5	4.5	0.039	500	1.12910675128557e-05	0.004221197	0.001644615	0.536793438	962	Adult	Adult	0.014769436	495	0	0.023592756	346	9e-05	-0.087739049	121	0	5	5	5	0	1	274.625	0
03-14.04-08	MF	0	03-14	04-08	F	M	3.5	6.5	0.159	500	0.0208641415662624	0.029641726	-0.010682904	0.52935378	418	Adult	Adult	NA	NA	NA	0.020709455	342	0.015409943	0.079411116	76	0.00155121	5	5	5	0	1	99.5833333333333	0
03-15.03-12	FF	0	03-15	03-12	F	F	4.5	3.5	NA	500	0.0391721501958703	0.016894822	0.036637662	0.544401351	733	Adult	Adult	0.024536587	509	0	0.050727916	128	0.098607393	-0.070939482	96	0.000451355	5	5	5	1	1	210.041666666667	0
03-15.03-13	MF	0	03-15	03-13	F	M	4.5	3.5	NA	500	0.083114296589187	0.003341532	-0.007770757	0.531024559	705	Adult	Adult	0.007684572	482	0	0.013208534	131	0.117870023	-0.033726687	92	0.000994576	5	5	5	0	1	210.041666666667	0
03-16.03-03	MF	0	03-16	03-03	F	M	4.5	6.5	-0.034	500	0.340997499758214	0.032397372	0.057511989	0.528744749	496	Adult	Adult	0.035405507	443	0.262755219	NA	NA	NA	NA	NA	NA	5	5	5	0	1	135.208333333333	0
03-16.03-17	MF	11	03-16	03-17	F	M	4.5	4.5	0.123	500	0.11921849097539	0.06386184	0.101492476	0.528911871	1354	Adult	Adult	0.088671836	556	0.143474945	0.048536603	352	0.001135377	0.044917034	446	0.126827189	5	5	5	0	1	349.583333333333	11
03-16.04-03	MF	0	03-16	04-03	F	M	4.5	8.5	-0.098	418	0.123186942976128	0.02961832	0.054006429	0.540022384	400	Adult	Adult	NA	NA	NA	0.019748786	357	0.096804566	NA	NA	NA	5	5	5	0	1	95.2083333333333	0
03-16.04-04	MF	0	03-16	04-04	F	M	4.5	3.5	0.161	500	0.207524675343856	0.004912877	0.000893549	0.525307577	804	Adult	Adult	NA	NA	NA	-0.010756315	374	0.147764714	0.017375263	391	0.201581896	5	5	5	0	1	194.541666666667	0
03-17.03-03	MM	3	03-17	03-03	M	M	4.5	6.5	-0.078	500	0.105103774108778	0.042760291	0.077071715	0.540667926	505	Adult	Adult	0.053683998	448	0.072567125	NA	NA	NA	NA	NA	NA	5	5	5	1	1	135.208333333333	3
03-17.03-14	MF	0	03-17	03-14	F	M	3.5	4.5	0.039	500	1.12910675128557e-05	0.004221197	0.001644615	0.536793438	962	Adult	Adult	0.014769436	495	0	0.023592756	346	9e-05	-0.087739049	121	0	5	5	5	0	1	274.625	0
03-17.03-16	MF	11	03-17	03-16	M	F	4.5	4.5	0.123	500	0.12539325096531	0.06386184	0.101492476	0.528911871	1354	Adult	Adult	0.088671836	556	0.143474945	0.048536603	352	0.001135377	0.044917034	446	0.126827189	5	5	5	0	1	349.583333333333	11
03-17.03-19	MF	0	03-17	03-19	M	F	4.5	10.5	NA	500	0.0855783139378251	0.033170759	0.062068249	0.528685811	614	Adult	Adult	0.023736938	553	0.146723604	NA	NA	NA	NA	NA	NA	5	5	5	0	1	165.041666666667	0
03-17.03-24	MF	1	03-17	03-24	M	F	4.5	5.5	-0.035	500	0.128086965768263	0.031696187	0.057560543	0.527534747	1392	Adult	Adult	0.071744579	601	0.032951454	0.004999335	354	0.002464198	-0.001963729	437	0.140999794	5	5	5	0	1	344.583333333333	1
03-17.04-03	MM	0	03-17	04-03	M	M	4.5	8.5	-0.094	418	0.068965989275423	0.00566995	-0.004545876	0.523166711	368	Adult	Adult	NA	NA	NA	0.012852122	328	0.016391411	NA	NA	NA	5	5	5	1	1	95.2083333333333	0
03-17.04-04	MM	0	03-17	04-04	M	M	4.5	3.5	-0.082	500	0.107641527409265	0.007085134	-0.000344366	0.501221774	780	Adult	Adult	NA	NA	NA	-0.000147293	336	0.012955722	0.010197082	408	0.104877416	5	5	5	1	1	194.541666666667	0
03-19.03-03	MF	0	03-19	03-03	F	M	10.5	6.5	NA	500	0.272107548503545	0.04342209	0.080458299	0.513455045	482	Adult	Adult	0.047155206	439	0.269084123	NA	NA	NA	NA	NA	NA	5	5	5	0	1	133.125	0
03-19.03-17	MF	0	03-19	03-17	F	M	10.5	4.5	NA	500	0.0874160107750117	0.033170759	0.062068249	0.528685811	614	Adult	Adult	0.023736938	553	0.146723604	NA	NA	NA	NA	NA	NA	5	5	5	0	1	165.041666666667	0
03-19.03-24	FF	10	03-19	03-24	F	F	10.5	5.5	NA	500	0.553708433154981	0.113613663	0.156029293	0.539973975	654	Adult	Adult	0.108393573	609	0.22699403	NA	NA	NA	NA	NA	NA	5	5	5	1	1	162.125	10
03-21.03-05	MM	1	03-21	03-05	M	M	10.5	11.5	-0.092	500	0.507631114112052	0.063117511	0.099793846	0.52980851	386	Adult	Adult	0.055601866	353	0.181834195	NA	NA	NA	NA	NA	NA	5	5	5	1	1	131.458333333333	1
03-21.03-06	MM	0	03-21	03-06	M	M	10.5	2.5	0.094	500	0.183364397462599	0.008053567	0.009555948	0.503095101	400	Adult	Adult	0.010115092	374	0.051034553	NA	NA	NA	NA	NA	NA	5	5	5	1	1	131.458333333333	0
03-22.03-10	MF	0	03-22	03-10	F	M	6.5	4.5	NA	500	0.00423730651167874	0.042444924	0.059157266	0.527285081	718	Adult	Adult	0.047137872	570	0	0.036747666	128	0.000262432	NA	NA	NA	5	5	5	0	1	190.041666666667	0
03-22.03-11	MF	0	03-22	03-11	F	M	6.5	3.5	-0.004	500	0.00916681819821769	-0.004154868	-0.018553534	0.503055558	1382	Adult	Adult	-0.04650672	606	2.27e-07	0.025210509	369	0.011359872	0.034836123	407	0.015368921	5	5	5	0	1	345.208333333333	0
03-22.04-19	FF	0	03-22	04-19	F	F	6.5	2.5	0.159	500	0.0599451414960641	0.111585411	0.165204441	0.574314678	112	Adult	Adult	NA	NA	NA	NA	NA	NA	0.111585411	112	0.121732726	5	5	5	1	1	25.375	0
03-24.03-03	MF	14	03-24	03-03	F	M	5.5	6.5	-0.043	500	0.475331283870432	0.121823516	0.205715241	0.537243711	521	Adult	Adult	0.124822494	493	0.394114654	NA	NA	NA	NA	NA	NA	5	5	5	0	1	130.208333333333	14
03-24.03-17	MF	1	03-24	03-17	F	M	5.5	4.5	-0.035	500	0.122801688506114	0.031696187	0.057560543	0.527534747	1392	Adult	Adult	0.071744579	601	0.032951454	0.004999335	354	0.002464198	-0.001963729	437	0.140999794	5	5	5	0	1	344.583333333333	1
03-24.03-19	FF	10	03-24	03-19	F	F	5.5	10.5	NA	500	0.569759944882482	0.113613663	0.156029293	0.539973975	654	Adult	Adult	0.108393573	609	0.22699403	NA	NA	NA	NA	NA	NA	5	5	5	1	1	162.125	10
03-24.04-03	MF	0	03-24	04-03	F	M	5.5	8.5	0.087	418	0.139959827571195	0.055603545	0.081598324	0.549502716	400	Adult	Adult	NA	NA	NA	0.04818637	359	0.129740698	NA	NA	NA	5	5	5	0	1	95.2083333333333	0
03-24.04-04	MF	0	03-24	04-04	F	M	5.5	3.5	-0.172	500	0.264337485371168	0.0294669	0.05671491	0.549875999	831	Adult	Adult	NA	NA	NA	0.009014092	381	0.191966121	0.043946893	412	0.348242781	5	5	5	0	1	194.541666666667	0
04-01.04-02	MM	42	04-01	04-02	M	M	9.5	4.5	0.34	500	0.631957012522735	0.062690686	0.076339399	0.555905618	1216	Adult	Adult	0.083640865	372	0.580382487	0.058820653	350	0.774687156	0.05126358	494	0.519265081	5	5	5	1	1	389.625	45
04-01.04-10	MM	16	04-01	04-10	M	M	9.5	4	0.13	500	0.32333084294345	0.014927612	0.012927256	0.53274012	1436	Adult	Adult	0.016331264	605	0.012381627	0.010978324	311	0.525670153	0.015840064	520	0.565944043	5	5	5	1	1	350.625	20
04-01.04-11	MF	6	04-01	04-11	M	F	9.5	6	0.009	500	0.204374313784273	0.013388167	0.023611794	0.517408127	1305	Adult	Adult	0.041193696	628	0.208454201	-0.01169418	163	0.167337435	-0.014006013	514	0.097079767	5	5	5	0	1	315.916666666667	7
04-01.04-15	MF	12	04-01	04-15	M	F	9.5	3.5	NA	500	0.398377373104091	0.070641898	0.104554629	0.521273294	905	Adult	Adult	0.071741066	648	0.454887227	NA	NA	NA	0.065425754	256	0.268263298	5	5	5	0	1	208.541666666667	12
04-01.04-16	MF	6	04-01	04-16	M	F	9.5	7.5	0.194	500	0.290007674995375	0.042650302	0.066237914	0.499763272	898	Adult	Adult	0.053740914	643	0.394687109	NA	NA	NA	0.018184863	254	0.100617833	5	5	5	0	1	207.5	7
04-01.04-18	MF	1	04-01	04-18	M	F	9.5	6.5	0.041	500	0.291047561955969	0.060952658	0.079789339	0.5351203	866	Adult	Adult	0.08146678	622	0.34787116	NA	NA	NA	0.008814499	243	0.213064954	5	5	5	0	1	206.458333333333	1
04-01.04-26	MM	16	04-01	04-26	M	M	9.5	4.5	0.149	500	0.490643276769464	0.110378296	0.177393999	0.541386868	495	Adult	Adult	0.112109539	494	0.596963911	NA	NA	NA	NA	NA	NA	5	5	5	1	1	183.458333333333	17
04-02.04-01	MM	42	04-02	04-01	M	M	4.5	9.5	0.34	500	0.62811769471707	0.062690686	0.076339399	0.555905618	1216	Adult	Adult	0.083640865	372	0.580382487	0.058820653	350	0.774687156	0.05126358	494	0.519265081	5	5	5	1	1	389.625	45
04-02.04-10	MM	29	04-02	04-10	M	M	4.5	4	0.066	500	0.490785320070483	0.100305092	0.117747484	0.561722878	989	Adult	Adult	0.044915971	230	0.059782124	0.087054404	285	0.472964105	0.136397064	474	0.693235884	5	5	5	1	1	345.833333333333	31
04-02.04-11	MF	0	04-02	04-11	M	F	4.5	6	0.11	500	0.255232668693051	0.039238034	0.059182436	0.53537161	850	Adult	Adult	0.075117764	232	0.30727267	-0.021976401	154	0.112608346	0.040530131	464	0.147533538	5	5	5	0	1	311.125	0
04-02.04-15	MF	0	04-02	04-15	M	F	4.5	3.5	NA	500	0.30051097368227	0.063994612	0.087532656	0.544105476	467	Adult	Adult	0.128714127	238	0.431424202	NA	NA	NA	-0.00319632	229	0.190327203	5	5	5	0	1	203.75	0
04-02.04-16	MF	1	04-02	04-16	M	F	4.5	7.5	0.276	500	0.324917475877628	0.073946124	0.125664599	0.501361705	472	Adult	Adult	0.085373784	247	0.525085723	NA	NA	NA	0.061514915	225	0.166318774	5	5	5	0	1	202.708333333333	1
04-02.04-18	MF	1	04-02	04-18	M	F	4.5	6.5	0.086	500	0.325999683124962	0.03877123	0.061542261	0.526201622	450	Adult	Adult	0.068085746	235	0.47849393	NA	NA	NA	0.005202481	215	0.275186829	5	5	5	0	1	201.666666666667	1
04-02.04-26	MM	5	04-02	04-26	M	M	4.5	4.5	0.023	500	0.334736463307095	0.178094512	0.236459242	0.60594553	122	Adult	Adult	0.178094512	122	0.452468964	NA	NA	NA	NA	NA	NA	5	5	5	1	1	178.666666666667	6
04-03.03-16	MF	0	04-03	03-16	M	F	8.5	4.5	-0.098	418	0.109748165198201	0.02961832	0.054006429	0.540022384	400	Adult	Adult	NA	NA	NA	0.019748786	357	0.096804566	NA	NA	NA	5	5	5	0	1	95.2083333333333	0
04-03.03-17	MM	0	04-03	03-17	M	M	4.5	8.5	-0.094	418	0.068965989275423	0.00566995	-0.004545876	0.523166711	368	Adult	Adult	NA	NA	NA	0.012852122	328	0.016391411	NA	NA	NA	5	5	5	1	1	95.2083333333333	0
04-03.03-24	MF	0	04-03	03-24	M	F	8.5	5.5	0.087	418	0.157635543913731	0.055603545	0.081598324	0.549502716	400	Adult	Adult	NA	NA	NA	0.04818637	359	0.129740698	NA	NA	NA	5	5	5	0	1	95.2083333333333	0
04-03.04-04	MM	18	04-03	04-04	M	M	8.5	3.5	0.057	418	0.718471164921372	0.093519445	0.091768566	0.577001762	377	Adult	Adult	NA	NA	NA	0.090576343	339	0.75941015	NA	NA	NA	5	5	5	1	1	95.2083333333333	18
04-04.03-16	MF	0	04-04	03-16	M	F	3.5	4.5	0.161	500	0.183711736622521	0.004912877	0.000893549	0.525307577	804	Adult	Adult	NA	NA	NA	-0.010756315	374	0.147764714	0.017375263	391	0.201581896	5	5	5	0	1	194.541666666667	0
04-04.03-17	MM	0	04-04	03-17	M	M	3.5	4.5	-0.082	500	0.0834726060006537	0.007085134	-0.000344366	0.501221774	780	Adult	Adult	NA	NA	NA	-0.000147293	336	0.012955722	0.010197082	408	0.104877416	5	5	5	1	1	194.541666666667	0
04-04.03-24	MF	0	04-04	03-24	M	F	3.5	5.5	-0.172	500	0.255385883573667	0.0294669	0.05671491	0.549875999	831	Adult	Adult	NA	NA	NA	0.009014092	381	0.191966121	0.043946893	412	0.348242781	5	5	5	0	1	194.541666666667	0
04-04.04-03	MM	18	04-04	04-03	M	M	3.5	8.5	0.057	418	0.691182610989513	0.093519445	0.091768566	0.577001762	377	Adult	Adult	NA	NA	NA	0.090576343	339	0.75941015	NA	NA	NA	5	5	5	1	1	95.2083333333333	18
04-04.04-23	MF	0	04-04	04-23	M	F	3.5	6.5	-0.057	500	0.000109651053656512	0.009098375	0.018001675	0.51570075	776	Adult	Adult	-0.00071466	600	0	NA	NA	NA	0.044990251	174	0.000930201	5	5	5	0	1	194.583333333333	0
04-06.04-07	MM	4	04-06	04-07	M	M	4.5	10.5	-0.024	500	0.493347310662648	0.021391926	0.028050887	0.520958848	967	Adult	Adult	0.02771682	265	0.173465411	0.040971695	336	0.620643638	-0.002507496	366	0.338425755	5	5	5	1	1	315.583333333333	4
04-06.04-20	MF	0	04-06	04-20	M	F	4.5	4.5	0.135	500	0.00652625181547651	0.014944992	0.024535323	0.528056103	855	Adult	Adult	0.009633177	654	0	NA	NA	NA	0.029901083	200	0.000288166	5	5	5	0	1	196.625	0
04-06.05-06	MM	8	04-06	05-06	M	M	4.5	6	0.081	500	0.554286121558337	0.099960815	0.127682409	0.624603266	98	Adult	Adult	0.101765845	97	0.247368343	NA	NA	NA	NA	NA	NA	5	5	5	1	1	21.25	8
04-07.04-06	MM	4	04-07	04-06	M	M	10.5	4.5	-0.024	500	0.460522924392447	0.021391926	0.028050887	0.520958848	967	Adult	Adult	0.02771682	265	0.173465411	0.040971695	336	0.620643638	-0.002507496	366	0.338425755	5	5	5	1	1	315.583333333333	4
04-07.04-20	MF	0	04-07	04-20	M	F	10.5	4.5	-0.127	500	0.0341915740505165	-0.003814418	-0.017591685	0.49653951	393	Adult	Adult	-0.006871278	264	0.005399773	NA	NA	NA	0.005263482	129	0.013343216	5	5	5	0	1	140.75	0
04-08.03-14	MF	0	04-08	03-14	M	F	6.5	3.5	0.159	500	0.0235228782524662	0.029641726	-0.010682904	0.52935378	418	Adult	Adult	NA	NA	NA	0.020709455	342	0.015409943	0.079411116	76	0.00155121	5	5	5	0	1	99.5833333333333	0
04-08.04-09	MM	11	04-08	04-09	M	M	6.5	8.5	-0.198	500	0.454215340833046	0.021762762	0.043562938	0.500896956	1468	Adult	Adult	0.019363536	608	0.246318376	0.069092414	344	0.568187632	-0.009504439	516	0.295171798	5	5	5	1	1	355.416666666667	11
04-08.04-12	MF	3	04-08	04-12	M	F	6.5	3.5	0.205	500	0.665492071506141	0.016463302	0.035499154	0.502605634	970	Adult	Adult	0.007942035	590	0.522212298	NA	NA	NA	0.030434502	378	0.538339723	5	5	5	0	1	240.625	4
04-08.04-13	MF	7	04-08	04-13	M	F	6.5	4.5	0.143	500	0.671949318340766	0.007464454	0.003911661	0.509420739	964	Adult	Adult	0.026011131	604	0.527365412	NA	NA	NA	-0.021638635	358	0.56455619	5	5	5	0	1	240.625	7
04-08.04-20	MF	16	04-08	04-20	M	F	6.5	4.5	0.172	500	0.445192874103768	0.031150233	0.05394499	0.509180353	842	Adult	Adult	0.024069839	648	0.494732338	NA	NA	NA	0.052633602	192	0.488455182	5	5	5	0	1	196.708333333333	16
04-08.04-22	MF	0	04-08	04-22	M	F	6.5	7.5	0.371	500	0.050151979187066	-0.017218686	-0.038862614	0.494458281	473	Adult	Adult	-0.026188571	294	0.004736229	NA	NA	NA	-0.002203398	179	0.102989224	5	5	5	0	1	126.208333333333	0
04-09.04-08	MM	11	04-09	04-08	M	M	8.5	6.5	-0.198	500	0.460587796218353	0.021762762	0.043562938	0.500896956	1468	Adult	Adult	0.019363536	608	0.246318376	0.069092414	344	0.568187632	-0.009504439	516	0.295171798	5	5	5	1	1	355.416666666667	11
04-09.04-12	MF	0	04-09	04-12	M	F	8.5	3.5	-0.178	500	0.261017400729175	-0.020006796	-0.037303106	0.486522369	1004	Adult	Adult	-0.014248319	612	0.117399177	NA	NA	NA	-0.032199956	390	0.269172421	5	5	5	0	1	240.625	0
04-09.04-13	MF	0	04-09	04-13	M	F	8.5	4.5	0.019	500	0.26349986840477	-0.008155129	-0.023719644	0.504638363	1008	Adult	Adult	-0.005340636	632	0.123806933	NA	NA	NA	-0.012133739	374	0.256170237	5	5	5	0	1	240.625	0
04-09.04-20	MF	6	04-09	04-20	M	F	8.5	4.5	-0.172	500	0.143741723291441	0.028451307	0.040778819	0.493852973	886	Adult	Adult	0.024153887	679	0.158915524	NA	NA	NA	0.047743588	205	0.122881103	5	5	5	0	1	196.708333333333	6
04-09.04-22	MF	0	04-09	04-22	F	M	7.5	8.5	0.022	500	0.0585898101978309	0.00088517	-0.010938492	0.470935453	497	Adult	Adult	0.012341575	308	0.046090939	NA	NA	NA	-0.017458226	189	0.038953011	5	5	5	0	1	126.208333333333	0
04-10.04-01	MM	16	04-10	04-01	M	M	4	9.5	0.13	500	0.318110005701709	0.014927612	0.012927256	0.53274012	1436	Adult	Adult	0.016331264	605	0.012381627	0.010978324	311	0.525670153	0.015840064	520	0.565944043	5	5	5	1	1	350.625	20
04-10.04-02	MM	29	04-10	04-02	M	M	4	4.5	0.066	500	0.498552582846705	0.100305092	0.117747484	0.561722878	989	Adult	Adult	0.044915971	230	0.059782124	0.087054404	285	0.472964105	0.136397064	474	0.693235884	5	5	5	1	1	345.833333333333	31
04-10.04-11	MF	4	04-10	04-11	M	F	4	6	0.131	500	0.258637556578726	0.042426518	0.063587983	0.52988945	1276	Adult	Adult	0.045148077	617	0.116346666	0.055159484	163	0.32622276	0.035988124	496	0.126658408	5	5	5	0	1	315.916666666667	4
04-10.04-15	MF	0	04-10	04-15	M	F	4	3.5	NA	500	0.171343838947454	0.034481899	0.051551061	0.539613391	874	Adult	Adult	0.024709879	631	0.059355034	NA	NA	NA	0.059472044	242	0.174477128	5	5	5	0	1	208.541666666667	0
04-10.04-16	MF	0	04-10	04-16	M	F	4	7.5	0.13	500	0.265872996809663	0.04773491	0.064606324	0.52084264	859	Adult	Adult	0.037184537	619	0.142283301	NA	NA	NA	0.077032775	239	0.146280146	5	5	5	0	1	207.5	0
04-10.04-18	MF	1	04-10	04-18	M	F	4	6.5	-0.077	500	0.258246169265456	0.042429238	0.062046963	0.530384364	833	Adult	Adult	0.029627378	601	0.116241008	NA	NA	NA	0.072083132	231	0.262725245	5	5	5	0	1	206.458333333333	1
04-11.04-01	MF	6	04-11	04-01	F	M	6	9.5	0.009	500	0.198521786044546	0.013388167	0.023611794	0.517408127	1305	Adult	Adult	0.041193696	628	0.208454201	-0.01169418	163	0.167337435	-0.014006013	514	0.097079767	5	5	5	0	1	315.916666666667	7
04-11.04-02	MF	0	04-11	04-02	F	M	6	4.5	0.11	500	0.267815098021309	0.039238034	0.059182436	0.53537161	850	Adult	Adult	0.075117764	232	0.30727267	-0.021976401	154	0.112608346	0.040530131	464	0.147533538	5	5	5	0	1	311.125	0
04-11.04-10	MF	4	04-11	04-10	F	M	6	4	0.131	500	0.275466570658447	0.042426518	0.063587983	0.52988945	1276	Adult	Adult	0.045148077	617	0.116346666	0.055159484	163	0.32622276	0.035988124	496	0.126658408	5	5	5	0	1	315.916666666667	4
04-11.04-15	FF	2	04-11	04-15	F	F	6	3.5	NA	500	0.29376102660264	0.077094976	0.117901128	0.545294294	1542	Adult	Adult	0.105938124	651	0.317168665	0.03508156	393	0.174566007	0.070920354	498	0.081720919	5	5	5	1	1	361.458333333333	2
04-11.04-16	FF	35	04-11	04-16	F	F	6	7.5	-0.091	500	0.817222422352036	0.113122741	0.128660624	0.565332508	1521	Adult	Adult	0.071799387	645	0.61335088	0.104561384	385	0.776282031	0.175251065	491	0.844538265	5	5	5	1	1	360.416666666667	37
04-11.04-18	FF	24	04-11	04-18	F	F	6	6.5	0.081	500	0.801351334160326	0.110096882	0.147135365	0.566390088	1462	Adult	Adult	0.131568355	625	0.668454646	0.064857779	372	0.712032119	0.116877856	465	0.741412609	5	5	5	1	1	359.375	26
04-11.04-26	MF	1	04-11	04-26	F	M	6	4.5	0.206	500	0.196140539438372	0.07399	0.123268645	0.551679799	544	Adult	Adult	0.069033479	514	0.196099046	NA	NA	NA	NA	NA	NA	5	5	5	0	1	190.958333333333	2
04-12.04-08	MF	3	04-12	04-08	F	M	3.5	6.5	0.205	500	0.673319489424454	0.016463302	0.035499154	0.502605634	970	Adult	Adult	0.007942035	590	0.522212298	NA	NA	NA	0.030434502	378	0.538339723	5	5	5	0	1	240.625	4
04-12.04-09	MF	0	04-12	04-09	F	M	3.5	8.5	-0.178	500	0.280853284128284	-0.020006796	-0.037303106	0.486522369	1004	Adult	Adult	-0.014248319	612	0.117399177	NA	NA	NA	-0.032199956	390	0.269172421	5	5	5	0	1	240.625	0
04-12.04-13	FF	36	04-12	04-13	F	F	3.5	4.5	0.136	500	0.864199229901673	0.07049226	0.08756149	0.564715415	1734	Adult	Adult	0.06198104	609	0.784662202	0.029144465	389	0.774663747	0.100352824	736	0.836159976	5	5	5	1	1	424.541666666667	37
04-12.04-20	FF	45	04-12	04-20	F	F	3.5	4.5	0.034	500	0.390142488935235	0.07970473	0.100935371	0.584511075	1077	Adult	Adult	0.067923748	646	0.661703715	0.156882412	226	0.326838049	0.034206119	205	0.30171176	5	5	5	1	1	246.875	45
04-12.04-22	FF	0	04-12	04-22	F	F	7.5	3.5	0.448	500	0.0926071138756111	-0.004090233	-0.011614575	0.555328428	485	Adult	Adult	-0.025546643	299	0.003440337	NA	NA	NA	0.035170058	186	0.191897888	5	5	5	1	1	126.208333333333	0
04-12.04-23	FF	0	04-12	04-23	F	F	3.5	6.5	-0.187	500	0.000605851891790445	0.014287195	0.022652209	0.532339614	1483	Adult	Adult	-0.003523723	568	0	0.011240299	369	0.004103248	0.034755309	546	0.000182828	5	5	5	1	1	378.5	0
04-13.04-08	MF	7	04-13	04-08	F	M	4.5	6.5	0.143	500	0.662491481563491	0.007464454	0.003911661	0.509420739	964	Adult	Adult	0.026011131	604	0.527365412	NA	NA	NA	-0.021638635	358	0.56455619	5	5	5	0	1	240.625	7
04-13.04-09	MF	0	04-13	04-09	F	M	4.5	8.5	0.019	500	0.258109501807959	-0.008155129	-0.023719644	0.504638363	1008	Adult	Adult	-0.005340636	632	0.123806933	NA	NA	NA	-0.012133739	374	0.256170237	5	5	5	0	1	240.625	0
04-13.04-12	FF	36	04-13	04-12	F	F	4.5	3.5	0.136	500	0.854807989919236	0.07049226	0.08756149	0.564715415	1734	Adult	Adult	0.06198104	609	0.784662202	0.029144465	389	0.774663747	0.100352824	736	0.836159976	5	5	5	1	1	424.541666666667	37
04-13.04-20	FF	27	04-13	04-20	F	F	4.5	4.5	-0.023	500	0.462687035669984	0.052224534	0.058565473	0.564028381	1103	Adult	Adult	0.06504889	674	0.708703733	-0.00017463	232	0.291600028	0.071700144	197	0.260122468	5	5	5	1	1	246.875	27
04-13.04-22	FF	0	04-13	04-22	F	F	7.5	4.5	0.266	500	0.0965458161723493	0.001423381	-0.014893868	0.542100777	494	Adult	Adult	-0.00310321	311	0.004696271	NA	NA	NA	0.011229486	183	0.163354997	5	5	5	1	1	126.208333333333	0
04-13.04-23	FF	0	04-13	04-23	F	F	4.5	6.5	0.16	500	0.000416901143280384	-0.002062625	-0.005955328	0.528599087	1479	Adult	Adult	-0.00574956	592	0	-0.011612773	373	0.001871321	0.011144808	514	0.000120707	5	5	5	1	1	378.5	0
04-15.04-01	MF	12	04-15	04-01	F	M	3.5	9.5	NA	500	0.374499954966112	0.070641898	0.104554629	0.521273294	905	Adult	Adult	0.071741066	648	0.454887227	NA	NA	NA	0.065425754	256	0.268263298	5	5	5	0	1	208.541666666667	12
04-15.04-02	MF	0	04-15	04-02	F	M	3.5	4.5	NA	500	0.288187548415208	0.063994612	0.087532656	0.544105476	467	Adult	Adult	0.128714127	238	0.431424202	NA	NA	NA	-0.00319632	229	0.190327203	5	5	5	0	1	203.75	0
04-15.04-10	MF	0	04-15	04-10	F	M	3.5	4	NA	500	0.172122070446687	0.034481899	0.051551061	0.539613391	874	Adult	Adult	0.024709879	631	0.059355034	NA	NA	NA	0.059472044	242	0.174477128	5	5	5	0	1	208.541666666667	0
04-15.04-11	FF	2	04-15	04-11	F	F	3.5	6	NA	500	0.285076096551223	0.077094976	0.117901128	0.545294294	1542	Adult	Adult	0.105938124	651	0.317168665	0.03508156	393	0.174566007	0.070920354	498	0.081720919	5	5	5	1	1	361.458333333333	2
04-15.04-16	FF	0	04-15	04-16	F	F	3.5	7.5	NA	500	0.394942710190514	0.024613561	0.044422429	0.5520322	1712	Adult	Adult	0.076189549	663	0.487228919	-0.013924209	409	0.181088464	-0.004789642	640	0.091198187	5	5	5	1	1	391.416666666667	0
04-15.04-18	FF	0	04-15	04-18	F	F	3.5	6.5	NA	500	0.361538020387017	0.055679111	0.072976719	0.555091143	1649	Adult	Adult	0.102271071	641	0.383027708	0.004326927	391	0.348616047	0.040363494	617	0.211549698	5	5	5	1	1	390.375	0
04-15.04-26	MF	8	04-15	04-26	F	M	3.5	4.5	NA	500	0.487517831756426	0.077119285	0.132302765	0.545964607	571	Adult	Adult	0.084427007	536	0.490093286	NA	NA	NA	NA	NA	NA	5	5	5	0	1	190.958333333333	10
04-16.04-01	MF	6	04-16	04-01	F	M	7.5	9.5	0.194	500	0.277636391614123	0.042650302	0.066237914	0.499763272	898	Adult	Adult	0.053740914	643	0.394687109	NA	NA	NA	0.018184863	254	0.100617833	5	5	5	0	1	207.5	7
04-16.04-02	MF	1	04-16	04-02	F	M	7.5	4.5	0.276	500	0.329046016533682	0.073946124	0.125664599	0.501361705	472	Adult	Adult	0.085373784	247	0.525085723	NA	NA	NA	0.061514915	225	0.166318774	5	5	5	0	1	202.708333333333	1
04-16.04-10	MF	0	04-16	04-10	F	M	7.5	4	0.13	500	0.25111142805044	0.04773491	0.064606324	0.52084264	859	Adult	Adult	0.037184537	619	0.142283301	NA	NA	NA	0.077032775	239	0.146280146	5	5	5	0	1	207.5	0
04-16.04-11	FF	35	04-16	04-11	F	F	7.5	6	-0.091	500	0.833052006851886	0.113122741	0.128660624	0.565332508	1521	Adult	Adult	0.071799387	645	0.61335088	0.104561384	385	0.776282031	0.175251065	491	0.844538265	5	5	5	1	1	360.416666666667	37
04-16.04-15	FF	0	04-16	04-15	F	F	7.5	3.5	NA	500	0.360200799592384	0.024613561	0.044422429	0.5520322	1712	Adult	Adult	0.076189549	663	0.487228919	-0.013924209	409	0.181088464	-0.004789642	640	0.091198187	5	5	5	1	1	391.416666666667	0
04-16.04-18	FF	35	04-16	04-18	F	F	7.5	6.5	0.164	500	0.838980314244921	0.141754267	0.170081182	0.58844919	1638	Adult	Adult	0.111695765	640	0.759534599	0.177943384	388	0.679822876	0.150913806	610	0.78196341	5	5	5	1	1	390.375	36
04-16.04-26	MF	1	04-16	04-26	F	M	7.5	4.5	0.032	500	0.29258018592857	0.100835869	0.146463393	0.541768302	551	Adult	Adult	0.095048289	516	0.383020901	NA	NA	NA	NA	NA	NA	5	5	5	0	1	190.958333333333	1
04-18.04-01	MF	1	04-18	04-01	F	M	6.5	9.5	0.041	500	0.30077818517864	0.060952658	0.079789339	0.5351203	866	Adult	Adult	0.08146678	622	0.34787116	NA	NA	NA	0.008814499	243	0.213064954	5	5	5	0	1	206.458333333333	1
04-18.04-02	MF	1	04-18	04-02	F	M	6.5	4.5	0.086	500	0.323755665885256	0.03877123	0.061542261	0.526201622	450	Adult	Adult	0.068085746	235	0.47849393	NA	NA	NA	0.005202481	215	0.275186829	5	5	5	0	1	201.666666666667	1
04-18.04-10	MF	1	04-18	04-10	F	M	6.5	4	-0.077	500	0.251839322420066	0.042429238	0.062046963	0.530384364	833	Adult	Adult	0.029627378	601	0.116241008	NA	NA	NA	0.072083132	231	0.262725245	5	5	5	0	1	206.458333333333	1
04-18.04-11	FF	24	04-18	04-11	F	F	6.5	6	0.081	500	0.758549742944147	0.110096882	0.147135365	0.566390088	1462	Adult	Adult	0.131568355	625	0.668454646	0.064857779	372	0.712032119	0.116877856	465	0.741412609	5	5	5	1	1	359.375	26
04-18.04-15	FF	0	04-18	04-15	F	F	6.5	3.5	NA	500	0.351875692746268	0.055679111	0.072976719	0.555091143	1649	Adult	Adult	0.102271071	641	0.383027708	0.004326927	391	0.348616047	0.040363494	617	0.211549698	5	5	5	1	1	390.375	0
04-18.04-16	FF	35	04-18	04-16	F	F	6.5	7.5	0.164	500	0.824332013337252	0.141754267	0.170081182	0.58844919	1638	Adult	Adult	0.111695765	640	0.759534599	0.177943384	388	0.679822876	0.150913806	610	0.78196341	5	5	5	1	1	390.375	36
04-18.04-26	MF	1	04-18	04-26	F	M	6.5	4.5	0.131	500	0.310274457828323	0.09271089	0.133071298	0.555904975	536	Adult	Adult	0.103018851	502	0.35422329	NA	NA	NA	NA	NA	NA	5	5	5	0	1	190.958333333333	2
04-19.03-22	FF	0	04-19	03-22	F	F	2.5	6.5	0.159	500	0.0609770081723919	0.111585411	0.165204441	0.574314678	112	Adult	Adult	NA	NA	NA	NA	NA	NA	0.111585411	112	0.121732726	5	5	5	1	1	25.375	0
04-19.04-26	MF	1	04-19	04-26	F	M	2.5	4.5	0.026	500	0.11377459828164	0.005126909	0.035888814	0.505638708	248	Adult	Adult	0.033058034	120	3.34e-05	NA	NA	NA	-0.020327462	128	0.386131025	5	5	5	0	1	190.958333333333	1
04-19.05-16	FF	0	04-19	05-16	F	F	2.5	8.5	0.298	500	0.405874042033486	0.056730387	0.068521782	0.524510475	104	Adult	Adult	NA	NA	NA	NA	NA	NA	0.056730387	104	0.655664099	5	5	5	1	1	26.4166666666667	0
04-19.05-17	FF	1	04-19	05-17	F	F	2.5	5.5	0.165	500	0.719243198712243	0.130018085	0.132135341	0.580041155	100	Adult	Adult	NA	NA	NA	NA	NA	NA	0.130018085	100	0.748343036	5	5	5	1	1	25.5833333333333	1
04-20.03-12	FF	0	04-20	03-12	F	F	4.5	3.5	0.138	500	0.547086218025871	0.05780233	0.114171825	0.578474437	72	Adult	Adult	NA	NA	NA	NA	NA	NA	0.05780233	72	0.504402622	5	5	5	1	1	15.5	0
04-20.03-13	MF	0	04-20	03-13	F	M	4.5	3.5	-0.155	500	0.224239326502181	0.023768995	0.001489626	0.4468708	67	Adult	Adult	NA	NA	NA	NA	NA	NA	0.023768995	67	0.249842751	5	5	5	0	1	15.7083333333333	0
04-20.04-06	MF	0	04-20	04-06	F	M	4.5	4.5	0.135	500	0.000198863638858957	0.014944992	0.024535323	0.528056103	855	Adult	Adult	0.009633177	654	0	NA	NA	NA	0.029901083	200	0.000288166	5	5	5	0	1	196.625	0
04-20.04-07	MF	0	04-20	04-07	F	M	4.5	10.5	-0.127	500	0.0329337520167368	-0.003814418	-0.017591685	0.49653951	393	Adult	Adult	-0.006871278	264	0.005399773	NA	NA	NA	0.005263482	129	0.013343216	5	5	5	0	1	140.75	0
04-20.04-08	MF	16	04-20	04-08	F	M	4.5	6.5	0.172	500	0.3915688718646	0.031150233	0.05394499	0.509180353	842	Adult	Adult	0.024069839	648	0.494732338	NA	NA	NA	0.052633602	192	0.488455182	5	5	5	0	1	196.708333333333	16
04-20.04-09	MF	6	04-20	04-09	F	M	4.5	8.5	-0.172	500	0.155574052397396	0.028451307	0.040778819	0.493852973	886	Adult	Adult	0.024153887	679	0.158915524	NA	NA	NA	0.047743588	205	0.122881103	5	5	5	0	1	196.708333333333	6
04-20.04-12	FF	45	04-20	04-12	F	F	4.5	3.5	0.034	500	0.463700838606341	0.07970473	0.100935371	0.584511075	1077	Adult	Adult	0.067923748	646	0.661703715	0.156882412	226	0.326838049	0.034206119	205	0.30171176	5	5	5	1	1	246.875	45
04-20.04-13	FF	27	04-20	04-13	F	F	4.5	4.5	-0.023	500	0.412232148601927	0.052224534	0.058565473	0.564028381	1103	Adult	Adult	0.06504889	674	0.708703733	-0.00017463	232	0.291600028	0.071700144	197	0.260122468	5	5	5	1	1	246.875	27
04-20.04-22	FF	0	04-20	04-22	F	F	7.5	4.5	-0.005	500	0.0143604371118274	-0.004019045	0.006514761	0.529355581	532	Adult	Adult	-0.014295761	338	0.003863249	NA	NA	NA	0.013330034	194	0.06029454	5	5	5	1	1	126.208333333333	0
04-20.04-24	MF	0	04-20	04-24	F	M	4.5	6.5	0.1	500	0.0103613407764858	-0.021970815	-0.027357658	0.535696416	1031	Adult	Adult	-0.01895592	649	0.00130251	-0.059672491	223	0.009459867	0.013639524	159	0.002012829	5	5	5	0	1	237.416666666667	0
04-20.05-05	MF	0	04-20	05-05	F	M	4.5	6	-0.044	500	0.26648752067239	-0.015229122	0.003468219	0.485712305	306	Adult	Adult	0.006601943	104	0.463908899	-0.025063586	202	0.053484337	NA	NA	NA	5	5	5	0	1	72.5833333333333	0
04-20.05-06	MF	0	04-20	05-06	F	M	4.5	6	-0.096	500	0.0126786109745883	-0.005137906	-0.007328324	0.510235858	319	Adult	Adult	0.021000291	100	2e-05	-0.016332864	219	0.019171611	NA	NA	NA	5	5	5	0	1	71.5	0
04-20.05-07	MF	0	04-20	05-07	F	M	4.5	2	0.169	500	0.0177945448332719	0.013787867	0.010654615	0.504608812	312	Adult	Adult	-0.01992427	99	0	0.027237889	213	0.026385095	NA	NA	NA	5	5	5	0	1	71.5416666666667	0
04-20.05-13	MF	0	04-20	05-13	F	M	4.5	6	-0.171	500	0.0141983586588032	-0.037385914	-0.053245571	0.496460552	238	Adult	Adult	NA	NA	NA	-0.050428943	216	0.010592608	NA	NA	NA	5	5	5	0	1	54.8333333333333	0
04-20.05-14	MF	0	04-20	05-14	F	M	4.5	6	0.189	500	0.416630790930529	-0.048180436	-0.071881136	0.483656852	232	Adult	Adult	NA	NA	NA	-0.036720179	216	0.242548632	NA	NA	NA	5	5	5	0	1	53.7916666666667	0
04-20.05-15	MF	0	04-20	05-15	F	M	4.5	2	0.373	500	0.0199471579244226	0.041211444	0.033592679	0.483546523	200	Adult	Adult	NA	NA	NA	0.041211444	200	0.045143553	NA	NA	NA	5	5	5	0	1	44.6666666666667	0
04-22.04-08	MF	0	04-22	04-08	F	M	7.5	6.5	0.371	500	0.0508101195063212	-0.017218686	-0.038862614	0.494458281	473	Adult	Adult	-0.026188571	294	0.004736229	NA	NA	NA	-0.002203398	179	0.102989224	5	5	5	0	1	126.208333333333	0
04-22.04-09	MF	0	04-22	04-09	F	M	7.5	8.5	0.022	500	0.0585898101978309	0.00088517	-0.010938492	0.470935453	497	Adult	Adult	0.012341575	308	0.046090939	NA	NA	NA	-0.017458226	189	0.038953011	5	5	5	0	1	126.208333333333	0
04-22.04-12	FF	0	04-22	04-12	F	F	7.5	3.5	0.448	500	0.0926071138756111	-0.004090233	-0.011614575	0.555328428	485	Adult	Adult	-0.025546643	299	0.003440337	NA	NA	NA	0.035170058	186	0.191897888	5	5	5	1	1	126.208333333333	0
04-22.04-13	FF	0	04-22	04-13	F	F	7.5	4.5	0.266	500	0.0965458161723493	0.001423381	-0.014893868	0.542100777	494	Adult	Adult	-0.00310321	311	0.004696271	NA	NA	NA	0.011229486	183	0.163354997	5	5	5	1	1	126.208333333333	0
04-22.04-20	FF	0	04-22	04-20	F	F	7.5	4.5	-0.005	500	0.0143604371118274	-0.004019045	0.006514761	0.529355581	532	Adult	Adult	-0.014295761	338	0.003863249	NA	NA	NA	0.013330034	194	0.06029454	5	5	5	1	1	126.208333333333	0
04-22.04-23	FF	0	04-22	04-23	F	F	7.5	6.5	-0.063	500	0	0.010584337	0.02183414	0.536346976	442	Adult	Adult	0.009766035	275	0	NA	NA	NA	0.007066596	167	0	5	5	5	1	1	125.166666666667	0
04-23.04-04	MF	0	04-23	04-04	F	M	6.5	3.5	-0.057	500	7.83631065424129e-05	0.009098375	0.018001675	0.51570075	776	Adult	Adult	-0.00071466	600	0	NA	NA	NA	0.044990251	174	0.000930201	5	5	5	0	1	194.583333333333	0
04-23.04-12	FF	0	04-23	04-12	F	F	6.5	3.5	-0.187	500	0.000288410419834633	0.014287195	0.022652209	0.532339614	1483	Adult	Adult	-0.003523723	568	0	0.011240299	369	0.004103248	0.034755309	546	0.000182828	5	5	5	1	1	378.5	0
04-23.04-13	FF	0	04-23	04-13	F	F	6.5	4.5	0.16	500	0.000177627431173343	-0.002062625	-0.005955328	0.528599087	1479	Adult	Adult	-0.00574956	592	0	-0.011612773	373	0.001871321	0.011144808	514	0.000120707	5	5	5	1	1	378.5	0
04-23.04-22	FF	0	04-23	04-22	F	F	6.5	7.5	-0.063	500	0	0.010584337	0.02183414	0.536346976	442	Adult	Adult	0.009766035	275	0	NA	NA	NA	0.007066596	167	0	5	5	5	1	1	125.166666666667	0
04-24.04-20	MF	0	04-24	04-20	M	F	6.5	4.5	0.1	500	0.0129674106092964	-0.021970815	-0.027357658	0.535696416	1031	Adult	Adult	-0.01895592	649	0.00130251	-0.059672491	223	0.009459867	0.013639524	159	0.002012829	5	5	5	0	1	237.416666666667	0
04-25.04-27	FF	7	04-25	04-27	F	F	5.5	3.5	-0.081	500	0.439257670758088	0.085241724	0.125678775	0.554091814	1554	Adult	Adult	0.150215306	674	0.240108531	0.049942844	376	0.229363357	0.023179434	504	0.474323325	5	5	5	1	1	367.25	7
04-25.05-02	MF	0	04-25	05-02	F	M	5.5	5	NA	500	0.214204894329649	0.028880043	0.041808725	0.553510677	827	Adult	Adult	0.053268859	115	0.277533535	0.021273365	351	0.059772435	0.025344404	361	0.193665217	5	5	5	0	1	208.291666666667	0
04-26.04-01	MM	16	04-26	04-01	M	M	4.5	9.5	0.149	500	0.485521226056608	0.110378296	0.177393999	0.541386868	495	Adult	Adult	0.112109539	494	0.596963911	NA	NA	NA	NA	NA	NA	5	5	5	1	1	183.458333333333	17
04-26.04-02	MM	5	04-26	04-02	M	M	4.5	4.5	0.023	500	0.344052785926997	0.178094512	0.236459242	0.60594553	122	Adult	Adult	0.178094512	122	0.452468964	NA	NA	NA	NA	NA	NA	5	5	5	1	1	178.666666666667	6
04-26.04-11	MF	1	04-26	04-11	M	F	4.5	6	0.206	500	0.203942211845757	0.07399	0.123268645	0.551679799	544	Adult	Adult	0.069033479	514	0.196099046	NA	NA	NA	NA	NA	NA	5	5	5	0	1	190.958333333333	2
04-26.04-15	MF	8	04-26	04-15	M	F	4.5	3.5	NA	500	0.499812978770277	0.077119285	0.132302765	0.545964607	571	Adult	Adult	0.084427007	536	0.490093286	NA	NA	NA	NA	NA	NA	5	5	5	0	1	190.958333333333	10
04-26.04-16	MF	1	04-26	04-16	M	F	4.5	7.5	0.032	500	0.277458506103484	0.100835869	0.146463393	0.541768302	551	Adult	Adult	0.095048289	516	0.383020901	NA	NA	NA	NA	NA	NA	5	5	5	0	1	190.958333333333	1
04-26.04-18	MF	1	04-26	04-18	M	F	4.5	6.5	0.131	500	0.344478121980396	0.09271089	0.133071298	0.555904975	536	Adult	Adult	0.103018851	502	0.35422329	NA	NA	NA	NA	NA	NA	5	5	5	0	1	190.958333333333	2
04-26.04-19	MF	1	04-26	04-19	M	F	4.5	2.5	0.026	500	0.125150346376553	0.005126909	0.035888814	0.505638708	248	Adult	Adult	0.033058034	120	3.34e-05	NA	NA	NA	-0.020327462	128	0.386131025	5	5	5	0	1	190.958333333333	1
04-27.04-25	FF	7	04-27	04-25	F	F	3.5	5.5	-0.081	500	0.424882665682568	0.085241724	0.125678775	0.554091814	1554	Adult	Adult	0.150215306	674	0.240108531	0.049942844	376	0.229363357	0.023179434	504	0.474323325	5	5	5	1	1	367.25	7
04-27.05-02	MF	0	04-27	05-02	F	M	3.5	5	NA	500	0.162836693603067	0.01462835	0.032444552	0.535843382	862	Adult	Adult	0.178640044	115	0.285199019	-0.009786543	389	0.076168627	-0.011050564	358	0.112673889	5	5	5	0	1	208.291666666667	0
05-01.05-03	MM	43	05-01	05-03	M	M	8	11	NA	500	0.77553220788572	0.061474665	0.096504795	0.534013415	1573	Adult	Adult	0.096593793	706	0.706051015	0.03272438	371	0.621481207	0.03692748	496	0.736092392	5	5	5	1	1	388.75	45
05-01.05-08	MM	19	05-01	05-08	M	M	8	12	-0.03	500	0.652497066523529	0.040361695	0.047392301	0.538002608	1492	Adult	Adult	0.056801611	654	0.424711536	0.049875986	371	0.855152811	0.010131057	467	0.538764999	5	5	5	1	1	382.708333333333	19
05-01.05-09	MM	1	05-01	05-09	M	M	8	5	-0.004	500	0.0711484988983972	0.031624875	0.050768602	0.524791319	1422	Adult	Adult	0.037509814	594	0.047647842	0.052509334	361	0.027816999	0.007984232	467	0.091770903	5	5	5	1	1	371.666666666667	1
05-01.05-10	MM	0	05-01	05-10	M	M	8	9	0.301	444	0.0246550730637745	0.030658531	0.026723824	0.524040133	417	Adult	Adult	NA	NA	NA	0.026287789	359	0.030134609	NA	NA	NA	5	5	5	1	1	109.375	0
05-01.05-16	MF	0	05-01	05-16	M	F	8	8.5	-0.112	500	0.293520154611364	0.000606407	0.018747655	0.527821312	184	Adult	Adult	0.000606407	184	0.045157696	NA	NA	NA	NA	NA	NA	5	5	5	0	1	145.041666666667	0
05-01.05-17	MF	0	05-01	05-17	M	F	8	5.5	0.09	500	0.294826596292758	0.042842218	0.070674364	0.536406416	449	Adult	Adult	0.042806715	448	0.113598759	NA	NA	NA	NA	NA	NA	5	5	5	0	1	206.75	0
05-02.04-25	MF	0	05-02	04-25	M	F	5	5.5	NA	500	0.24280821363413	0.028880043	0.041808725	0.553510677	827	Adult	Adult	0.053268859	115	0.277533535	0.021273365	351	0.059772435	0.025344404	361	0.193665217	5	5	5	0	1	208.291666666667	0
05-02.04-27	MF	0	05-02	04-27	M	F	5	3.5	NA	500	0.166658246506755	0.01462835	0.032444552	0.535843382	862	Adult	Adult	0.178640044	115	0.285199019	-0.009786543	389	0.076168627	-0.011050564	358	0.112673889	5	5	5	0	1	208.291666666667	0
05-03.05-01	MM	43	05-03	05-01	M	M	11	8	NA	500	0.747982542130588	0.061474665	0.096504795	0.534013415	1573	Adult	Adult	0.096593793	706	0.706051015	0.03272438	371	0.621481207	0.03692748	496	0.736092392	5	5	5	1	1	388.75	45
05-03.05-08	MM	30	05-03	05-08	M	M	11	12	NA	500	0.65958153371851	0.057473997	0.079875532	0.526663802	1531	Adult	Adult	0.076081994	676	0.43255095	0.061549168	363	0.702308405	0.031777573	492	0.470230995	5	5	5	1	1	382.708333333333	30
05-03.05-09	MM	0	05-03	05-09	M	M	11	5	NA	500	0.0549848205991003	0.010159494	0.028173396	0.512844108	1460	Adult	Adult	0.052952977	618	0.052130841	0.007067538	357	0.009361498	-0.039519072	485	0.076932644	5	5	5	1	1	371.666666666667	0
05-03.05-10	MM	0	05-03	05-10	M	M	11	9	NA	444	0.011580373660103	0.033993902	0.064161827	0.501202014	415	Adult	Adult	NA	NA	NA	0.036019357	356	0.011504139	NA	NA	NA	5	5	5	1	1	109.375	0
05-03.05-16	MF	0	05-03	05-16	M	F	11	8.5	NA	500	0.283689338716928	-0.000281511	-0.012435408	0.480064675	198	Adult	Adult	-0.000281511	198	0.060485773	NA	NA	NA	NA	NA	NA	5	5	5	0	1	145.041666666667	0
05-03.05-17	MF	0	05-03	05-17	M	F	11	5.5	NA	500	0.306363107617506	0.070835622	0.112900339	0.507383245	451	Adult	Adult	0.070835622	451	0.110845592	NA	NA	NA	NA	NA	NA	5	5	5	0	1	206.75	0
05-05.04-20	MF	0	05-05	04-20	M	F	6	4.5	-0.044	500	0.312272147782148	-0.015229122	0.003468219	0.485712305	306	Adult	Adult	0.006601943	104	0.463908899	-0.025063586	202	0.053484337	NA	NA	NA	5	5	5	0	1	72.5833333333333	0
05-05.05-06	MM	0	05-05	05-06	M	M	6	6	0.2	500	0.339892201876067	-0.037709988	-0.04672008	0.535425958	429	Adult	Adult	-0.03550328	428	0.062044726	NA	NA	NA	NA	NA	NA	5	5	5	1	1	386.25	0
05-05.05-07	MM	19	05-05	05-07	M	M	6	2	0.2	500	0.344161694704674	0.032794044	0.02915278	0.546031054	1374	Adult	Adult	0.022152487	603	0.052804161	0.056946276	330	0.616189963	0.032181788	441	0.299895224	5	5	5	1	1	386.5	19
05-05.05-13	MM	0	05-05	05-13	M	M	6	6	0.134	500	0.335680098818451	0.021782808	0.017236357	0.511177255	319	Adult	Adult	0.021782808	319	0.12822141	NA	NA	NA	NA	NA	NA	5	5	5	1	1	347.708333333333	0
05-05.05-14	MM	18	05-05	05-14	M	M	6	6	0.422	500	0.542837577619353	0.076000335	0.093579724	0.537986285	442	Adult	Adult	0.077878564	440	0.54183772	NA	NA	NA	NA	NA	NA	5	5	5	1	1	368.75	18
05-05.05-15	MM	0	05-05	05-15	M	M	6	2	0.225	500	0.295602198499352	0.008591693	0.020771243	0.521094434	1265	Adult	Adult	0.01859211	505	0.105559931	0.056360042	317	0.493686836	-0.037262136	443	0.17817178	5	5	5	1	1	359.625	0
05-05.05-18	MF	0	05-05	05-18	M	F	6	5.5	0.116	500	0.663426108553909	-0.031708236	-0.022036924	0.539449443	433	Adult	Adult	-0.033105661	431	0.328885185	NA	NA	NA	NA	NA	NA	5	5	5	0	1	205.708333333333	0
05-05.05-19	MF	2	05-05	05-19	M	F	6	8.5	0.356	500	0.699019808600881	-0.00963578	0.001880151	0.537114304	434	Adult	Adult	-0.00814265	432	0.575390082	NA	NA	NA	NA	NA	NA	5	5	5	0	1	205.708333333333	2
05-06.04-06	MM	8	05-06	04-06	M	M	6	4.5	0.081	500	0.567342294025785	0.099960815	0.127682409	0.624603266	98	Adult	Adult	0.101765845	97	0.247368343	NA	NA	NA	NA	NA	NA	5	5	5	1	1	21.25	8
05-06.04-20	MF	0	05-06	04-20	M	F	6	4.5	-0.096	500	0.0123501569449	-0.005137906	-0.007328324	0.510235858	319	Adult	Adult	0.021000291	100	2e-05	-0.016332864	219	0.019171611	NA	NA	NA	5	5	5	0	1	71.5	0
05-06.05-05	MM	0	05-06	05-05	M	M	6	6	0.2	500	0.370640534516	-0.037709988	-0.04672008	0.535425958	429	Adult	Adult	-0.03550328	428	0.062044726	NA	NA	NA	NA	NA	NA	5	5	5	1	1	386.25	0
05-06.05-07	MM	0	05-06	05-07	M	M	6	2	-0.138	500	0.619623182621486	0.036608619	0.058016045	0.534572458	434	Adult	Adult	0.036434712	433	0.288294827	NA	NA	NA	NA	NA	NA	5	5	5	1	1	386.25	0
05-06.05-09	MM	0	05-06	05-09	M	M	6	5	0.151	500	0.000301212313203021	0.02891918	0.055409526	0.512878767	1400	Adult	Adult	0.055815232	583	0	0.031932483	352	0.000896829	-0.003728726	465	0	5	5	5	1	1	371.458333333333	0
05-06.05-10	MM	0	05-06	05-10	M	M	6	9	-0.324	444	0.000252671237388812	0.026936801	0.049411635	0.502010606	403	Adult	Adult	NA	NA	NA	0.007013196	347	0.001240325	NA	NA	NA	5	5	5	1	1	109.375	0
05-06.05-11	MM	0	05-06	05-11	M	M	6	3	0.225	500	0.00012753093830215	-0.02429478	-0.042377574	0.499619639	1425	Adult	Adult	-0.025580859	570	0	-0.010807073	369	0	-0.031979833	486	0.000843744	5	5	5	1	1	370.416666666667	0
05-06.05-12	MM	0	05-06	05-12	M	M	6	8	0.005	500	0.0110286046017253	-0.021347723	-0.031667079	0.527495236	1387	Adult	Adult	-0.020146313	563	0.001531088	-0.02854913	368	0	-0.01867753	456	0.014404742	5	5	5	1	1	370.416666666667	0
05-06.05-13	MM	24	05-06	05-13	M	M	6	6	0.254	500	0.668066690859301	0.042483063	0.048156206	0.527234752	1271	Adult	Adult	0.019068503	459	0.400638122	0.028235282	357	0.609609086	0.077332367	455	0.572065595	5	5	5	1	1	347.708333333333	24
05-06.05-14	MM	0	05-06	05-14	M	M	6	6	0.242	500	0.0911776860460375	0.003350811	-0.004892843	0.505232367	1420	Adult	Adult	-0.007056883	590	8.44e-05	0.022356942	362	0.239541175	0.004170284	468	0.025112952	5	5	5	1	1	368.541666666667	0
05-06.05-15	MM	0	05-06	05-15	M	M	6	2	0.17	500	0.535203962283436	0.012869428	0.037210328	0.52374318	429	Adult	Adult	0.01300939	428	0.307950342	NA	NA	NA	NA	NA	NA	5	5	5	1	1	359.416666666667	0
05-06.05-18	MF	0	05-06	05-18	M	F	6	5.5	0.09	500	0.206092984152802	0.037077141	0.062518634	0.542976361	463	Adult	Adult	0.037065869	462	1.99e-05	NA	NA	NA	NA	NA	NA	5	5	5	0	1	205.5	0
05-06.05-19	MF	0	05-06	05-19	M	F	6	8.5	0.254	500	0.180712890797346	-0.01231322	-0.057614947	0.498823045	454	Adult	Adult	-0.01322076	453	5.66e-05	NA	NA	NA	NA	NA	NA	5	5	5	0	1	205.5	0
05-06.05-23	MF	0	05-06	05-23	M	F	6	2.5	0.042	500	0.507359804336515	0.012441577	0.033834457	0.521287583	412	Adult	Adult	0.014313551	411	0.341687568	NA	NA	NA	NA	NA	NA	5	5	5	0	1	193.416666666667	0
05-06.05-24	MF	3	05-06	05-24	M	F	6	2.5	0.058	500	0.460233065908203	0.017964154	0.031648056	0.524661461	412	Adult	Adult	0.017964154	412	0.208181832	NA	NA	NA	NA	NA	NA	5	5	5	0	1	192.375	3
05-07.04-20	MF	0	05-07	04-20	M	F	2	4.5	0.169	500	0.0212083533035638	0.013787867	0.010654615	0.504608812	312	Adult	Adult	-0.01992427	99	0	0.027237889	213	0.026385095	NA	NA	NA	5	5	5	0	1	71.5416666666667	0
05-07.05-05	MM	19	05-07	05-05	M	M	2	6	0.2	500	0.362711022475631	0.032794044	0.02915278	0.546031054	1374	Adult	Adult	0.022152487	603	0.052804161	0.056946276	330	0.616189963	0.032181788	441	0.299895224	5	5	5	1	1	386.5	19
05-07.05-06	MM	0	05-07	05-06	M	M	2	6	-0.138	500	0.595016575327229	0.036608619	0.058016045	0.534572458	434	Adult	Adult	0.036434712	433	0.288294827	NA	NA	NA	NA	NA	NA	5	5	5	1	1	386.25	0
05-07.05-13	MM	7	05-07	05-13	M	M	2	6	0.093	500	0.682209000619728	0.120143601	0.158110096	0.523087628	320	Adult	Adult	0.120143601	320	0.271330313	NA	NA	NA	NA	NA	NA	5	5	5	1	1	347.708333333333	7
05-07.05-14	MM	0	05-07	05-14	M	M	2	6	0.171	500	0.114193433655526	-0.008498956	-0.007334415	0.521268488	441	Adult	Adult	-0.009969969	439	0	NA	NA	NA	NA	NA	NA	5	5	5	1	1	368.75	0
05-07.05-19	MF	0	05-07	05-19	M	F	2	8.5	0.07	500	0.168553354582363	0.009470965	-0.004291716	0.51474046	433	Adult	Adult	0.008306475	431	2.41e-08	NA	NA	NA	NA	NA	NA	5	5	5	0	1	205.708333333333	0
05-07.05-23	MF	4	05-07	05-23	M	F	2	2.5	0.068	500	0.540694887968156	0.051840337	0.077414704	0.547993982	402	Adult	Adult	0.050892959	400	0.349914469	NA	NA	NA	NA	NA	NA	5	5	5	0	1	193.625	4
05-07.05-24	MF	6	05-07	05-24	M	F	2	2.5	0.08	500	0.583537042125317	0.000288603	0.000562093	0.549677272	395	Adult	Adult	0.000406316	394	0.194342826	NA	NA	NA	NA	NA	NA	5	5	5	0	1	192.583333333333	7
05-08.05-01	MM	19	05-08	05-01	M	M	12	8	-0.03	500	0.667176654788971	0.040361695	0.047392301	0.538002608	1492	Adult	Adult	0.056801611	654	0.424711536	0.049875986	371	0.855152811	0.010131057	467	0.538764999	5	5	5	1	1	382.708333333333	19
05-08.05-03	MM	30	05-08	05-03	M	M	12	11	NA	500	0.634962921892099	0.057473997	0.079875532	0.526663802	1531	Adult	Adult	0.076081994	676	0.43255095	0.061549168	363	0.702308405	0.031777573	492	0.470230995	5	5	5	1	1	382.708333333333	30
05-08.05-09	MM	0	05-08	05-09	M	M	12	5	-0.009	500	0.104571243228638	0.026066879	0.04363349	0.509804773	1409	Adult	Adult	0.018199409	591	0.064963723	0.021234416	362	0.033652774	0.040888472	456	0.162100324	5	5	5	1	1	371.666666666667	0
05-08.05-10	MM	0	05-08	05-10	M	M	12	9	-0.102	444	0.0704036887206807	0.044875623	0.090925147	0.500151393	407	Adult	Adult	NA	NA	NA	0.039628958	354	0.036673467	NA	NA	NA	5	5	5	1	1	109.375	0
05-08.05-16	MF	0	05-08	05-16	M	F	12	8.5	0.173	500	0.267099132941957	-0.049650804	-0.030811497	0.407483766	189	Adult	Adult	-0.049650804	189	0.17832067	NA	NA	NA	NA	NA	NA	5	5	5	0	1	145.041666666667	0
05-08.05-17	MF	0	05-08	05-17	M	F	12	5.5	0.32	500	0.311723002083907	0.042562534	0.052027943	0.465864904	451	Adult	Adult	0.042270302	450	0.235112984	NA	NA	NA	NA	NA	NA	5	5	5	0	1	206.75	0
05-08.05-20	MF	0	05-08	05-20	F	M	3.5	12	-0.166	500	0.00600861270686153	0.016766561	0.013440333	0.476266337	388	Adult	Adult	0.017080088	386	0	NA	NA	NA	NA	NA	NA	5	5	5	0	1	201.75	0
05-08.05-21	MF	0	05-08	05-21	F	M	4.5	12	-0.195	500	0.000706489255908061	0.00513654	0.01176155	0.449053568	471	Adult	Adult	0.004572418	469	0	NA	NA	NA	NA	NA	NA	5	5	5	0	1	201.75	0
05-09.05-01	MM	1	05-09	05-01	M	M	5	8	-0.004	500	0.0649259558014301	0.031624875	0.050768602	0.524791319	1422	Adult	Adult	0.037509814	594	0.047647842	0.052509334	361	0.027816999	0.007984232	467	0.091770903	5	5	5	1	1	371.666666666667	1
05-09.05-03	MM	0	05-09	05-03	M	M	5	11	NA	500	0.0727998435487519	0.010159494	0.028173396	0.512844108	1460	Adult	Adult	0.052952977	618	0.052130841	0.007067538	357	0.009361498	-0.039519072	485	0.076932644	5	5	5	1	1	371.666666666667	0
05-09.05-06	MM	0	05-09	05-06	M	M	5	6	0.151	500	0.000407376635271649	0.02891918	0.055409526	0.512878767	1400	Adult	Adult	0.055815232	583	0	0.031932483	352	0.000896829	-0.003728726	465	0	5	5	5	1	1	371.458333333333	0
05-09.05-08	MM	0	05-09	05-08	M	M	5	12	-0.009	500	0.0858940485785175	0.026066879	0.04363349	0.509804773	1409	Adult	Adult	0.018199409	591	0.064963723	0.021234416	362	0.033652774	0.040888472	456	0.162100324	5	5	5	1	1	371.666666666667	0
05-09.05-13	MM	0	05-09	05-13	M	M	5	6	-0.153	500	0.00768336515536834	0.034047168	0.061205071	0.51915299	1284	Adult	Adult	0.053506158	463	0.003106318	0.032792354	363	0.000395337	0.01654755	458	0.012774348	5	5	5	1	1	347.708333333333	0
05-09.05-14	MM	0	05-09	05-14	M	M	5	6	-0.211	500	0.000311884528093565	-0.016238639	-0.025632658	0.513201268	1423	Adult	Adult	0.001824506	592	0	-0.013905099	363	0.003389891	-0.042745681	468	0	5	5	5	1	1	368.75	0
05-09.05-20	MF	7	05-09	05-20	M	F	5	3.5	0.051	500	0.504148726382552	0.033062437	0.058457658	0.528723042	375	Adult	Adult	0.032448239	373	0.467660605	NA	NA	NA	NA	NA	NA	5	5	5	0	1	201.75	8
05-09.05-21	MF	6	05-09	05-21	M	F	5	4.5	-0.165	500	0.411147983894822	0.042161713	0.058549273	0.532806553	443	Adult	Adult	0.044782303	441	0.434140569	NA	NA	NA	NA	NA	NA	5	5	5	0	1	201.75	6
05-10.05-01	MM	0	05-10	05-01	M	M	9	8	0.301	444	0.0232033156196805	0.030658531	0.026723824	0.524040133	417	Adult	Adult	NA	NA	NA	0.026287789	359	0.030134609	NA	NA	NA	5	5	5	1	1	109.375	0
05-10.05-03	MM	0	05-10	05-03	M	M	9	11	NA	444	0.0129381394229282	0.033993902	0.064161827	0.501202014	415	Adult	Adult	NA	NA	NA	0.036019357	356	0.011504139	NA	NA	NA	5	5	5	1	1	109.375	0
05-10.05-06	MM	0	05-10	05-06	M	M	9	6	-0.324	444	0.000170721560806922	0.026936801	0.049411635	0.502010606	403	Adult	Adult	NA	NA	NA	0.007013196	347	0.001240325	NA	NA	NA	5	5	5	1	1	109.375	0
05-10.05-08	MM	0	05-10	05-08	M	M	9	12	-0.102	444	0.0688144358068238	0.044875623	0.090925147	0.500151393	407	Adult	Adult	NA	NA	NA	0.039628958	354	0.036673467	NA	NA	NA	5	5	5	1	1	109.375	0
05-10.05-13	MM	0	05-10	05-13	M	M	9	6	-0.318	444	0.00890127523395915	0.013487452	0.005339582	0.538417081	408	Adult	Adult	NA	NA	NA	0.012761379	361	0.000596402	NA	NA	NA	5	5	5	1	1	107.5	0
05-10.05-14	MM	0	05-10	05-14	M	M	9	6	-0.123	444	3.65094179709154e-05	0.007243474	0.001650765	0.496493811	398	Adult	Adult	NA	NA	NA	0.007564336	362	0.003172024	NA	NA	NA	5	5	5	1	1	106.458333333333	0
05-11.05-06	MM	0	05-11	05-06	M	M	6	3	0.225	500	0.00012753093830215	-0.02429478	-0.042377574	0.499619639	1425	Adult	Adult	-0.025580859	570	0	-0.010807073	369	0	-0.031979833	486	0.000843744	5	5	5	1	1	370.416666666667	0
05-11.05-12	MM	70	05-11	05-12	M	M	3	8	0.012	500	0.603889123354726	0.094691977	0.122851314	0.545106682	1431	Adult	Adult	0.140817315	570	0.55380107	0.142075349	383	0.633888078	0.005705494	478	0.554409306	5	5	5	1	1	370.625	71
05-11.05-14	MM	6	05-11	05-14	M	M	3	6	0.149	500	0.0864901479657583	0.020668373	0.035710838	0.494951295	1460	Adult	Adult	0.031257389	588	6.78e-07	0.00968869	383	0.097033785	0.01587858	489	0.127554335	5	5	5	1	1	368.75	6
05-11.05-18	MF	0	05-11	05-18	M	F	3	5.5	-0.049	500	0.0153865792856483	0.007391557	0.003553796	0.530143763	454	Adult	Adult	0.008164249	452	7.35e-07	NA	NA	NA	NA	NA	NA	5	5	5	0	1	205.708333333333	0
05-11.05-19	MF	0	05-11	05-19	M	F	3	8.5	-0.028	500	0.00598831555942797	0.031957114	0.059327955	0.525404213	466	Adult	Adult	0.031866153	464	0	NA	NA	NA	NA	NA	NA	5	5	5	0	1	205.708333333333	0
05-12.05-06	MM	0	05-12	05-06	M	M	8	6	0.005	500	0.010844785774531	-0.021347723	-0.031667079	0.527495236	1387	Adult	Adult	-0.020146313	563	0.001531088	-0.02854913	368	0	-0.01867753	456	0.014404742	5	5	5	1	1	370.416666666667	0
05-12.05-11	MM	70	05-12	05-11	M	M	8	3	0.012	500	0.654232125406541	0.094691977	0.122851314	0.545106682	1431	Adult	Adult	0.140817315	570	0.55380107	0.142075349	383	0.633888078	0.005705494	478	0.554409306	5	5	5	1	1	370.625	71
05-12.05-14	MM	0	05-12	05-14	M	M	8	6	0.092	500	0.256752452870246	-0.001808004	-0.002209782	0.5132852	1409	Adult	Adult	0.010476589	574	0.083386998	0.010486832	376	0.110060257	-0.028418158	459	0.341133787	5	5	5	1	1	368.75	0
05-13.04-20	MF	0	05-13	04-20	M	F	6	4.5	-0.171	500	0.00850839696200435	-0.037385914	-0.053245571	0.496460552	238	Adult	Adult	NA	NA	NA	-0.050428943	216	0.010592608	NA	NA	NA	5	5	5	0	1	54.8333333333333	0
05-13.05-05	MM	0	05-13	05-05	M	M	6	6	0.134	500	0.327569750794911	0.021782808	0.017236357	0.511177255	319	Adult	Adult	0.021782808	319	0.12822141	NA	NA	NA	NA	NA	NA	5	5	5	1	1	347.708333333333	0
05-13.05-06	MM	24	05-13	05-06	M	M	6	6	0.254	500	0.703581696530672	0.042483063	0.048156206	0.527234752	1271	Adult	Adult	0.019068503	459	0.400638122	0.028235282	357	0.609609086	0.077332367	455	0.572065595	5	5	5	1	1	347.708333333333	24
05-13.05-07	MM	7	05-13	05-07	M	M	6	2	0.093	500	0.690641822956537	0.120143601	0.158110096	0.523087628	320	Adult	Adult	0.120143601	320	0.271330313	NA	NA	NA	NA	NA	NA	5	5	5	1	1	347.708333333333	7
05-13.05-09	MM	0	05-13	05-09	M	M	6	5	-0.153	500	0.00741009478019687	0.034047168	0.061205071	0.51915299	1284	Adult	Adult	0.053506158	463	0.003106318	0.032792354	363	0.000395337	0.01654755	458	0.012774348	5	5	5	1	1	347.708333333333	0
05-13.05-10	MM	0	05-13	05-10	M	M	6	9	-0.318	444	0.00629737495941064	0.013487452	0.005339582	0.538417081	408	Adult	Adult	NA	NA	NA	0.012761379	361	0.000596402	NA	NA	NA	5	5	5	1	1	107.5	0
05-13.05-14	MM	0	05-13	05-14	M	M	6	6	0.37	500	0.107124662085273	-0.018494896	-0.025020054	0.495472868	1298	Adult	Adult	-0.043949232	476	0.007887933	0.009496947	367	0.242758607	-0.016783747	455	0.001822997	5	5	5	1	1	346.666666666667	0
05-13.05-15	MM	5	05-13	05-15	M	M	6	2	0.249	500	0.65230822100217	0.157218682	0.242244648	0.547397735	317	Adult	Adult	0.157218682	317	0.425487375	NA	NA	NA	NA	NA	NA	5	5	5	1	1	337.541666666667	5
05-13.05-19	MF	0	05-13	05-19	M	F	6	8.5	0.288	500	0.172635431724125	-0.051023779	-0.081456087	0.514793099	332	Adult	Adult	-0.051023779	332	0.005706064	NA	NA	NA	NA	NA	NA	5	5	5	0	1	183.625	0
05-13.05-23	MF	2	05-13	05-23	M	F	6	2.5	0.172	500	0.645692284697068	0.010185016	0.036916381	0.537943646	297	Adult	Adult	0.010185016	297	0.555938079	NA	NA	NA	NA	NA	NA	5	5	5	0	1	171.541666666667	2
05-13.05-24	MF	0	05-13	05-24	M	F	6	2.5	0.284	500	0.631476380481522	-0.020551087	-0.065887996	0.528092346	296	Adult	Adult	-0.020551087	296	0.416528007	NA	NA	NA	NA	NA	NA	5	5	5	0	1	170.5	0
05-14.04-20	MF	0	05-14	04-20	M	F	6	4.5	0.189	500	0.397648595566126	-0.048180436	-0.071881136	0.483656852	232	Adult	Adult	NA	NA	NA	-0.036720179	216	0.242548632	NA	NA	NA	5	5	5	0	1	53.7916666666667	0
05-14.05-05	MM	18	05-14	05-05	M	M	6	6	0.422	500	0.558451431230442	0.076000335	0.093579724	0.537986285	442	Adult	Adult	0.077878564	440	0.54183772	NA	NA	NA	NA	NA	NA	5	5	5	1	1	368.75	18
05-14.05-06	MM	0	05-14	05-06	M	M	6	6	0.242	500	0.113109586863351	0.003350811	-0.004892843	0.505232367	1420	Adult	Adult	-0.007056883	590	8.44e-05	0.022356942	362	0.239541175	0.004170284	468	0.025112952	5	5	5	1	1	368.541666666667	0
05-14.05-07	MM	0	05-14	05-07	M	M	6	2	0.171	500	0.108778349492593	-0.008498956	-0.007334415	0.521268488	441	Adult	Adult	-0.009969969	439	0	NA	NA	NA	NA	NA	NA	5	5	5	1	1	368.75	0
05-14.05-09	MM	0	05-14	05-09	M	M	6	5	-0.211	500	0.000264669412284525	-0.016238639	-0.025632658	0.513201268	1423	Adult	Adult	0.001824506	592	0	-0.013905099	363	0.003389891	-0.042745681	468	0	5	5	5	1	1	368.75	0
05-14.05-10	MM	0	05-14	05-10	M	M	6	9	-0.123	444	0.000191843429174147	0.007243474	0.001650765	0.496493811	398	Adult	Adult	NA	NA	NA	0.007564336	362	0.003172024	NA	NA	NA	5	5	5	1	1	106.458333333333	0
05-14.05-11	MM	6	05-14	05-11	M	M	6	3	0.149	500	0.0989089467443302	0.020668373	0.035710838	0.494951295	1460	Adult	Adult	0.031257389	588	6.78e-07	0.00968869	383	0.097033785	0.01587858	489	0.127554335	5	5	5	1	1	368.75	6
05-14.05-12	MM	0	05-14	05-12	M	M	6	8	0.092	500	0.257025671946083	-0.001808004	-0.002209782	0.5132852	1409	Adult	Adult	0.010476589	574	0.083386998	0.010486832	376	0.110060257	-0.028418158	459	0.341133787	5	5	5	1	1	368.75	0
05-14.05-13	MM	0	05-14	05-13	M	M	6	6	0.37	500	0.106124294313238	-0.018494896	-0.025020054	0.495472868	1298	Adult	Adult	-0.043949232	476	0.007887933	0.009496947	367	0.242758607	-0.016783747	455	0.001822997	5	5	5	1	1	346.666666666667	0
05-14.05-15	MM	0	05-14	05-15	M	M	6	2	0.464	500	0.116305724279859	0.014240126	0.020070012	0.50656407	436	Adult	Adult	0.014213721	434	0.000107372	NA	NA	NA	NA	NA	NA	5	5	5	1	1	359.625	0
05-14.05-18	MF	0	05-14	05-18	M	F	6	5.5	0.121	500	0.689212607922237	0.000596593	-0.008930553	0.523146907	471	Adult	Adult	0.000871546	469	0.369080546	NA	NA	NA	NA	NA	NA	5	5	5	0	1	205.708333333333	0
05-14.05-19	MF	4	05-14	05-19	M	F	6	8.5	0.552	500	0.69969633060171	0.006837647	0.002682193	0.516610775	463	Adult	Adult	0.007187722	461	0.640579674	NA	NA	NA	NA	NA	NA	5	5	5	0	1	205.708333333333	4
05-14.05-23	MF	0	05-14	05-23	F	M	2.5	6	0.197	500	0.0563889746807201	0.037812433	0.052845088	0.531323352	417	Adult	Adult	0.038710886	415	3.82e-06	NA	NA	NA	NA	NA	NA	5	5	5	0	1	193.625	0
05-14.05-24	MF	0	05-14	05-24	F	M	2.5	6	-0.045	500	0.108534719532728	0.023458975	0.018529451	0.517774507	416	Adult	Adult	0.023631904	415	8.29e-05	NA	NA	NA	NA	NA	NA	5	5	5	0	1	192.583333333333	0
05-15.04-20	MF	0	05-15	04-20	M	F	2	4.5	0.373	500	0.0310866080448896	0.041211444	0.033592679	0.483546523	200	Adult	Adult	NA	NA	NA	0.041211444	200	0.045143553	NA	NA	NA	5	5	5	0	1	44.6666666666667	0
05-15.05-05	MM	0	05-15	05-05	M	M	2	6	0.225	500	0.303031560262139	0.008591693	0.020771243	0.521094434	1265	Adult	Adult	0.01859211	505	0.105559931	0.056360042	317	0.493686836	-0.037262136	443	0.17817178	5	5	5	1	1	359.625	0
05-15.05-06	MM	0	05-15	05-06	M	M	2	6	0.17	500	0.593397937677994	0.012869428	0.037210328	0.52374318	429	Adult	Adult	0.01300939	428	0.307950342	NA	NA	NA	NA	NA	NA	5	5	5	1	1	359.416666666667	0
05-15.05-13	MM	5	05-15	05-13	M	M	2	6	0.249	500	0.631423923950754	0.157218682	0.242244648	0.547397735	317	Adult	Adult	0.157218682	317	0.425487375	NA	NA	NA	NA	NA	NA	5	5	5	1	1	337.541666666667	5
05-15.05-14	MM	0	05-15	05-14	M	M	2	6	0.464	500	0.115050132577673	0.014240126	0.020070012	0.50656407	436	Adult	Adult	0.014213721	434	0.000107372	NA	NA	NA	NA	NA	NA	5	5	5	1	1	359.625	0
05-15.05-19	MF	0	05-15	05-19	M	F	2	8.5	0.352	500	0.22622873316463	0.02621963	0.060430245	0.515395847	434	Adult	Adult	0.025755743	432	0.000135925	NA	NA	NA	NA	NA	NA	5	5	5	0	1	205.708333333333	0
05-15.05-23	MF	5	05-15	05-23	M	F	2	2.5	0.049	500	0.582795589058387	0.071462369	0.1088181	0.578460623	400	Adult	Adult	0.072919225	398	0.435978753	NA	NA	NA	NA	NA	NA	5	5	5	0	1	193.625	7
05-15.05-24	MF	1	05-15	05-24	M	F	2	2.5	-0.105	500	0.580105171131608	0.026588904	0.041883958	0.533899973	396	Adult	Adult	0.025950392	395	0.250457564	NA	NA	NA	NA	NA	NA	5	5	5	0	1	192.583333333333	2
05-16.04-19	FF	0	05-16	04-19	F	F	8.5	2.5	0.298	500	0.421845090544482	0.056730387	0.068521782	0.524510475	104	Adult	Adult	NA	NA	NA	NA	NA	NA	0.056730387	104	0.655664099	5	5	5	1	1	26.4166666666667	0
05-16.05-01	MF	0	05-16	05-01	F	M	8.5	8	-0.112	500	0.289733471332312	0.000606407	0.018747655	0.527821312	184	Adult	Adult	0.000606407	184	0.045157696	NA	NA	NA	NA	NA	NA	5	5	5	0	1	145.041666666667	0
05-16.05-03	MF	0	05-16	05-03	F	M	8.5	11	NA	500	0.270408939274972	-0.000281511	-0.012435408	0.480064675	198	Adult	Adult	-0.000281511	198	0.060485773	NA	NA	NA	NA	NA	NA	5	5	5	0	1	145.041666666667	0
05-16.05-08	MF	0	05-16	05-08	F	M	8.5	12	0.173	500	0.267818079329415	-0.049650804	-0.030811497	0.407483766	189	Adult	Adult	-0.049650804	189	0.17832067	NA	NA	NA	NA	NA	NA	5	5	5	0	1	145.041666666667	0
05-16.05-17	FF	8	05-16	05-17	F	F	8.5	5.5	0.292	500	0.539756996025235	0.037974667	0.051335343	0.557747096	525	Adult	Adult	0.034264876	281	0.351459281	NA	NA	NA	0.040799868	244	0.654467848	5	5	5	1	1	144.208333333333	8
05-16.05-21	FF	0	05-16	05-21	F	F	4.5	8.5	-0.081	500	0	-0.023769095	-0.044689283	0.519921561	489	Adult	Adult	-0.039936551	284	0	NA	NA	NA	-0.001535841	205	0	5	5	5	1	1	139.208333333333	0
05-17.04-19	FF	1	05-17	04-19	F	F	5.5	2.5	0.165	500	0.713686652580289	0.130018085	0.132135341	0.580041155	100	Adult	Adult	NA	NA	NA	NA	NA	NA	0.130018085	100	0.748343036	5	5	5	1	1	25.5833333333333	1
05-17.05-01	MF	0	05-17	05-01	F	M	5.5	8	0.09	500	0.280635192261582	0.042842218	0.070674364	0.536406416	449	Adult	Adult	0.042806715	448	0.113598759	NA	NA	NA	NA	NA	NA	5	5	5	0	1	206.75	0
05-17.05-03	MF	0	05-17	05-03	F	M	5.5	11	NA	500	0.285833477432027	0.070835622	0.112900339	0.507383245	451	Adult	Adult	0.070835622	451	0.110845592	NA	NA	NA	NA	NA	NA	5	5	5	0	1	206.75	0
05-17.05-08	MF	0	05-17	05-08	F	M	5.5	12	0.32	500	0.30167298691246	0.042562534	0.052027943	0.465864904	451	Adult	Adult	0.042270302	450	0.235112984	NA	NA	NA	NA	NA	NA	5	5	5	0	1	206.75	0
05-17.05-16	FF	8	05-17	05-16	F	F	5.5	8.5	0.292	500	0.531122594888897	0.037974667	0.051335343	0.557747096	525	Adult	Adult	0.034264876	281	0.351459281	NA	NA	NA	0.040799868	244	0.654467848	5	5	5	1	1	144.208333333333	8
05-17.05-20	FF	0	05-17	05-20	F	F	5.5	3.5	0.123	500	2.05262847103838e-06	0.032618436	0.050557787	0.548141307	1348	Adult	Adult	0.035590055	503	0	0.047199694	377	1.2e-05	0.018893237	468	0	5	5	5	1	1	354.666666666667	0
05-17.05-21	FF	0	05-17	05-21	F	F	5.5	4.5	-0.106	500	0	0.011620373	0.012121949	0.549911436	1409	Adult	Adult	0.008024446	561	0	-0.001288621	381	2.42e-09	0.026344167	467	0	5	5	5	1	1	354.875	0
05-17.06-03	FF	0	05-17	06-03	F	F	5.5	5.5	0.07	500	4.58064450248823e-09	-0.009978518	-0.028753084	0.538256346	852	Adult	Adult	0.024319803	236	0	-0.01011553	373	3.08e-06	-0.038289055	243	0	5	5	5	1	1	209.833333333333	0
05-17.06-08	MF	0	05-17	06-08	F	M	5.5	6.5	-0.014	500	2.23384977872894e-05	-0.009179807	0.004765141	0.531344598	816	Adult	Adult	0.019954242	234	0	-0.028707471	356	1.45e-05	-0.010539966	226	2.87e-06	5	5	5	0	1	209.833333333333	0
05-17.06-09	FF	0	05-17	06-09	F	F	5.5	2.5	0.191	500	0	0.017650271	0.012568573	0.54367378	845	Adult	Adult	0.099141587	242	0	-0.002843363	358	0	-0.034070445	245	0	5	5	5	1	1	209.833333333333	0
05-17.06-10	FF	0	05-17	06-10	F	F	5.5	3.5	-0.053	500	2.12188797734175e-09	-0.00365665	-0.008375828	0.561946456	826	Adult	Adult	0.031895813	238	0	-0.026996751	356	0	-0.000679218	232	0	5	5	5	1	1	209.833333333333	0
05-17.06-11	FF	0	05-17	06-11	F	F	5.5	13.5	-0.022	500	0	0.020283356	0.057800525	0.562901436	871	Adult	Adult	0.057016383	235	0	-0.015270729	380	0	0.036747975	256	0	5	5	5	1	1	209.625	0
05-17.06-12	FF	0	05-17	06-12	F	F	5.5	10.5	0.055	500	5.71152893212524e-09	-0.012093424	-0.011834043	0.560666997	863	Adult	Adult	0.030525163	227	0	-0.007214422	383	0	-0.056678367	253	0	5	5	5	1	1	209.625	0
05-17.06-13	MF	0	05-17	06-13	F	M	5.5	8.5	0.009	500	1.25330707089799e-05	0.023349736	0.055348366	0.537497428	786	Adult	Adult	0.033996771	227	0	0.043197308	333	7.68e-07	-0.019223631	226	0.000111327	5	5	5	0	1	209.625	0
05-18.05-05	MF	0	05-18	05-05	F	M	5.5	6	0.116	500	0.669275753736673	-0.031708236	-0.022036924	0.539449443	433	Adult	Adult	-0.033105661	431	0.328885185	NA	NA	NA	NA	NA	NA	5	5	5	0	1	205.708333333333	0
05-18.05-06	MF	0	05-18	05-06	F	M	5.5	6	0.09	500	0.203371222998755	0.037077141	0.062518634	0.542976361	463	Adult	Adult	0.037065869	462	1.99e-05	NA	NA	NA	NA	NA	NA	5	5	5	0	1	205.5	0
05-18.05-11	MF	0	05-18	05-11	M	F	3	5.5	-0.049	500	0.0153865792856483	0.007391557	0.003553796	0.530143763	454	Adult	Adult	0.008164249	452	7.35e-07	NA	NA	NA	NA	NA	NA	5	5	5	0	1	205.708333333333	0
05-18.05-14	MF	0	05-18	05-14	F	M	5.5	6	0.121	500	0.690868202456733	0.000596593	-0.008930553	0.523146907	471	Adult	Adult	0.000871546	469	0.369080546	NA	NA	NA	NA	NA	NA	5	5	5	0	1	205.708333333333	0
05-18.05-19	FF	7	05-18	05-19	F	F	5.5	8.5	-0.034	500	0.755825517265377	0.028794752	0.029324797	0.546636945	1418	Adult	Adult	-0.001390761	582	0.439279412	0.073558731	362	0.61004752	0.033943248	474	0.767520305	5	5	5	1	1	358.833333333333	7
05-18.05-20	FF	0	05-18	05-20	F	F	5.5	3.5	-0.157	500	0.000427238215785573	0.018210639	0.014104944	0.539469742	1355	Adult	Adult	0.044928687	519	0	-0.0109476	377	0.009172018	0.012809183	459	4.25e-05	5	5	5	1	1	354.666666666667	0
05-18.05-21	FF	0	05-18	05-21	F	F	5.5	4.5	-0.138	500	0.000253880708059687	-0.002018012	-0.009655371	0.544150323	1418	Adult	Adult	-0.011415435	590	0	-0.013731353	371	0.003915483	0.024052232	457	2.99e-05	5	5	5	1	1	354.875	0
05-18.05-23	FF	0	05-18	05-23	F	F	5.5	2.5	0.117	500	0.202466076910904	0.003604302	0.01811799	0.5391536	1292	Adult	Adult	0.015769686	529	7.63e-06	-0.007521651	355	0.317305378	-0.002932874	408	0.225055335	5	5	5	1	1	346.75	0
05-18.05-24	FF	2	05-18	05-24	F	F	5.5	2.5	-0.046	500	0.230726081756219	0.034912898	0.059447132	0.541342218	1302	Adult	Adult	0.018442524	529	0.000238755	-0.005059941	368	0.330667807	0.094118097	405	0.286089221	5	5	5	1	1	345.708333333333	2
05-19.05-05	MF	2	05-19	05-05	F	M	8.5	6	0.356	500	0.72850572214801	-0.00963578	0.001880151	0.537114304	434	Adult	Adult	-0.00814265	432	0.575390082	NA	NA	NA	NA	NA	NA	5	5	5	0	1	205.708333333333	2
05-19.05-06	MF	0	05-19	05-06	F	M	8.5	6	0.254	500	0.199596176789158	-0.01231322	-0.057614947	0.498823045	454	Adult	Adult	-0.01322076	453	5.66e-05	NA	NA	NA	NA	NA	NA	5	5	5	0	1	205.5	0
05-19.05-07	MF	0	05-19	05-07	M	F	2	8.5	0.07	500	0.168553354582363	0.009470965	-0.004291716	0.51474046	433	Adult	Adult	0.008306475	431	2.41e-08	NA	NA	NA	NA	NA	NA	5	5	5	0	1	205.708333333333	0
05-19.05-11	MF	0	05-19	05-11	M	F	3	8.5	-0.028	500	0.00598831555942797	0.031957114	0.059327955	0.525404213	466	Adult	Adult	0.031866153	464	0	NA	NA	NA	NA	NA	NA	5	5	5	0	1	205.708333333333	0
05-19.05-13	MF	0	05-19	05-13	F	M	8.5	6	0.288	500	0.183340830080156	-0.051023779	-0.081456087	0.514793099	332	Adult	Adult	-0.051023779	332	0.005706064	NA	NA	NA	NA	NA	NA	5	5	5	0	1	183.625	0
05-19.05-14	MF	4	05-19	05-14	F	M	8.5	6	0.552	500	0.692614312033632	0.006837647	0.002682193	0.516610775	463	Adult	Adult	0.007187722	461	0.640579674	NA	NA	NA	NA	NA	NA	5	5	5	0	1	205.708333333333	4
05-19.05-15	MF	0	05-19	05-15	F	M	8.5	2	0.352	500	0.215156905136785	0.02621963	0.060430245	0.515395847	434	Adult	Adult	0.025755743	432	0.000135925	NA	NA	NA	NA	NA	NA	5	5	5	0	1	205.708333333333	0
05-19.05-18	FF	7	05-19	05-18	F	F	8.5	5.5	-0.034	500	0.72240750482388	0.028794752	0.029324797	0.546636945	1418	Adult	Adult	-0.001390761	582	0.439279412	0.073558731	362	0.61004752	0.033943248	474	0.767520305	5	5	5	1	1	358.833333333333	7
05-19.05-23	FF	6	05-19	05-23	F	F	8.5	2.5	0.038	500	0.141200313798847	0.022796323	0.039326882	0.543486455	1273	Adult	Adult	-0.018296977	521	4.55e-06	0.081403124	351	0.235290093	0.030011612	401	0.16082525	5	5	5	1	1	346.75	6
05-19.05-24	FF	0	05-19	05-24	F	F	8.5	2.5	-0.149	500	0.195945094110873	0.021093743	0.013144956	0.54412768	1272	Adult	Adult	-0.001523665	508	8.54e-05	0.089821912	364	0.242470421	-0.011539127	400	0.264755437	5	5	5	1	1	345.708333333333	0
05-20.05-08	MF	0	05-20	05-08	F	M	3.5	12	-0.166	500	0.00600861270686153	0.016766561	0.013440333	0.476266337	388	Adult	Adult	0.017080088	386	0	NA	NA	NA	NA	NA	NA	5	5	5	0	1	201.75	0
05-20.05-09	MF	7	05-20	05-09	F	M	3.5	5	0.051	500	0.505846291283689	0.033062437	0.058457658	0.528723042	375	Adult	Adult	0.032448239	373	0.467660605	NA	NA	NA	NA	NA	NA	5	5	5	0	1	201.75	8
05-20.05-17	FF	0	05-20	05-17	F	F	3.5	5.5	0.123	500	2.62861629928666e-06	0.032618436	0.050557787	0.548141307	1348	Adult	Adult	0.035590055	503	0	0.047199694	377	1.2e-05	0.018893237	468	0	5	5	5	1	1	354.666666666667	0
05-20.05-18	FF	0	05-20	05-18	F	F	3.5	5.5	-0.157	500	0.000777236603032535	0.018210639	0.014104944	0.539469742	1355	Adult	Adult	0.044928687	519	0	-0.0109476	377	0.009172018	0.012809183	459	4.25e-05	5	5	5	1	1	354.666666666667	0
05-20.05-21	FF	51	05-20	05-21	F	F	3.5	4.5	0.159	500	0.835353835286317	0.134820265	0.169190605	0.579199712	1345	Adult	Adult	0.123644654	505	0.780372193	0.150616259	387	0.712336067	0.137395286	453	0.690619996	5	5	5	1	1	354.666666666667	53
05-20.05-23	FF	0	05-20	05-23	F	F	3.5	2.5	-0.23	500	3.21285753597862e-05	0.015358968	-0.001520088	0.542470515	1237	Adult	Adult	0.033713537	465	0	0.003639578	368	0.000250487	0.009683343	404	3.38e-06	5	5	5	1	1	346.541666666667	0
05-20.05-24	FF	0	05-20	05-24	F	F	2.5	3.5	-0.204	500	1.94270709777455e-05	0.029544437	0.043711121	0.551448015	1232	Adult	Adult	0.018678706	454	0	0.044409177	378	0.00029041	0.030384597	400	5.64e-06	5	5	5	1	1	345.5	0
05-21.05-08	MF	0	05-21	05-08	F	M	4.5	12	-0.195	500	0.000706489255908061	0.00513654	0.01176155	0.449053568	471	Adult	Adult	0.004572418	469	0	NA	NA	NA	NA	NA	NA	5	5	5	0	1	201.75	0
05-21.05-09	MF	6	05-21	05-09	F	M	4.5	5	-0.165	500	0.404530323528622	0.042161713	0.058549273	0.532806553	443	Adult	Adult	0.044782303	441	0.434140569	NA	NA	NA	NA	NA	NA	5	5	5	0	1	201.75	6
05-21.05-16	FF	0	05-21	05-16	F	F	4.5	8.5	-0.081	500	0	-0.023769095	-0.044689283	0.519921561	489	Adult	Adult	-0.039936551	284	0	NA	NA	NA	-0.001535841	205	0	5	5	5	1	1	139.208333333333	0
05-21.05-17	FF	0	05-21	05-17	F	F	5.5	4.5	-0.106	500	0	0.011620373	0.012121949	0.549911436	1409	Adult	Adult	0.008024446	561	0	-0.001288621	381	2.42e-09	0.026344167	467	0	5	5	5	1	1	354.875	0
05-21.05-18	FF	0	05-21	05-18	F	F	4.5	5.5	-0.138	500	0.000281045215651351	-0.002018012	-0.009655371	0.544150323	1418	Adult	Adult	-0.011415435	590	0	-0.013731353	371	0.003915483	0.024052232	457	2.99e-05	5	5	5	1	1	354.875	0
05-21.05-20	FF	51	05-21	05-20	F	F	4.5	3.5	0.159	500	0.8287569441659	0.134820265	0.169190605	0.579199712	1345	Adult	Adult	0.123644654	505	0.780372193	0.150616259	387	0.712336067	0.137395286	453	0.690619996	5	5	5	1	1	354.666666666667	53
05-21.05-23	FF	0	05-21	05-23	F	F	4.5	2.5	-0.163	500	9.48505057220353e-06	0.010151755	0.029792965	0.536594369	1308	Adult	Adult	-0.001803635	535	0	0.035213645	367	2.99e-05	0.008168732	406	4.26e-06	5	5	5	1	1	346.75	0
05-21.05-24	FF	0	05-21	05-24	F	F	4.5	2.5	-0.139	500	8.39660439013105e-06	0.01456164	0.020359056	0.542721799	1298	Adult	Adult	0.001180946	514	0	0.01668878	381	2.59e-05	0.029866744	403	7.3e-06	5	5	5	1	1	345.708333333333	0
05-23.05-06	MF	0	05-23	05-06	F	M	2.5	6	0.042	500	0.516050170808703	0.012441577	0.033834457	0.521287583	412	Adult	Adult	0.014313551	411	0.341687568	NA	NA	NA	NA	NA	NA	5	5	5	0	1	193.416666666667	0
05-23.05-07	MF	4	05-23	05-07	F	M	2.5	2	0.068	500	0.52690800519505	0.051840337	0.077414704	0.547993982	402	Adult	Adult	0.050892959	400	0.349914469	NA	NA	NA	NA	NA	NA	5	5	5	0	1	193.625	4
05-23.05-13	MF	2	05-23	05-13	F	M	2.5	6	0.172	500	0.628719002722031	0.010185016	0.036916381	0.537943646	297	Adult	Adult	0.010185016	297	0.555938079	NA	NA	NA	NA	NA	NA	5	5	5	0	1	171.541666666667	2
05-23.05-14	MF	0	05-23	05-14	F	M	2.5	6	0.197	500	0.0563889746807201	0.037812433	0.052845088	0.531323352	417	Adult	Adult	0.038710886	415	3.82e-06	NA	NA	NA	NA	NA	NA	5	5	5	0	1	193.625	0
05-23.05-15	MF	5	05-23	05-15	F	M	2.5	2	0.049	500	0.625338074172053	0.071462369	0.1088181	0.578460623	400	Adult	Adult	0.072919225	398	0.435978753	NA	NA	NA	NA	NA	NA	5	5	5	0	1	193.625	7
05-23.05-18	FF	0	05-23	05-18	F	F	2.5	5.5	0.117	500	0.168893136378656	0.003604302	0.01811799	0.5391536	1292	Adult	Adult	0.015769686	529	7.63e-06	-0.007521651	355	0.317305378	-0.002932874	408	0.225055335	5	5	5	1	1	346.75	0
05-23.05-19	FF	6	05-23	05-19	F	F	2.5	8.5	0.038	500	0.164533166007529	0.022796323	0.039326882	0.543486455	1273	Adult	Adult	-0.018296977	521	4.55e-06	0.081403124	351	0.235290093	0.030011612	401	0.16082525	5	5	5	1	1	346.75	6
05-23.05-20	FF	0	05-23	05-20	F	F	2.5	3.5	-0.23	500	3.72418205044015e-05	0.015358968	-0.001520088	0.542470515	1237	Adult	Adult	0.033713537	465	0	0.003639578	368	0.000250487	0.009683343	404	3.38e-06	5	5	5	1	1	346.541666666667	0
05-23.05-21	FF	0	05-23	05-21	F	F	2.5	4.5	-0.163	500	1.70043547716535e-05	0.010151755	0.029792965	0.536594369	1308	Adult	Adult	-0.001803635	535	0	0.035213645	367	2.99e-05	0.008168732	406	4.26e-06	5	5	5	1	1	346.75	0
05-23.05-24	FF	5	05-23	05-24	F	F	2.5	2.5	0.2	500	0.648603774739275	0.017649424	0.031951939	0.55166469	1221	Adult	Adult	0.033508261	470	0.424475335	0.026587172	363	0.621696104	-0.009139286	388	0.426700036	5	5	5	1	1	345.708333333333	5
05-24.05-06	MF	3	05-24	05-06	F	M	2.5	6	0.058	500	0.452090413691869	0.017964154	0.031648056	0.524661461	412	Adult	Adult	0.017964154	412	0.208181832	NA	NA	NA	NA	NA	NA	5	5	5	0	1	192.375	3
05-24.05-07	MF	6	05-24	05-07	F	M	2.5	2	0.08	500	0.587026663309923	0.000288603	0.000562093	0.549677272	395	Adult	Adult	0.000406316	394	0.194342826	NA	NA	NA	NA	NA	NA	5	5	5	0	1	192.583333333333	7
05-24.05-13	MF	0	05-24	05-13	F	M	2.5	6	0.284	500	0.627848810189036	-0.020551087	-0.065887996	0.528092346	296	Adult	Adult	-0.020551087	296	0.416528007	NA	NA	NA	NA	NA	NA	5	5	5	0	1	170.5	0
05-24.05-14	MF	0	05-24	05-14	F	M	2.5	6	-0.045	500	0.108534719532728	0.023458975	0.018529451	0.517774507	416	Adult	Adult	0.023631904	415	8.29e-05	NA	NA	NA	NA	NA	NA	5	5	5	0	1	192.583333333333	0
05-24.05-15	MF	1	05-24	05-15	F	M	2.5	2	-0.105	500	0.568465218699039	0.026588904	0.041883958	0.533899973	396	Adult	Adult	0.025950392	395	0.250457564	NA	NA	NA	NA	NA	NA	5	5	5	0	1	192.583333333333	2
05-24.05-18	FF	2	05-24	05-18	F	F	2.5	5.5	-0.046	500	0.225290042108652	0.034912898	0.059447132	0.541342218	1302	Adult	Adult	0.018442524	529	0.000238755	-0.005059941	368	0.330667807	0.094118097	405	0.286089221	5	5	5	1	1	345.708333333333	2
05-24.05-19	FF	0	05-24	05-19	F	F	2.5	8.5	-0.149	500	0.191852070948775	0.021093743	0.013144956	0.54412768	1272	Adult	Adult	-0.001523665	508	8.54e-05	0.089821912	364	0.242470421	-0.011539127	400	0.264755437	5	5	5	1	1	345.708333333333	0
05-24.05-20	FF	0	05-24	05-20	F	F	2.5	3.5	-0.204	500	1.94270709777455e-05	0.029544437	0.043711121	0.551448015	1232	Adult	Adult	0.018678706	454	0	0.044409177	378	0.00029041	0.030384597	400	5.64e-06	5	5	5	1	1	345.5	0
05-24.05-21	FF	0	05-24	05-21	F	F	2.5	4.5	-0.139	500	1.39935718716442e-05	0.01456164	0.020359056	0.542721799	1298	Adult	Adult	0.001180946	514	0	0.01668878	381	2.59e-05	0.029866744	403	7.3e-06	5	5	5	1	1	345.708333333333	0
05-24.05-23	FF	5	05-24	05-23	F	F	2.5	2.5	0.2	500	0.652738955243488	0.017649424	0.031951939	0.55166469	1221	Adult	Adult	0.033508261	470	0.424475335	0.026587172	363	0.621696104	-0.009139286	388	0.426700036	5	5	5	1	1	345.708333333333	5
06-01.06-02	MF	2	06-01	06-02	F	M	1.5	4.5	0.11	500	0.556332865871474	0.010438121	0.001670012	0.493871434	1593	Yearling	Adult	0.035866241	752	0.491932975	0.022992214	342	0.228166247	-0.037666456	499	0.381602782	5	5	5	0	0	391.916666666667	3
06-01.06-04	FF	1	06-01	06-04	F	F	1.5	3.5	0.222	500	0.153127092631396	0.029460962	0.037257149	0.532895774	1575	Yearling	Adult	0.024879081	736	0.200467005	0.029712908	347	0.088253976	0.035153807	492	0.125074946	5	5	5	1	0	391.708333333333	1
06-01.06-05	MF	0	06-01	06-05	F	M	1.5	11.5	-0.136	500	0.184337141299025	0.001102907	0.001768224	0.454112264	1086	Yearling	Adult	-0.009974972	376	0.061401915	0.001521458	251	0.020257206	0.009600112	459	0.177416145	5	5	5	0	0	391.708333333333	0
06-01.06-06	MF	3	06-01	06-06	F	M	1.5	9.5	0.162	500	0.194441849750364	0.012551179	0.021952107	0.499941476	1572	Yearling	Adult	0.01363358	714	0.187936777	0.023296588	347	0.123080893	0.002267407	511	0.118771249	5	5	5	0	0	391.708333333333	4
06-01.06-07	FF	6	06-01	06-07	F	F	1.5	6.5	0.087	500	0.174212156795638	0.050399229	0.076021741	0.521232434	1595	Yearling	Adult	0.025155089	740	0.054846837	0.001513011	349	0.13260564	0.121228112	506	0.18679808	5	5	5	1	0	391.708333333333	6
06-01.06-08	MF	0	06-01	06-08	F	M	1.5	6.5	-0.01	500	0.042094218019791	0.018047838	0.032136966	0.504693648	1548	Yearling	Adult	0.022173247	736	0.010506556	0.015841162	354	0.044465893	0.013078601	458	0.045059926	5	5	5	0	0	391.708333333333	0
06-01.06-09	FF	0	06-01	06-09	F	F	1.5	2.5	-0.034	500	0.0379315717550147	-0.002388853	-0.010545136	0.527980053	1560	Yearling	Adult	-0.010810923	709	0.006247995	0.012370884	352	0.022424251	-0.002095716	499	0.030959094	5	5	5	1	0	391.708333333333	0
06-01.06-10	FF	0	06-01	06-10	F	F	1.5	3.5	0.039	500	0.000888913155483076	0.003415788	0.005524272	0.528570353	1524	Yearling	Adult	-0.001300886	697	2.28e-05	0.0178622	347	5.56e-06	0.00185187	480	0.001505606	5	5	5	1	0	391.708333333333	0
06-01.06-12	FF	0	06-01	06-12	F	F	1.5	10.5	-0.198	500	0.000440527746397454	-0.006175298	-0.002775084	0.529007284	1560	Yearling	Adult	-0.016943046	686	5.92e-06	-0.016230818	378	0.000133251	0.018602401	496	0.000205991	5	5	5	1	0	391.5	0
06-01.06-13	MF	0	06-01	06-13	F	M	1.5	8.5	-0.079	500	0.0201887702376648	0.008129403	0.001688856	0.50584721	1456	Yearling	Adult	0.023045258	669	0.002043856	0.002661685	324	0.014426796	-0.010411339	463	0.01786475	5	5	5	0	0	391.5	0
06-02.06-01	MF	2	06-02	06-01	M	F	4.5	1.5	0.11	500	0.593999490346409	0.010438121	0.001670012	0.493871434	1593	Yearling	Adult	0.035866241	752	0.491932975	0.022992214	342	0.228166247	-0.037666456	499	0.381602782	5	5	5	0	0	391.916666666667	3
06-02.06-03	MF	1	06-02	06-03	M	F	4.5	5.5	-0.265	500	0.322623547166168	-0.00039032	-0.011359112	0.497877007	1558	Adult	Adult	-0.004856399	722	0.161612081	0.027597011	347	0.249995743	-0.013045917	489	0.176387163	5	5	5	0	1	391.708333333333	1
06-02.06-04	MF	5	06-02	06-04	M	F	4.5	3.5	-0.061	500	0.421311371377904	0.012185666	0.021848261	0.502996503	1563	Adult	Adult	0.019942282	747	0.334630821	0.034127243	341	0.343828005	-0.014830067	475	0.107803872	5	5	5	0	1	391.708333333333	5
06-02.06-05	MM	6	06-02	06-05	M	M	4.5	11.5	0.267	500	0.325232614232829	0.005367446	0.010318171	0.519189296	1078	Adult	Adult	-0.00087358	389	0.043578197	0.003910125	235	0.101917576	0.010184184	454	0.250238624	5	5	5	1	1	391.708333333333	6
06-02.06-06	MM	15	06-02	06-06	M	M	4.5	9.5	-0.14	500	0.353264155473908	0.033699613	0.031947349	0.519430244	1560	Adult	Adult	0.044439052	732	0.235862881	0.029069752	327	0.544738623	0.021459099	501	0.083597747	5	5	5	1	1	391.708333333333	15
06-02.06-07	MF	0	06-02	06-07	M	F	4.5	6.5	0.285	500	0.225620007522283	0.01325973	0.023128822	0.508728356	1575	Adult	Adult	0.02148533	753	0.042329196	0.007236747	329	0.319774551	0.006199579	493	0.08965665	5	5	5	0	1	391.708333333333	0
06-02.06-08	MM	0	06-02	06-08	M	M	4.5	6.5	0.068	500	0.0410684842005522	0.011398413	0.009337038	0.497388037	1521	Adult	Adult	0.002580914	743	0.018818357	0.062951641	331	0.040429523	-0.009061068	447	0.027854159	5	5	5	1	1	391.708333333333	0
06-02.06-09	MF	0	06-02	06-09	M	F	4.5	2.5	0.092	500	0.0285520569654704	0.013790506	-0.004863862	0.483900422	1539	Adult	Adult	0.003745129	718	0.011557155	0.027311216	333	0.017334912	0.017843959	488	0.01529075	5	5	5	0	1	391.708333333333	0
06-02.06-13	MM	0	06-02	06-13	M	M	4.5	8.5	-0.324	500	0.0111851902631973	0.012265001	0.008900946	0.491010061	1449	Adult	Adult	0.033470854	689	0.008299734	-0.008932757	309	0.001630725	-0.003792636	451	0.0056221	5	5	5	1	1	391.5	0
06-03.05-17	FF	0	06-03	05-17	F	F	5.5	5.5	0.07	500	4.58064450248823e-09	-0.009978518	-0.028753084	0.538256346	852	Adult	Adult	0.024319803	236	0	-0.01011553	373	3.08e-06	-0.038289055	243	0	5	5	5	1	1	209.833333333333	0
06-03.06-02	MF	1	06-03	06-02	F	M	5.5	4.5	-0.265	500	0.32230390148272	-0.00039032	-0.011359112	0.497877007	1558	Adult	Adult	-0.004856399	722	0.161612081	0.027597011	347	0.249995743	-0.013045917	489	0.176387163	5	5	5	0	1	391.708333333333	1
06-03.06-04	FF	60	06-03	06-04	F	F	5.5	3.5	0.138	500	0.151992885720198	0.052562974	0.07675603	0.541531209	1555	Adult	Adult	0.081480887	708	0.243108889	0.017151901	358	0.132011992	0.036408325	489	0.069205141	5	5	5	1	1	391.708333333333	60
06-03.06-05	MF	0	06-03	06-05	F	M	5.5	11.5	-0.138	500	0.171631577534347	-0.0208727	-0.040158911	0.451733368	1091	Adult	Adult	-0.015086899	374	0.0519694	-0.045438514	261	0.010143263	-0.013839628	456	0.089581078	5	5	5	0	1	391.708333333333	0
06-03.06-06	MF	4	06-03	06-06	F	M	5.5	9.5	0.315	500	0.192375088257158	0.013072774	0.030889488	0.492466598	1550	Adult	Adult	0.016760581	697	0.244037583	0.006497591	351	0.189613918	0.01505227	502	0.033220707	5	5	5	0	1	391.708333333333	5
06-03.06-07	FF	5	06-03	06-07	F	F	5.5	6.5	0.087	500	0.0995298671550239	0.008504218	0.022025824	0.511119457	1583	Adult	Adult	-0.007783792	718	0.036456571	0.047959766	364	0.147154905	0.002691513	501	0.036940713	5	5	5	1	1	391.708333333333	5
06-03.06-08	MF	0	06-03	06-08	F	M	5.5	6.5	0.178	500	0.0888758948592733	0.006171922	-0.003539269	0.496978819	1520	Adult	Adult	0.00745991	707	0.00787568	0.017165654	361	0.167284356	-0.004621959	452	0.105419122	5	5	5	0	1	391.708333333333	0
06-03.06-09	FF	0	06-03	06-09	F	F	5.5	2.5	-0.161	500	0.0747712468169883	0.006823077	-0.016622025	0.520359903	1547	Adult	Adult	0.029290604	693	0.004690591	-0.021201443	360	0.122802029	-0.003130345	494	0.119146137	5	5	5	1	1	391.708333333333	0
06-03.06-10	FF	0	06-03	06-10	F	F	5.5	3.5	-0.095	500	0.0544833931923069	-0.013675361	-0.016392714	0.533058432	1513	Adult	Adult	-0.020647804	674	4.96e-05	0.005848026	363	0.069016516	-0.02039524	476	0.083172039	5	5	5	1	1	391.708333333333	0
06-03.06-11	FF	0	06-03	06-11	F	F	5.5	13.5	0.059	500	0.0393249598592149	-0.000562804	0.002674431	0.519356197	1505	Adult	Adult	-0.008855529	624	1.47e-06	0.007272063	381	0.044587042	0.004625902	500	0.07248451	5	5	5	1	1	391.5	0
06-03.06-12	FF	0	06-03	06-12	F	F	5.5	10.5	-0.148	500	0.0290050736024355	0.002678014	0.016580521	0.53070047	1557	Adult	Adult	0.013719965	674	7.84e-06	0.010577138	388	0.076502843	-0.019788372	495	0.036601208	5	5	5	1	1	391.5	0
06-03.06-13	MF	0	06-03	06-13	F	M	5.5	8.5	-0.125	500	0.0687760750892502	0.007153251	0.025366155	0.494513924	1457	Adult	Adult	-0.002607241	662	0.001621289	0.020617132	337	0.056595599	0.010582737	458	0.113849665	5	5	5	0	1	391.5	0
06-04.06-01	FF	1	06-04	06-01	F	F	3.5	1.5	0.222	500	0.177059784367269	0.029460962	0.037257149	0.532895774	1575	Yearling	Adult	0.024879081	736	0.200467005	0.029712908	347	0.088253976	0.035153807	492	0.125074946	5	5	5	1	0	391.708333333333	1
06-04.06-02	MF	5	06-04	06-02	F	M	3.5	4.5	-0.061	500	0.419079458446618	0.012185666	0.021848261	0.502996503	1563	Adult	Adult	0.019942282	747	0.334630821	0.034127243	341	0.343828005	-0.014830067	475	0.107803872	5	5	5	0	1	391.708333333333	5
06-04.06-03	FF	60	06-04	06-03	F	F	3.5	5.5	0.138	500	0.176317656148942	0.052562974	0.07675603	0.541531209	1555	Adult	Adult	0.081480887	708	0.243108889	0.017151901	358	0.132011992	0.036408325	489	0.069205141	5	5	5	1	1	391.708333333333	60
06-04.06-05	MF	0	06-04	06-05	F	M	3.5	11.5	-0.218	500	0.295269941573353	0.003441165	-0.003512589	0.466045721	1054	Adult	Adult	0.003985132	372	0.076233653	0.013546719	243	0.059043997	-0.004419582	439	0.315530392	5	5	5	0	1	391.708333333333	0
06-04.06-06	MF	4	06-04	06-06	F	M	3.5	9.5	0.147	500	0.508229720626693	0.029467591	0.044801374	0.518500801	1534	Adult	Adult	0.041385205	713	0.40169357	0.038606095	334	0.28464507	0.007547425	487	0.318061326	5	5	5	0	1	391.708333333333	4
06-04.06-07	FF	0	06-04	06-07	F	F	3.5	6.5	0.033	500	0.0898006122471141	0.022981317	0.046353198	0.52829622	1565	Adult	Adult	0.006005188	738	0.031430925	0.035113049	347	0.139605128	0.039774917	480	0.11169115	5	5	5	1	1	391.708333333333	0
06-04.06-08	MF	0	06-04	06-08	F	M	3.5	6.5	-0.174	500	0.00985597013974831	-0.001904029	-0.002047067	0.525046265	1503	Adult	Adult	-0.008373939	728	0.000315896	0.008604722	341	0.018436946	0.00357905	434	0.019066304	5	5	5	0	1	391.708333333333	0
06-04.06-09	FF	0	06-04	06-09	F	F	3.5	2.5	-0.036	500	0.00278617071434621	0.007151037	0.015137347	0.544476765	1527	Adult	Adult	0.001885495	705	0.000235569	0.001587592	344	0.005778394	0.01979235	478	0.011996756	5	5	5	1	1	391.708333333333	0
06-04.06-12	FF	0	06-04	06-12	F	F	3.5	10.5	-0.085	500	2.21349205343185e-05	0.014607075	0.013735108	0.538700544	1530	Adult	Adult	0.04220393	681	0	-0.039254624	371	5.59e-05	0.016501516	478	4.47e-08	5	5	5	1	1	391.5	0
06-05.06-01	MF	0	06-05	06-01	M	F	11.5	1.5	-0.136	500	0.166143208949646	0.001102907	0.001768224	0.454112264	1086	Yearling	Adult	-0.009974972	376	0.061401915	0.001521458	251	0.020257206	0.009600112	459	0.177416145	5	5	5	0	0	391.708333333333	0
06-05.06-02	MM	6	06-05	06-02	M	M	11.5	4.5	0.267	500	0.312214595751612	0.005367446	0.010318171	0.519189296	1078	Adult	Adult	-0.00087358	389	0.043578197	0.003910125	235	0.101917576	0.010184184	454	0.250238624	5	5	5	1	1	391.708333333333	6
06-05.06-03	MF	0	06-05	06-03	M	F	11.5	5.5	-0.138	500	0.170375419880174	-0.0208727	-0.040158911	0.451733368	1091	Adult	Adult	-0.015086899	374	0.0519694	-0.045438514	261	0.010143263	-0.013839628	456	0.089581078	5	5	5	0	1	391.708333333333	0
06-05.06-04	MF	0	06-05	06-04	M	F	11.5	3.5	-0.218	500	0.284237113968081	0.003441165	-0.003512589	0.466045721	1054	Adult	Adult	0.003985132	372	0.076233653	0.013546719	243	0.059043997	-0.004419582	439	0.315530392	5	5	5	0	1	391.708333333333	0
06-05.06-06	MM	3	06-05	06-06	M	M	11.5	9.5	-0.061	500	0.432400557793442	0.037406238	0.076138592	0.525938662	1078	Adult	Adult	0.035600739	380	0.394221028	0.034750837	237	0.065466764	0.040464025	461	0.341100277	5	5	5	1	1	391.708333333333	3
06-05.06-07	MF	0	06-05	06-07	M	F	11.5	6.5	0.059	500	0.520840242431465	-0.003645346	-0.022991699	0.474699879	1088	Adult	Adult	-0.011605531	388	0.460390302	-0.027479737	241	0.110421887	0.014960105	459	0.082984458	5	5	5	0	1	391.708333333333	0
06-05.06-08	MM	0	06-05	06-08	M	M	11.5	6.5	0.154	500	0.00824578108722745	0.012765357	0.003370768	0.469180828	1041	Adult	Adult	-0.004198859	385	9.59e-05	0.04012697	243	1.83e-05	0.01150401	413	0.009548818	5	5	5	1	1	391.708333333333	0
06-05.06-09	MF	0	06-05	06-09	M	F	11.5	2.5	-0.1	500	0.00137932491314285	-0.017378232	-0.032144077	0.438620973	1072	Adult	Adult	-0.019721948	377	2.45e-05	-0.020969454	247	0	-0.012923756	448	0.003001033	5	5	5	0	1	391.708333333333	0
06-06.06-01	MF	3	06-06	06-01	M	F	9.5	1.5	0.162	500	0.187672253377416	0.012551179	0.021952107	0.499941476	1572	Yearling	Adult	0.01363358	714	0.187936777	0.023296588	347	0.123080893	0.002267407	511	0.118771249	5	5	5	0	0	391.708333333333	4
06-06.06-02	MM	15	06-06	06-02	M	M	9.5	4.5	-0.14	500	0.357157605788389	0.033699613	0.031947349	0.519430244	1560	Adult	Adult	0.044439052	732	0.235862881	0.029069752	327	0.544738623	0.021459099	501	0.083597747	5	5	5	1	1	391.708333333333	15
06-06.06-03	MF	4	06-06	06-03	M	F	9.5	5.5	0.315	500	0.188186826115339	0.013072774	0.030889488	0.492466598	1550	Adult	Adult	0.016760581	697	0.244037583	0.006497591	351	0.189613918	0.01505227	502	0.033220707	5	5	5	0	1	391.708333333333	5
06-06.06-04	MF	4	06-06	06-04	M	F	9.5	3.5	0.147	500	0.530051957740615	0.029467591	0.044801374	0.518500801	1534	Adult	Adult	0.041385205	713	0.40169357	0.038606095	334	0.28464507	0.007547425	487	0.318061326	5	5	5	0	1	391.708333333333	4
06-06.06-05	MM	3	06-06	06-05	M	M	9.5	11.5	-0.061	500	0.441455272417858	0.037406238	0.076138592	0.525938662	1078	Adult	Adult	0.035600739	380	0.394221028	0.034750837	237	0.065466764	0.040464025	461	0.341100277	5	5	5	1	1	391.708333333333	3
06-06.06-07	MF	11	06-06	06-07	M	F	9.5	6.5	0	500	0.452233445635203	0.024328091	0.024928395	0.513342673	1553	Adult	Adult	0.025962405	715	0.383509335	0.022660491	335	0.31714562	0.024159555	503	0.381537425	5	5	5	0	1	391.708333333333	13
06-06.06-08	MM	0	06-06	06-08	M	M	9.5	6.5	-0.1	500	0.0125370399933541	0.024112237	0.021886821	0.501158692	1502	Adult	Adult	0.031468129	711	0.001946954	0.006021813	335	0.037455616	0.0267255	456	0.001795099	5	5	5	1	1	391.708333333333	0
06-06.06-09	MF	0	06-06	06-09	M	F	9.5	2.5	-0.035	500	0.00489383372210433	0.019276745	0.036093947	0.492897276	1525	Adult	Adult	0.015378844	688	0.000871664	0.007883905	337	0.021818215	0.030562941	500	0.0005796	5	5	5	0	1	391.708333333333	0
06-07.06-01	FF	6	06-07	06-01	F	F	6.5	1.5	0.087	500	0.183922379137637	0.050399229	0.076021741	0.521232434	1595	Yearling	Adult	0.025155089	740	0.054846837	0.001513011	349	0.13260564	0.121228112	506	0.18679808	5	5	5	1	0	391.708333333333	6
06-07.06-02	MF	0	06-07	06-02	F	M	6.5	4.5	0.285	500	0.234527615687677	0.01325973	0.023128822	0.508728356	1575	Adult	Adult	0.02148533	753	0.042329196	0.007236747	329	0.319774551	0.006199579	493	0.08965665	5	5	5	0	1	391.708333333333	0
06-07.06-03	FF	5	06-07	06-03	F	F	6.5	5.5	0.087	500	0.0986268290242528	0.008504218	0.022025824	0.511119457	1583	Adult	Adult	-0.007783792	718	0.036456571	0.047959766	364	0.147154905	0.002691513	501	0.036940713	5	5	5	1	1	391.708333333333	5
06-07.06-04	FF	0	06-07	06-04	F	F	6.5	3.5	0.033	500	0.112695857124883	0.022981317	0.046353198	0.52829622	1565	Adult	Adult	0.006005188	738	0.031430925	0.035113049	347	0.139605128	0.039774917	480	0.11169115	5	5	5	1	1	391.708333333333	0
06-07.06-05	MF	0	06-07	06-05	F	M	6.5	11.5	0.059	500	0.524729152217667	-0.003645346	-0.022991699	0.474699879	1088	Adult	Adult	-0.011605531	388	0.460390302	-0.027479737	241	0.110421887	0.014960105	459	0.082984458	5	5	5	0	1	391.708333333333	0
06-07.06-06	MF	11	06-07	06-06	F	M	6.5	9.5	0	500	0.452819403718028	0.024328091	0.024928395	0.513342673	1553	Adult	Adult	0.025962405	715	0.383509335	0.022660491	335	0.31714562	0.024159555	503	0.381537425	5	5	5	0	1	391.708333333333	13
06-07.06-08	MF	0	06-07	06-08	F	M	6.5	6.5	0.236	500	0.00649504117568735	0.009605586	0.029307661	0.50718443	1529	Adult	Adult	0.004317321	735	0.000257429	0.040629337	344	0.030778027	-0.006190022	450	0.003458662	5	5	5	0	1	391.708333333333	0
06-07.06-09	FF	0	06-07	06-09	F	F	6.5	2.5	0.186	500	0.00335321419081238	0.001319576	-0.017873789	0.525861805	1557	Adult	Adult	0.00201436	714	3.42e-05	0.020769733	344	0.014558801	-0.015253092	499	0.000954433	5	5	5	1	1	391.708333333333	0
06-08.05-17	MF	0	06-08	05-17	F	M	5.5	6.5	-0.014	500	2.23384977872894e-05	-0.009179807	0.004765141	0.531344598	816	Adult	Adult	0.019954242	234	0	-0.028707471	356	1.45e-05	-0.010539966	226	2.87e-06	5	5	5	0	1	209.833333333333	0
06-08.06-01	MF	0	06-08	06-01	M	F	6.5	1.5	-0.01	500	0.0460545780280893	0.018047838	0.032136966	0.504693648	1548	Yearling	Adult	0.022173247	736	0.010506556	0.015841162	354	0.044465893	0.013078601	458	0.045059926	5	5	5	0	0	391.708333333333	0
06-08.06-02	MM	0	06-08	06-02	M	M	6.5	4.5	0.068	500	0.039947429963461	0.011398413	0.009337038	0.497388037	1521	Adult	Adult	0.002580914	743	0.018818357	0.062951641	331	0.040429523	-0.009061068	447	0.027854159	5	5	5	1	1	391.708333333333	0
06-08.06-03	MF	0	06-08	06-03	M	F	6.5	5.5	0.178	500	0.0823933500617345	0.006171922	-0.003539269	0.496978819	1520	Adult	Adult	0.00745991	707	0.00787568	0.017165654	361	0.167284356	-0.004621959	452	0.105419122	5	5	5	0	1	391.708333333333	0
06-08.06-04	MF	0	06-08	06-04	F	M	3.5	6.5	-0.174	500	0.00985597013974831	-0.001904029	-0.002047067	0.525046265	1503	Adult	Adult	-0.008373939	728	0.000315896	0.008604722	341	0.018436946	0.00357905	434	0.019066304	5	5	5	0	1	391.708333333333	0
06-08.06-05	MM	0	06-08	06-05	M	M	6.5	11.5	0.154	500	0.00496294488119301	0.012765357	0.003370768	0.469180828	1041	Adult	Adult	-0.004198859	385	9.59e-05	0.04012697	243	1.83e-05	0.01150401	413	0.009548818	5	5	5	1	1	391.708333333333	0
06-08.06-06	MM	0	06-08	06-06	M	M	9.5	6.5	-0.1	500	0.0125370399933541	0.024112237	0.021886821	0.501158692	1502	Adult	Adult	0.031468129	711	0.001946954	0.006021813	335	0.037455616	0.0267255	456	0.001795099	5	5	5	1	1	391.708333333333	0
06-08.06-07	MF	0	06-08	06-07	M	F	6.5	6.5	0.236	500	0.00727163696534588	0.009605586	0.029307661	0.50718443	1529	Adult	Adult	0.004317321	735	0.000257429	0.040629337	344	0.030778027	-0.006190022	450	0.003458662	5	5	5	0	1	391.708333333333	0
06-08.06-09	MF	6	06-08	06-09	M	F	6.5	2.5	0.197	500	0.499991177810684	0.006968809	0.00869767	0.520327497	1487	Adult	Adult	0.020953567	701	0.61134878	-0.000858484	345	0.277812028	-0.011114167	441	0.351670987	5	5	5	0	1	391.708333333333	6
06-08.06-10	MF	3	06-08	06-10	M	F	6.5	3.5	-0.156	500	0.468702698311719	-0.003691057	-0.005282908	0.525500913	1467	Adult	Adult	0.003630507	692	0.391560779	-0.003306675	342	0.267942699	-0.011401369	433	0.299638799	5	5	5	0	1	391.708333333333	3
06-08.06-11	MF	7	06-08	06-11	M	F	6.5	13.5	0.516	500	0.301460225879285	0.032653402	0.031867863	0.532664909	1453	Adult	Adult	0.035355081	637	0.340054627	0.038702595	362	0.199547145	0.023294439	454	0.200698048	5	5	5	0	1	391.5	8
06-08.06-12	MF	11	06-08	06-12	M	F	6.5	10.5	-0.035	500	0.382261896035632	0.004732965	0.004592382	0.512770865	1495	Adult	Adult	0.021369763	680	0.372799947	0.00597625	369	0.294909815	-0.021879603	446	0.237643512	5	5	5	0	1	391.5	11
06-08.06-13	MM	1	06-08	06-13	M	M	6.5	8.5	0.061	500	0.538791115528951	-0.009229039	-0.031810408	0.50739265	1400	Adult	Adult	-0.010183981	664	0.296721341	0.004054192	322	0.370034324	-0.018063953	414	0.476866498	5	5	5	1	1	391.5	1
06-09.05-17	FF	0	06-09	05-17	F	F	5.5	2.5	0.191	500	0	0.017650271	0.012568573	0.54367378	845	Adult	Adult	0.099141587	242	0	-0.002843363	358	0	-0.034070445	245	0	5	5	5	1	1	209.833333333333	0
06-09.06-01	FF	0	06-09	06-01	F	F	2.5	1.5	-0.034	500	0.0379299410775623	-0.002388853	-0.010545136	0.527980053	1560	Yearling	Adult	-0.010810923	709	0.006247995	0.012370884	352	0.022424251	-0.002095716	499	0.030959094	5	5	5	1	0	391.708333333333	0
06-09.06-02	MF	0	06-09	06-02	F	M	2.5	4.5	0.092	500	0.0284220508968725	0.013790506	-0.004863862	0.483900422	1539	Adult	Adult	0.003745129	718	0.011557155	0.027311216	333	0.017334912	0.017843959	488	0.01529075	5	5	5	0	1	391.708333333333	0
06-09.06-03	FF	0	06-09	06-03	F	F	2.5	5.5	-0.161	500	0.0536099573046441	0.006823077	-0.016622025	0.520359903	1547	Adult	Adult	0.029290604	693	0.004690591	-0.021201443	360	0.122802029	-0.003130345	494	0.119146137	5	5	5	1	1	391.708333333333	0
06-09.06-04	FF	0	06-09	06-04	F	F	2.5	3.5	-0.036	500	0.002961949615544	0.007151037	0.015137347	0.544476765	1527	Adult	Adult	0.001885495	705	0.000235569	0.001587592	344	0.005778394	0.01979235	478	0.011996756	5	5	5	1	1	391.708333333333	0
06-09.06-05	MF	0	06-09	06-05	F	M	2.5	11.5	-0.1	500	0.00140480926218852	-0.017378232	-0.032144077	0.438620973	1072	Adult	Adult	-0.019721948	377	2.45e-05	-0.020969454	247	0	-0.012923756	448	0.003001033	5	5	5	0	1	391.708333333333	0
06-09.06-06	MF	0	06-09	06-06	F	M	2.5	9.5	-0.035	500	0.00399028419186963	0.019276745	0.036093947	0.492897276	1525	Adult	Adult	0.015378844	688	0.000871664	0.007883905	337	0.021818215	0.030562941	500	0.0005796	5	5	5	0	1	391.708333333333	0
06-09.06-07	FF	0	06-09	06-07	F	F	2.5	6.5	0.186	500	0.00372530081719715	0.001319576	-0.017873789	0.525861805	1557	Adult	Adult	0.00201436	714	3.42e-05	0.020769733	344	0.014558801	-0.015253092	499	0.000954433	5	5	5	1	1	391.708333333333	0
06-09.06-08	MF	6	06-09	06-08	F	M	2.5	6.5	0.197	500	0.481214395723072	0.006968809	0.00869767	0.520327497	1487	Adult	Adult	0.020953567	701	0.61134878	-0.000858484	345	0.277812028	-0.011114167	441	0.351670987	5	5	5	0	1	391.708333333333	6
06-09.06-10	FF	6	06-09	06-10	F	F	2.5	3.5	0.095	500	0.335176179119529	0.012933106	0.008872025	0.538475656	1495	Adult	Adult	0.009846516	678	0.288543773	0.00940062	348	0.23174089	0.020636757	469	0.29368269	5	5	5	1	1	391.708333333333	7
06-09.06-11	FF	5	06-09	06-11	F	F	2.5	13.5	0.114	500	0.153363107637761	0.000471575	0.002019524	0.527499175	1488	Adult	Adult	0.012451439	628	0.098894091	-0.001622733	364	0.118877046	-0.014503311	496	0.155642407	5	5	5	1	1	391.5	6
06-09.06-12	FF	0	06-09	06-12	F	F	2.5	10.5	0.295	500	0.260341754804355	0.001616248	-0.010515061	0.5343763	1522	Adult	Adult	0.007824407	665	0.21829387	0.009195	370	0.345802441	-0.009232723	487	0.064268294	5	5	5	1	1	391.5	0
06-09.06-13	MF	0	06-09	06-13	F	M	2.5	8.5	0.245	500	0.255755372508617	-0.007544518	-0.009881139	0.509365558	1427	Adult	Adult	-0.024489527	651	0.246476878	0.034262931	323	0.076070284	-0.014812755	453	0.305855772	5	5	5	0	1	391.5	0
06-10.05-17	FF	0	06-10	05-17	F	F	5.5	3.5	-0.053	500	2.12188797734175e-09	-0.00365665	-0.008375828	0.561946456	826	Adult	Adult	0.031895813	238	0	-0.026996751	356	0	-0.000679218	232	0	5	5	5	1	1	209.833333333333	0
06-10.06-01	FF	0	06-10	06-01	F	F	1.5	3.5	0.039	500	0.000888913155483076	0.003415788	0.005524272	0.528570353	1524	Yearling	Adult	-0.001300886	697	2.28e-05	0.0178622	347	5.56e-06	0.00185187	480	0.001505606	5	5	5	1	0	391.708333333333	0
06-10.06-03	FF	0	06-10	06-03	F	F	3.5	5.5	-0.095	500	0.047858866023534	-0.013675361	-0.016392714	0.533058432	1513	Adult	Adult	-0.020647804	674	4.96e-05	0.005848026	363	0.069016516	-0.02039524	476	0.083172039	5	5	5	1	1	391.708333333333	0
06-10.06-08	MF	3	06-10	06-08	F	M	3.5	6.5	-0.156	500	0.447310823038948	-0.003691057	-0.005282908	0.525500913	1467	Adult	Adult	0.003630507	692	0.391560779	-0.003306675	342	0.267942699	-0.011401369	433	0.299638799	5	5	5	0	1	391.708333333333	3
06-10.06-09	FF	6	06-10	06-09	F	F	3.5	2.5	0.095	500	0.349547434142998	0.012933106	0.008872025	0.538475656	1495	Adult	Adult	0.009846516	678	0.288543773	0.00940062	348	0.23174089	0.020636757	469	0.29368269	5	5	5	1	1	391.708333333333	7
06-10.06-11	FF	58	06-10	06-11	F	F	3.5	13.5	0.164	500	0.532801843962993	0.105659693	0.141403448	0.571741632	1475	Adult	Adult	0.084904663	633	0.33378449	0.187345033	362	0.658240781	0.075315275	480	0.534357553	5	5	5	1	1	391.5	60
06-10.06-12	FF	51	06-10	06-12	F	F	3.5	10.5	0.066	500	0.815760947528378	0.108322392	0.130302814	0.571738291	1492	Adult	Adult	0.154616354	651	0.699972526	0.044502902	373	0.670052609	0.090793304	468	0.457542051	5	5	5	1	1	391.5	57
06-10.06-13	MF	0	06-10	06-13	F	M	3.5	8.5	0.075	500	0.247978321347471	-0.004981186	0.003940055	0.524997008	1409	Adult	Adult	-0.004577598	648	0.220940052	-0.002569292	320	0.069034804	-0.007142243	441	0.309154036	5	5	5	0	1	391.5	0
06-11.05-17	FF	0	06-11	05-17	F	F	5.5	13.5	-0.022	500	0	0.020283356	0.057800525	0.562901436	871	Adult	Adult	0.057016383	235	0	-0.015270729	380	0	0.036747975	256	0	5	5	5	1	1	209.625	0
06-11.06-03	FF	0	06-11	06-03	F	F	13.5	5.5	0.059	500	0.0450713594460267	-0.000562804	0.002674431	0.519356197	1505	Adult	Adult	-0.008855529	624	1.47e-06	0.007272063	381	0.044587042	0.004625902	500	0.07248451	5	5	5	1	1	391.5	0
06-11.06-08	MF	7	06-11	06-08	F	M	13.5	6.5	0.516	500	0.300132205929485	0.032653402	0.031867863	0.532664909	1453	Adult	Adult	0.035355081	637	0.340054627	0.038702595	362	0.199547145	0.023294439	454	0.200698048	5	5	5	0	1	391.5	8
06-11.06-09	FF	5	06-11	06-09	F	F	13.5	2.5	0.114	500	0.148829400233346	0.000471575	0.002019524	0.527499175	1488	Adult	Adult	0.012451439	628	0.098894091	-0.001622733	364	0.118877046	-0.014503311	496	0.155642407	5	5	5	1	1	391.5	6
06-11.06-10	FF	58	06-11	06-10	F	F	13.5	3.5	0.164	500	0.526791995289425	0.105659693	0.141403448	0.571741632	1475	Adult	Adult	0.084904663	633	0.33378449	0.187345033	362	0.658240781	0.075315275	480	0.534357553	5	5	5	1	1	391.5	60
06-11.06-12	FF	72	06-11	06-12	F	F	13.5	10.5	0.047	500	0.656823877217137	0.090662043	0.103543582	0.573835822	1487	Adult	Adult	-0.002544175	603	0.40845448	0.198185389	390	0.60161435	0.118789516	494	0.70005239	5	5	5	1	1	391.5	74
06-11.06-13	MF	2	06-11	06-13	F	M	13.5	8.5	0.278	500	0.216363075150848	0.006121836	-0.004847457	0.546636399	1393	Adult	Adult	0.01581103	600	0.243774806	0.025392486	337	0.065978626	-0.022460982	456	0.197295395	5	5	5	0	1	391.5	2
06-12.05-17	FF	0	06-12	05-17	F	F	5.5	10.5	0.055	500	5.71152893212524e-09	-0.012093424	-0.011834043	0.560666997	863	Adult	Adult	0.030525163	227	0	-0.007214422	383	0	-0.056678367	253	0	5	5	5	1	1	209.625	0
06-12.06-01	FF	0	06-12	06-01	F	F	1.5	10.5	-0.198	500	0.000440527746397454	-0.006175298	-0.002775084	0.529007284	1560	Yearling	Adult	-0.016943046	686	5.92e-06	-0.016230818	378	0.000133251	0.018602401	496	0.000205991	5	5	5	1	0	391.5	0
06-12.06-03	FF	0	06-12	06-03	F	F	10.5	5.5	-0.148	500	0.0365366234559672	0.002678014	0.016580521	0.53070047	1557	Adult	Adult	0.013719965	674	7.84e-06	0.010577138	388	0.076502843	-0.019788372	495	0.036601208	5	5	5	1	1	391.5	0
06-12.06-04	FF	0	06-12	06-04	F	F	3.5	10.5	-0.085	500	2.21349205343185e-05	0.014607075	0.013735108	0.538700544	1530	Adult	Adult	0.04220393	681	0	-0.039254624	371	5.59e-05	0.016501516	478	4.47e-08	5	5	5	1	1	391.5	0
06-12.06-08	MF	11	06-12	06-08	F	M	10.5	6.5	-0.035	500	0.38332521235511	0.004732965	0.004592382	0.512770865	1495	Adult	Adult	0.021369763	680	0.372799947	0.00597625	369	0.294909815	-0.021879603	446	0.237643512	5	5	5	0	1	391.5	11
06-12.06-09	FF	0	06-12	06-09	F	F	10.5	2.5	0.295	500	0.219129890336014	0.001616248	-0.010515061	0.5343763	1522	Adult	Adult	0.007824407	665	0.21829387	0.009195	370	0.345802441	-0.009232723	487	0.064268294	5	5	5	1	1	391.5	0
06-12.06-10	FF	51	06-12	06-10	F	F	10.5	3.5	0.066	500	0.795907116633154	0.108322392	0.130302814	0.571738291	1492	Adult	Adult	0.154616354	651	0.699972526	0.044502902	373	0.670052609	0.090793304	468	0.457542051	5	5	5	1	1	391.5	57
06-12.06-11	FF	72	06-12	06-11	F	F	10.5	13.5	0.047	500	0.585438083314371	0.090662043	0.103543582	0.573835822	1487	Adult	Adult	-0.002544175	603	0.40845448	0.198185389	390	0.60161435	0.118789516	494	0.70005239	5	5	5	1	1	391.5	74
06-12.06-13	MF	9	06-12	06-13	F	M	10.5	8.5	0.082	500	0.236774534800235	0.012695572	0.011412175	0.52127631	1421	Adult	Adult	0.045431682	633	0.217785448	0.010930421	341	0.078161267	-0.032461342	447	0.148594893	5	5	5	0	1	391.5	9
06-13.05-17	MF	0	06-13	05-17	M	F	8.5	5.5	0.009	500	1.06608411185968e-05	0.023349736	0.055348366	0.537497428	786	Adult	Adult	0.033996771	227	0	0.043197308	333	7.68e-07	-0.019223631	226	0.000111327	5	5	5	0	1	209.625	0
06-13.06-01	MF	0	06-13	06-01	M	F	8.5	1.5	-0.079	500	0.0173909823069157	0.008129403	0.001688856	0.50584721	1456	Yearling	Adult	0.023045258	669	0.002043856	0.002661685	324	0.014426796	-0.010411339	463	0.01786475	5	5	5	0	0	391.5	0
06-13.06-02	MM	0	06-13	06-02	M	M	4.5	8.5	-0.324	500	0.0111851902631973	0.012265001	0.008900946	0.491010061	1449	Adult	Adult	0.033470854	689	0.008299734	-0.008932757	309	0.001630725	-0.003792636	451	0.0056221	5	5	5	1	1	391.5	0
06-13.06-03	MF	0	06-13	06-03	M	F	8.5	5.5	-0.125	500	0.0633643033444972	0.007153251	0.025366155	0.494513924	1457	Adult	Adult	-0.002607241	662	0.001621289	0.020617132	337	0.056595599	0.010582737	458	0.113849665	5	5	5	0	1	391.5	0
06-13.06-08	MM	1	06-13	06-08	M	M	8.5	6.5	0.061	500	0.519912766084025	-0.009229039	-0.031810408	0.50739265	1400	Adult	Adult	-0.010183981	664	0.296721341	0.004054192	322	0.370034324	-0.018063953	414	0.476866498	5	5	5	1	1	391.5	1
06-13.06-09	MF	0	06-13	06-09	M	F	8.5	2.5	0.245	500	0.266188942787405	-0.007544518	-0.009881139	0.509365558	1427	Adult	Adult	-0.024489527	651	0.246476878	0.034262931	323	0.076070284	-0.014812755	453	0.305855772	5	5	5	0	1	391.5	0
06-13.06-10	MF	0	06-13	06-10	M	F	8.5	3.5	0.075	500	0.268246833685065	-0.004981186	0.003940055	0.524997008	1409	Adult	Adult	-0.004577598	648	0.220940052	-0.002569292	320	0.069034804	-0.007142243	441	0.309154036	5	5	5	0	1	391.5	0
06-13.06-11	MF	2	06-13	06-11	M	F	8.5	13.5	0.278	500	0.243128664976676	0.006121836	-0.004847457	0.546636399	1393	Adult	Adult	0.01581103	600	0.243774806	0.025392486	337	0.065978626	-0.022460982	456	0.197295395	5	5	5	0	1	391.5	2
06-13.06-12	MF	9	06-13	06-12	M	F	8.5	10.5	0.082	500	0.240068087907786	0.012695572	0.011412175	0.52127631	1421	Adult	Adult	0.045431682	633	0.217785448	0.010930421	341	0.078161267	-0.032461342	447	0.148594893	5	5	5	0	1	391.5	9
09-01.09-03	MM	2	09-01	09-03	M	M	6	8	-0.311	500	0.0483450719663697	0.01110345	0.005292412	0.520529623	2162	Adult	Adult	0.006662484	532	0.000123126	-0.003055263	780	0.005178143	0.025324326	850	0.072872077	2.5	2.5	2.5	1	1	287.125	2
09-01.09-04	MM	0	09-01	09-04	M	M	6	10	NA	500	0.0387553171246391	0.012263345	0.023277861	0.502817503	2257	Adult	Adult	-0.005198442	517	0	0.014394765	786	0.013542077	0.019947275	954	0.040142817	2.5	2.5	2.5	1	1	287.125	0
09-01.09-05	MM	0	09-01	09-05	M	M	6	6	-0.17	500	0.000466343648390574	0.00747052	0.005023584	0.499683869	2219	Adult	Adult	0.017383872	553	0	0.006090268	752	9.89e-06	0.001432724	914	8.18e-05	2.5	2.5	2.5	1	1	287.041666666667	0
09-02.09-03	MM	0	09-02	09-03	M	M	11	8	0.104	500	0.0338904124166504	-0.002694777	-0.019466496	0.530278621	1571	Adult	Adult	-0.001643739	420	3.64e-07	-0.015502117	693	0.006475424	0.015745883	458	0.066030165	2.5	2.5	2.5	1	1	287.041666666667	0
09-02.09-04	MM	0	09-02	09-04	M	M	11	10	NA	500	0.02813777709905	0.003663371	0.006287079	0.513385339	1635	Adult	Adult	0.01663997	404	0	-0.015746607	698	0.014163618	0.020541607	533	0.046842135	2.5	2.5	2.5	1	1	287.041666666667	0
09-02.09-05	MM	0	09-02	09-05	M	M	6	11	-0.396	500	0.00175964286423223	7.44e-05	0.016832716	0.497303094	1605	Adult	Adult	-0.008490463	415	0	-0.019192258	670	1.09e-05	0.028967078	520	0.000544107	2.5	2.5	2.5	1	1	286.958333333333	0
09-03.09-01	MM	2	09-03	09-01	M	M	8	6	-0.311	500	0.0447589073162334	0.01110345	0.005292412	0.520529623	2162	Adult	Adult	0.006662484	532	0.000123126	-0.003055263	780	0.005178143	0.025324326	850	0.072872077	2.5	2.5	2.5	1	1	287.125	2
09-03.09-02	MM	0	09-03	09-02	M	M	8	11	0.104	500	0.0457172408570838	-0.002694777	-0.019466496	0.530278621	1571	Adult	Adult	-0.001643739	420	3.64e-07	-0.015502117	693	0.006475424	0.015745883	458	0.066030165	2.5	2.5	2.5	1	1	287.041666666667	0
09-03.09-04	MM	23	09-03	09-04	M	M	8	10	NA	500	0.641298770666718	0.008506834	0.007902435	0.515623366	2732	Adult	Adult	0.034009102	1097	0.59933649	0.006917687	779	0.565507361	-0.021935699	856	0.322810105	2.5	2.5	2.5	1	1	383.833333333333	23
09-03.09-05	MM	0	09-03	09-05	M	M	8	6	-0.193	500	0.0209131256447213	0.001896132	-0.004343689	0.492379108	2739	Adult	Adult	0.002417753	1171	5.18e-09	0.009784672	745	0.03336703	-0.005337123	823	0.013169536	2.5	2.5	2.5	1	1	383.75	0
09-04.09-01	MM	0	09-04	09-01	M	M	10	6	NA	500	0.0405858304951552	0.012263345	0.023277861	0.502817503	2257	Adult	Adult	-0.005198442	517	0	0.014394765	786	0.013542077	0.019947275	954	0.040142817	2.5	2.5	2.5	1	1	287.125	0
09-04.09-02	MM	0	09-04	09-02	M	M	10	11	NA	500	0.0374058440316372	0.003663371	0.006287079	0.513385339	1635	Adult	Adult	0.01663997	404	0	-0.015746607	698	0.014163618	0.020541607	533	0.046842135	2.5	2.5	2.5	1	1	287.041666666667	0
09-04.09-03	MM	23	09-04	09-03	M	M	10	8	NA	500	0.659345144838707	0.008506834	0.007902435	0.515623366	2732	Adult	Adult	0.034009102	1097	0.59933649	0.006917687	779	0.565507361	-0.021935699	856	0.322810105	2.5	2.5	2.5	1	1	383.833333333333	23
09-04.09-05	MM	0	09-04	09-05	M	M	10	6	NA	500	0.0406689947192671	0.000445827	0.0116482	0.485854373	2930	Adult	Adult	-0.013464637	1230	0.002675898	-0.000105784	750	0.033935175	0.017683003	950	0.039253963	2.5	2.5	2.5	1	1	383.75	0
09-05.09-01	MM	0	09-05	09-01	M	M	6	6	-0.17	500	0.000480689141002031	0.00747052	0.005023584	0.499683869	2219	Adult	Adult	0.017383872	553	0	0.006090268	752	9.89e-06	0.001432724	914	8.18e-05	2.5	2.5	2.5	1	1	287.041666666667	0
09-05.09-02	MM	0	09-05	09-02	M	M	6	11	-0.396	500	0.00175964286423223	7.44e-05	0.016832716	0.497303094	1605	Adult	Adult	-0.008490463	415	0	-0.019192258	670	1.09e-05	0.028967078	520	0.000544107	2.5	2.5	2.5	1	1	286.958333333333	0
09-05.09-03	MM	0	09-05	09-03	M	M	6	8	-0.193	500	0.0150543360362048	0.001896132	-0.004343689	0.492379108	2739	Adult	Adult	0.002417753	1171	5.18e-09	0.009784672	745	0.03336703	-0.005337123	823	0.013169536	2.5	2.5	2.5	1	1	383.75	0
09-05.09-04	MM	0	09-05	09-04	M	M	6	10	NA	500	0.0292424143453385	0.000445827	0.0116482	0.485854373	2930	Adult	Adult	-0.013464637	1230	0.002675898	-0.000105784	750	0.033935175	0.017683003	950	0.039253963	2.5	2.5	2.5	1	1	383.75	0
11-01.11-03	MM	47	11-01	11-03	M	M	6.5	7.5	-0.072	500	0.619490104850447	0.029208996	0.031001784	0.513855285	2634	Adult	Adult	-0.018366203	1254	0.429262918	0.129630393	672	0.682816189	0.017502699	708	0.567555739	2.5	2.5	2.5	1	1	436.916666666667	48
11-03.11-01	MM	47	11-03	11-01	M	M	7.5	6.5	-0.072	500	0.630987351821515	0.029208996	0.031001784	0.513855285	2634	Adult	Adult	-0.018366203	1254	0.429262918	0.129630393	672	0.682816189	0.017502699	708	0.567555739	2.5	2.5	2.5	1	1	436.916666666667	48
